# Supplementary material for: Methyl Metabolism and the Clock: An Ancient Story With New Perspectives
Source: J Biol Rhythms. 2022 Apr 5;37(3):235–48. doi: 10.1177/07487304221083507 (PMC9160962; doi:10.1177/07487304221083507)
Supplement: sj-gaf-4-jbr-10.1177_07487304221083507 – Supplemental material for Methyl Metabolism and the Clock: An Ancient Story With New Perspectives [file sj-gaf-4-jbr-10.1177_07487304221083507.gaf]

GeneID	GO
Akt3	GO:0000002
Mef2a	GO:0000002
Mgme1	GO:0000002
Mpv17	GO:0000002
Mrpl15	GO:0000002
Mrpl17	GO:0000002
Mrpl39	GO:0000002
Msto1	GO:0000002
Opa1	GO:0000002
Slc25a33	GO:0000002
Slc25a36	GO:0000002
Tymp	GO:0000002
Gnrh1	GO:0000003
Lin9	GO:0000003
Alg12	GO:0000009
Pdss1	GO:0000010
Pdss1	GO:0000010
Pdss2	GO:0000010
Pdss2	GO:0000010
Aplf	GO:0000012
Aptx	GO:0000012
Aptx	GO:0000012
Aptx	GO:0000012
Aptx	GO:0000012
Ercc6	GO:0000012
Ercc8	GO:0000012
Lig4	GO:0000012
Sirt1	GO:0000012
Smc2	GO:0000012
Smc4	GO:0000012
Tdp1	GO:0000012
Tdp1	GO:0000012
Tdp1	GO:0000012
Tdp1	GO:0000012
Trpc2	GO:0000012
Xrcc1	GO:0000012
Dclre1c	GO:0000014
Endog	GO:0000014
Ercc1	GO:0000014
Ercc1	GO:0000014
Ercc4	GO:0000014
Exog	GO:0000014
Mre11a	GO:0000014
Mre11a	GO:0000014
Ptbp1	GO:0000014
Rad50	GO:0000014
Rad50	GO:0000014
Rbbp8	GO:0000014
Rbbp8	GO:0000014
Eno1	GO:0000015
Eno1	GO:0000015
Eno1	GO:0000015
Eno1b	GO:0000015
Eno1b	GO:0000015
Eno2	GO:0000015
Eno2	GO:0000015
Eno2	GO:0000015
Eno3	GO:0000015
Eno3	GO:0000015
Eno4	GO:0000015
Eno4	GO:0000015
Lct	GO:0000016
Lct	GO:0000016
Smarcad1	GO:0000018
Thoc1	GO:0000018
Ercc2	GO:0000019
Rad50	GO:0000019
Alg9	GO:0000026
Pigb	GO:0000026
Pigz	GO:0000026
Pigz	GO:0000026
Bop1	GO:0000027
Brix1	GO:0000027
Gm10036	GO:0000027
Gm16519	GO:0000027
Gm17430	GO:0000027
Gm20509	GO:0000027
Gm5093	GO:0000027
Gm6096	GO:0000027
Mdn1	GO:0000027
Mrpl11	GO:0000027
Mrpl20	GO:0000027
Mrto4	GO:0000027
mt-Rnr2	GO:0000027
Nle1	GO:0000027
Nop2	GO:0000027
Nop53	GO:0000027
Nop53	GO:0000027
Ppan	GO:0000027
Rpf2	GO:0000027
Rpl10	GO:0000027
Rpl10l	GO:0000027
Rpl11	GO:0000027
Rpl11	GO:0000027
Rpl12	GO:0000027
Rpl23a	GO:0000027
Rpl24	GO:0000027
Rpl24	GO:0000027
Rpl3	GO:0000027
Rpl3l	GO:0000027
Rpl5	GO:0000027
Rpl5	GO:0000027
Rpl6	GO:0000027
Rplp0	GO:0000027
Rrs1	GO:0000027
Rsl24d1	GO:0000027
Eral1	GO:0000028
Eral1	GO:0000028
Mrps11	GO:0000028
Mrps7	GO:0000028
mt-Rnr1	GO:0000028
Pwp2	GO:0000028
Rps10	GO:0000028
Rps14	GO:0000028
Rps14	GO:0000028
Rps14	GO:0000028
Rps15	GO:0000028
Rps15	GO:0000028
Rps19	GO:0000028
Rps19	GO:0000028
Rps2	GO:0000028
Rps25	GO:0000028
Rps27	GO:0000028
Rps27l	GO:0000028
Rps28	GO:0000028
Rps5	GO:0000028
Rpsa	GO:0000028
Rrp7a	GO:0000028
Alg1	GO:0000030
Alg12	GO:0000030
Alg12	GO:0000030
Alg3	GO:0000030
Alg9	GO:0000030
Dpy19l1	GO:0000030
Dpy19l2	GO:0000030
Dpy19l3	GO:0000030
Dpy19l4	GO:0000030
Pigb	GO:0000030
Pigb	GO:0000030
Pigm	GO:0000030
Pigm	GO:0000030
Pigv	GO:0000030
Pigv	GO:0000030
Pigz	GO:0000030
Pigz	GO:0000030
Pomt1	GO:0000030
Pomt2	GO:0000030
Tmtc1	GO:0000030
Tmtc2	GO:0000030
Tmtc3	GO:0000030
Tmtc4	GO:0000030
Mpi	GO:0000032
Alg2	GO:0000033
Alg2	GO:0000033
Alg3	GO:0000033
Alg8	GO:0000033
Ndufab1	GO:0000035
Ndufab1	GO:0000036
Abcd1	GO:0000038
Abcd2	GO:0000038
Acaa1a	GO:0000038
Acot2	GO:0000038
Acot3	GO:0000038
Acot3	GO:0000038
Acot4	GO:0000038
Acot5	GO:0000038
Acox1	GO:0000038
Acox1	GO:0000038
Acsbg1	GO:0000038
Acsbg1	GO:0000038
Acsl1	GO:0000038
Acsl1	GO:0000038
Cyp4f18	GO:0000038
Elovl2	GO:0000038
Hsd17b4	GO:0000038
Pex2	GO:0000038
Pex5	GO:0000038
Slc27a2	GO:0000038
Slc27a4	GO:0000038
Slc27a4	GO:0000038
Slc27a4	GO:0000038
Slc27a5	GO:0000038
Slc27a5	GO:0000038
Slc11a2	GO:0000041
Ambra1	GO:0000045
Atg101	GO:0000045
Atg101	GO:0000045
Atg12	GO:0000045
Atg12	GO:0000045
Atg13	GO:0000045
Atg13	GO:0000045
Atg13	GO:0000045
Atg14	GO:0000045
Atg14	GO:0000045
Atg16l1	GO:0000045
Atg16l1	GO:0000045
Atg16l2	GO:0000045
Atg2a	GO:0000045
Atg2a	GO:0000045
Atg2b	GO:0000045
Atg3	GO:0000045
Atg3	GO:0000045
Atg3	GO:0000045
Atg4b	GO:0000045
Atg5	GO:0000045
Atg5	GO:0000045
Atg5	GO:0000045
Atg7	GO:0000045
Atg7	GO:0000045
Atg7	GO:0000045
Atg9a	GO:0000045
Atg9a	GO:0000045
Atg9a	GO:0000045
Atg9a	GO:0000045
Atg9a	GO:0000045
Atg9b	GO:0000045
Atg9b	GO:0000045
Bag3	GO:0000045
Becn1	GO:0000045
Becn1	GO:0000045
Becn1	GO:0000045
Becn2	GO:0000045
Ctsd	GO:0000045
Elapor1	GO:0000045
Emc6	GO:0000045
Emc6	GO:0000045
Epm2a	GO:0000045
Gabarap	GO:0000045
Gabarapl1	GO:0000045
Gabarapl2	GO:0000045
Gm45208	GO:0000045
Irgm1	GO:0000045
Irgm2	GO:0000045
Map1lc3a	GO:0000045
Map1lc3a	GO:0000045
Map1lc3a	GO:0000045
Map1lc3b	GO:0000045
Nsfl1c	GO:0000045
Pacs2	GO:0000045
Pik3c3	GO:0000045
Pik3c3	GO:0000045
Pik3c3	GO:0000045
Psen1	GO:0000045
Rab1a	GO:0000045
Rab1a	GO:0000045
Rab1b	GO:0000045
Rab23	GO:0000045
Rab23	GO:0000045
Rab33b	GO:0000045
Rab7	GO:0000045
Rb1cc1	GO:0000045
Rb1cc1	GO:0000045
Rufy4	GO:0000045
Rufy4	GO:0000045
Sting1	GO:0000045
Sting1	GO:0000045
Sting1	GO:0000045
Stx12	GO:0000045
Synpo2	GO:0000045
Tcirg1	GO:0000045
Tmem41b	GO:0000045
Trappc8	GO:0000045
Trp53inp1	GO:0000045
Trp53inp2	GO:0000045
Trp53inp2	GO:0000045
Ubqln1	GO:0000045
Ubqln1	GO:0000045
Ubqln2	GO:0000045
Ubxn2a	GO:0000045
Ubxn2b	GO:0000045
Ulk1	GO:0000045
Ulk1	GO:0000045
Ulk2	GO:0000045
Vmp1	GO:0000045
Wdr45	GO:0000045
Wdr45	GO:0000045
Wdr45b	GO:0000045
Wdr45b	GO:0000045
Wipi1	GO:0000045
Wipi1	GO:0000045
Wipi2	GO:0000045
Wipi2	GO:0000045
Ggt1	GO:0000048
Ggt1	GO:0000048
Ggt5	GO:0000048
Ggt5	GO:0000048
Ggt7	GO:0000048
Aars	GO:0000049
Aars	GO:0000049
Aars2	GO:0000049
Aimp1	GO:0000049
Alkbh1	GO:0000049
Alkbh8	GO:0000049
Cars	GO:0000049
Cars	GO:0000049
Ctu1	GO:0000049
Ctu2	GO:0000049
Dtd1	GO:0000049
Dtd2	GO:0000049
Ears2	GO:0000049
Eef1a1	GO:0000049
Eefsec	GO:0000049
Eefsec	GO:0000049
Eefsec	GO:0000049
Eefsec	GO:0000049
Eif2a	GO:0000049
Eif2a	GO:0000049
Eif2ak4	GO:0000049
Elp1	GO:0000049
Elp3	GO:0000049
Fars2	GO:0000049
Farsa	GO:0000049
Hsd17b10	GO:0000049
Iars	GO:0000049
Iars2	GO:0000049
Ighmbp2	GO:0000049
Ighmbp2	GO:0000049
Kars	GO:0000049
Kars	GO:0000049
Mars1	GO:0000049
Mettl1	GO:0000049
Mrps27	GO:0000049
Nat10	GO:0000049
Nemf	GO:0000049
Nsun2	GO:0000049
Nsun3	GO:0000049
Nsun4	GO:0000049
Nsun6	GO:0000049
Pstk	GO:0000049
Pstk	GO:0000049
Ptcd1	GO:0000049
Pus1	GO:0000049
Rars	GO:0000049
Rpl6	GO:0000049
Rps10	GO:0000049
Sars	GO:0000049
Sars2	GO:0000049
Sepsecs	GO:0000049
Sepsecs	GO:0000049
Slfn8	GO:0000049
Slfn9	GO:0000049
Ssb	GO:0000049
Tert	GO:0000049
Trmt1	GO:0000049
Trmt10a	GO:0000049
Trmt10a	GO:0000049
Trmt10b	GO:0000049
Trmt10c	GO:0000049
Trmt10c	GO:0000049
Trmt11	GO:0000049
Trmt1l	GO:0000049
Trmu	GO:0000049
Trnau1ap	GO:0000049
Trnau1ap	GO:0000049
Trnt1	GO:0000049
Tyw5	GO:0000049
Tyw5	GO:0000049
Xpo5	GO:0000049
Xpot	GO:0000049
Xpot	GO:0000049
Yars	GO:0000049
Yars	GO:0000049
Yars2	GO:0000049
Yrdc	GO:0000049
Arg1	GO:0000050
Arg2	GO:0000050
Asl	GO:0000050
Ass1	GO:0000050
Ass1	GO:0000050
Ass1	GO:0000050
Cebpa	GO:0000050
Cps1	GO:0000050
Cps1	GO:0000050
Fh1	GO:0000050
Htt	GO:0000050
Nags	GO:0000050
Otc	GO:0000050
Otc	GO:0000050
Ass1	GO:0000052
Ddah1	GO:0000052
Ddah1	GO:0000052
Ddah2	GO:0000052
Ddah2	GO:0000052
Htt	GO:0000052
Asl	GO:0000053
Ass1	GO:0000053
Ass1	GO:0000053
Ass1	GO:0000053
1700009N14Rik	GO:0000054
Abce1	GO:0000054
Eif6	GO:0000054
Lsg1	GO:0000054
Ran	GO:0000054
Rasl2-9	GO:0000054
Xpo1	GO:0000054
Nmd3	GO:0000055
Nmd3	GO:0000055
Nmd3	GO:0000055
Npm1	GO:0000055
Npm1	GO:0000055
Nup88	GO:0000055
Ran	GO:0000055
Rrs1	GO:0000055
Sdad1	GO:0000055
Xpo1	GO:0000055
Xpo1	GO:0000055
Zfp593	GO:0000055
Ltv1	GO:0000056
Npm1	GO:0000056
Npm1	GO:0000056
Nup88	GO:0000056
Ran	GO:0000056
Rps15	GO:0000056
Xpo1	GO:0000056
Xpo1	GO:0000056
Acad9	GO:0000062
Acadl	GO:0000062
Acadm	GO:0000062
Acads	GO:0000062
Acadvl	GO:0000062
Acadvl	GO:0000062
Acbd3	GO:0000062
Acbd5	GO:0000062
Acbd6	GO:0000062
Acbd7	GO:0000062
Acot11	GO:0000062
Acot12	GO:0000062
Acot7	GO:0000062
Acot7	GO:0000062
Dbi	GO:0000062
Dbil5	GO:0000062
Eci2	GO:0000062
Eci3	GO:0000062
Gcdh	GO:0000062
Gcdh	GO:0000062
Hadha	GO:0000062
Hmgcl	GO:0000062
Hnf4a	GO:0000062
Pitpna	GO:0000062
Scp2	GO:0000062
Soat1	GO:0000062
Soat1	GO:0000062
Soat2	GO:0000062
Soat2	GO:0000062
AU018091	GO:0000064
Slc25a15	GO:0000064
Slc25a2	GO:0000064
Slc7a1	GO:0000064
Slc7a2	GO:0000064
Slc7a2	GO:0000064
Slc7a3	GO:0000064
Slc7a3	GO:0000064
Bub3	GO:0000070
Cdca8	GO:0000070
Cenpk	GO:0000070
Cit	GO:0000070
Dsn1	GO:0000070
Espl1	GO:0000070
Espl1	GO:0000070
Hira	GO:0000070
Incenp	GO:0000070
Ino80	GO:0000070
Kif18a	GO:0000070
Kif18b	GO:0000070
Klhl22	GO:0000070
Knstrn	GO:0000070
Mad2l1	GO:0000070
Mis12	GO:0000070
Msto1	GO:0000070
Ncapg2	GO:0000070
Ndc80	GO:0000070
Nek2	GO:0000070
Nsl1	GO:0000070
Nusap1	GO:0000070
Plk1	GO:0000070
Ran	GO:0000070
Sgo1	GO:0000070
Sgo2a	GO:0000070
Sgo2b	GO:0000070
Spag5	GO:0000070
Tubg1	GO:0000070
Tubg2	GO:0000070
Wrap73	GO:0000070
Zfp207	GO:0000070
Zw10	GO:0000070
Zwint	GO:0000070
Zwint	GO:0000070
Cdt1	GO:0000076
Cdt1	GO:0000076
Cdt1	GO:0000076
Clspn	GO:0000076
Dna2	GO:0000076
Rad9a	GO:0000076
Rad9b	GO:0000076
Timeless	GO:0000076
Tipin	GO:0000076
Tipin	GO:0000076
Atm	GO:0000077
Atm	GO:0000077
Atr	GO:0000077
Atr	GO:0000077
Atr	GO:0000077
Atrip	GO:0000077
Chek1	GO:0000077
Chek1	GO:0000077
Chek1	GO:0000077
Chek2	GO:0000077
Clock	GO:0000077
Clspn	GO:0000077
Donson	GO:0000077
Dot1l	GO:0000077
E2f1	GO:0000077
Eif2ak4	GO:0000077
Ercc6	GO:0000077
Gm42641	GO:0000077
H2ax	GO:0000077
Hinfp	GO:0000077
Hus1	GO:0000077
Hus1	GO:0000077
Hus1b	GO:0000077
Ints7	GO:0000077
Map3k20	GO:0000077
Mapk14	GO:0000077
Nbn	GO:0000077
Pea15a	GO:0000077
Ptpn11	GO:0000077
Rad1	GO:0000077
Rad1	GO:0000077
Rad17	GO:0000077
Rad17	GO:0000077
Rad9a	GO:0000077
Rad9a	GO:0000077
Rad9b	GO:0000077
Rhno1	GO:0000077
Tipin	GO:0000077
Tiprl	GO:0000077
Trp53bp1	GO:0000077
Usp28	GO:0000077
Usp28	GO:0000077
Actb	GO:0000079
Bccip	GO:0000079
Bccip	GO:0000079
Blm	GO:0000079
Ccna1	GO:0000079
Ccna2	GO:0000079
Ccnb1	GO:0000079
Ccnb2	GO:0000079
Ccnb3	GO:0000079
Ccnd1	GO:0000079
Ccnd2	GO:0000079
Ccnd3	GO:0000079
Ccne1	GO:0000079
Ccne2	GO:0000079
Ccnf	GO:0000079
Ccng1	GO:0000079
Ccng2	GO:0000079
Ccnh	GO:0000079
Ccnh	GO:0000079
Ccni	GO:0000079
Ccnj	GO:0000079
Ccnjl	GO:0000079
Ccnl1	GO:0000079
Ccno	GO:0000079
Ccny	GO:0000079
Cdk5rap1	GO:0000079
Cdk5rap3	GO:0000079
Cdk5rap3	GO:0000079
Cdkn1a	GO:0000079
Cdkn2a	GO:0000079
Cdkn2b	GO:0000079
Cdkn2c	GO:0000079
Cdkn2d	GO:0000079
Cnppd1	GO:0000079
Gtpbp4	GO:0000079
Mnat1	GO:0000079
Sfn	GO:0000079
Sycp2	GO:0000080
Sycp2	GO:0000080
Sycp2l	GO:0000080
Acvr1	GO:0000082
Acvr1b	GO:0000082
Anp32b	GO:0000082
Cables1	GO:0000082
Cacul1	GO:0000082
Camk2a	GO:0000082
Camk2b	GO:0000082
Camk2d	GO:0000082
Camk2g	GO:0000082
Ccnd1	GO:0000082
Ccnd1	GO:0000082
Ccnd2	GO:0000082
Ccne1	GO:0000082
Ccne1	GO:0000082
Ccne2	GO:0000082
Cdc25a	GO:0000082
Cdk2	GO:0000082
Cdk2	GO:0000082
Cdk4	GO:0000082
Cdkn1a	GO:0000082
Cdkn1b	GO:0000082
Cdkn1b	GO:0000082
Cdkn1b	GO:0000082
Cdkn2a	GO:0000082
Cdkn2c	GO:0000082
Cdkn2d	GO:0000082
Crlf3	GO:0000082
E2f3	GO:0000082
E2f5	GO:0000082
Eif4e	GO:0000082
Eif4ebp1	GO:0000082
Gpr132	GO:0000082
Gpr132	GO:0000082
Hinfp	GO:0000082
Id4	GO:0000082
Inhba	GO:0000082
Iqgap3	GO:0000082
Itgb1	GO:0000082
Lats1	GO:0000082
Lats2	GO:0000082
Lats2	GO:0000082
Lats2	GO:0000082
Mnat1	GO:0000082
Myb	GO:0000082
Nasp	GO:0000082
Nasp	GO:0000082
Nfatc1	GO:0000082
Phf8	GO:0000082
Pias1	GO:0000082
Pim2	GO:0000082
Plk2	GO:0000082
Plk2	GO:0000082
Plk3	GO:0000082
Pole	GO:0000082
Ppp3ca	GO:0000082
Rb1	GO:0000082
Rbbp8	GO:0000082
Rcc1	GO:0000082
Rgcc	GO:0000082
Rhou	GO:0000082
Rps6	GO:0000082
Rps6kb1	GO:0000082
Skp2	GO:0000082
Spdya	GO:0000082
Spdya	GO:0000082
Taf10	GO:0000082
Tcf19	GO:0000082
Trim71	GO:0000082
Usp26	GO:0000082
Usp29	GO:0000082
Usp37	GO:0000082
Usp37	GO:0000082
Bach1	GO:0000083
Brd4	GO:0000083
Cdk14	GO:0000083
Cdk15	GO:0000083
Cdk16	GO:0000083
Cdk17	GO:0000083
Cdk18	GO:0000083
Cdk5	GO:0000083
E2f4	GO:0000083
E2f4	GO:0000083
E2f6	GO:0000083
Hinfp	GO:0000083
Klf11	GO:0000083
Npat	GO:0000083
Npat	GO:0000083
Chek2	GO:0000085
Abcb1a	GO:0000086
Arpp19	GO:0000086
Birc5	GO:0000086
Brsk1	GO:0000086
Brsk2	GO:0000086
Calm1	GO:0000086
Calm2	GO:0000086
Calm3	GO:0000086
Ccna2	GO:0000086
Ccny	GO:0000086
Cdc25a	GO:0000086
Cdc25b	GO:0000086
Cdc25c	GO:0000086
Cdc25c	GO:0000086
Cdk1	GO:0000086
Cdk14	GO:0000086
Cdkn1a	GO:0000086
Cdkn2b	GO:0000086
Chek1	GO:0000086
Chek2	GO:0000086
Cit	GO:0000086
Fbxl12	GO:0000086
Fbxl15	GO:0000086
Fbxl18	GO:0000086
Fbxl21	GO:0000086
Fbxl22	GO:0000086
Fbxl3	GO:0000086
Fbxl7	GO:0000086
Fbxl8	GO:0000086
Foxm1	GO:0000086
Foxm1	GO:0000086
Kat14	GO:0000086
Kdm8	GO:0000086
Lats1	GO:0000086
Mastl	GO:0000086
Plcb1	GO:0000086
Plcb1	GO:0000086
Plk1	GO:0000086
Ppm1d	GO:0000086
Skp2	GO:0000086
Skp2	GO:0000086
Skp2	GO:0000086
Taf2	GO:0000086
Tpd52l1	GO:0000086
Ush1c	GO:0000086
Wnt10b	GO:0000086
Cdc20	GO:0000089
Nfe2l1	GO:0000089
Slc25a26	GO:0000095
Slc25a26	GO:0000095
Papss1	GO:0000103
Papss1	GO:0000103
Papss2	GO:0000103
Papss2	GO:0000103
Sult1d1	GO:0000103
Sult2b1	GO:0000103
Sdha	GO:0000104
Sdha	GO:0000104
Sdhc	GO:0000104
Sdhd	GO:0000104
Mthfd1	GO:0000105
Mthfd2l	GO:0000105
Ercc1	GO:0000109
Ercc1	GO:0000109
Ercc4	GO:0000109
Ercc5	GO:0000109
Ercc8	GO:0000109
Ercc8	GO:0000109
Pold1	GO:0000109
Xpc	GO:0000109
Ercc1	GO:0000110
Ercc1	GO:0000110
Ercc4	GO:0000110
Ercc4	GO:0000110
Xpa	GO:0000110
Xpc	GO:0000111
Ercc3	GO:0000112
Bach1	GO:0000117
Cbx5	GO:0000118
Dnttip1	GO:0000118
Gm10093	GO:0000118
Hdac1	GO:0000118
Hdac1	GO:0000118
Hdac1	GO:0000118
Hdac10	GO:0000118
Hdac10	GO:0000118
Hdac11	GO:0000118
Hdac11	GO:0000118
Hdac2	GO:0000118
Hdac2	GO:0000118
Hdac3	GO:0000118
Hdac3	GO:0000118
Hdac3	GO:0000118
Hdac4	GO:0000118
Hdac5	GO:0000118
Hdac6	GO:0000118
Hdac7	GO:0000118
Hdac8	GO:0000118
Hdac8	GO:0000118
Hdac9	GO:0000118
Hint1	GO:0000118
Hr	GO:0000118
Mbd2	GO:0000118
Mecom	GO:0000118
Mecom	GO:0000118
Mideas	GO:0000118
Mta2	GO:0000118
Ncor1	GO:0000118
Ncor1	GO:0000118
Ncor2	GO:0000118
Ncor2	GO:0000118
Nrip1	GO:0000118
Phf21a	GO:0000118
Phf21a	GO:0000118
Rere	GO:0000118
Sap18	GO:0000118
Sap30	GO:0000118
Sap30	GO:0000118
Sap30l	GO:0000118
Sap30l	GO:0000118
Satb2	GO:0000118
Sin3a	GO:0000118
Sin3b	GO:0000118
Tal1	GO:0000118
Tbl1x	GO:0000118
Tbl1x	GO:0000118
Tbl1xr1	GO:0000118
Tbl1xr1	GO:0000118
Trerf1	GO:0000118
Zfp217	GO:0000118
Zfp541	GO:0000118
Zfp541	GO:0000118
Taf1a	GO:0000120
Taf1b	GO:0000120
Taf1c	GO:0000120
Tbp	GO:0000120
Pgp	GO:0000121
Acvr2b	GO:0000122
Aebp1	GO:0000122
Aebp2	GO:0000122
Ahr	GO:0000122
Ahr	GO:0000122
Ahrr	GO:0000122
Ahrr	GO:0000122
Ajuba	GO:0000122
Akirin2	GO:0000122
Alx1	GO:0000122
Ankrd1	GO:0000122
Ankrd2	GO:0000122
Ankrd33	GO:0000122
Ankrd33	GO:0000122
Apbb1	GO:0000122
Apc	GO:0000122
App	GO:0000122
Ar	GO:0000122
Arid1a	GO:0000122
Arid5a	GO:0000122
Arid5b	GO:0000122
Arx	GO:0000122
Ascl1	GO:0000122
Ascl2	GO:0000122
Ascl3	GO:0000122
Ascl3	GO:0000122
Ascl4	GO:0000122
Ascl5	GO:0000122
Asxl2	GO:0000122
Atf2	GO:0000122
Atf3	GO:0000122
Atf3	GO:0000122
Atf7	GO:0000122
Atf7ip	GO:0000122
Atn1	GO:0000122
Atn1	GO:0000122
Atxn1	GO:0000122
Atxn1	GO:0000122
Atxn1l	GO:0000122
Atxn1l	GO:0000122
Aurkb	GO:0000122
Bach1	GO:0000122
Bach1	GO:0000122
Bach2	GO:0000122
Barx2	GO:0000122
Batf3	GO:0000122
Bcl11a	GO:0000122
Bcl11a	GO:0000122
Bcl6	GO:0000122
Bcl6	GO:0000122
Bcl6	GO:0000122
Bcl6	GO:0000122
Bcl6	GO:0000122
Bcl6	GO:0000122
Bcl6	GO:0000122
Bcl6	GO:0000122
Bcl6	GO:0000122
Bcl6	GO:0000122
Bcl6	GO:0000122
Bcl6	GO:0000122
Bcl6	GO:0000122
Bcl6b	GO:0000122
Bcl6b	GO:0000122
Bcor	GO:0000122
Bcor	GO:0000122
Bcor	GO:0000122
Bend3	GO:0000122
Bend3	GO:0000122
Bhlhe40	GO:0000122
Bhlhe40	GO:0000122
Bhlhe40	GO:0000122
Bhlhe41	GO:0000122
Bhlhe41	GO:0000122
Bhlhe41	GO:0000122
Bmi1	GO:0000122
Bmi1	GO:0000122
Bmi1	GO:0000122
Bmi1	GO:0000122
Bmi1	GO:0000122
Bmi1	GO:0000122
Bmp2	GO:0000122
Bmp2	GO:0000122
Bmp2	GO:0000122
Bmp2	GO:0000122
Bmp2	GO:0000122
Bmp4	GO:0000122
Bmp4	GO:0000122
Bmp4	GO:0000122
Bmp4	GO:0000122
Bmp6	GO:0000122
Bptf	GO:0000122
Brms1	GO:0000122
Brms1l	GO:0000122
Btg2	GO:0000122
C1qbp	GO:0000122
Calr	GO:0000122
Cav1	GO:0000122
Cbfa2t2	GO:0000122
Cbfa2t3	GO:0000122
Cbfb	GO:0000122
Cbx2	GO:0000122
Cbx2	GO:0000122
Cbx2	GO:0000122
Cbx2	GO:0000122
Cbx4	GO:0000122
Cbx4	GO:0000122
Cbx4	GO:0000122
Cbx4	GO:0000122
Cbx5	GO:0000122
Cbx6	GO:0000122
Cbx7	GO:0000122
Cbx8	GO:0000122
Cc2d1a	GO:0000122
Cc2d1a	GO:0000122
Cc2d1b	GO:0000122
Cc2d1b	GO:0000122
Ccnd1	GO:0000122
Ccnd1	GO:0000122
Ccnd1	GO:0000122
Ccnd3	GO:0000122
Ccne1	GO:0000122
Cd36	GO:0000122
Cdc73	GO:0000122
Cdc73	GO:0000122
Cdk2	GO:0000122
Cdk6	GO:0000122
Cdkn1c	GO:0000122
Cdx2	GO:0000122
Cdx2	GO:0000122
Cdx2	GO:0000122
Cdx4	GO:0000122
Cebpa	GO:0000122
Cebpb	GO:0000122
Cebpb	GO:0000122
Cela1	GO:0000122
Cggbp1	GO:0000122
Cggbp1	GO:0000122
Chchd3	GO:0000122
Chd4	GO:0000122
Chd8	GO:0000122
Cic	GO:0000122
Cic	GO:0000122
Cic	GO:0000122
Ciita	GO:0000122
Ciita	GO:0000122
Cir1	GO:0000122
Cited2	GO:0000122
Cnbp	GO:0000122
Cnot1	GO:0000122
Cnot2	GO:0000122
Cops2	GO:0000122
Coq7	GO:0000122
Cpeb3	GO:0000122
Crebbp	GO:0000122
Crebrf	GO:0000122
Crem	GO:0000122
Cry1	GO:0000122
Cry1	GO:0000122
Cry2	GO:0000122
Crym	GO:0000122
Ctbp1	GO:0000122
Ctbp1	GO:0000122
Ctcf	GO:0000122
Ctcf	GO:0000122
Ctnnb1	GO:0000122
Ctnnbip1	GO:0000122
Ctnnbip1	GO:0000122
Ctr9	GO:0000122
Cul3	GO:0000122
Cux1	GO:0000122
Cux1	GO:0000122
Cux1	GO:0000122
Cux2	GO:0000122
Cux2	GO:0000122
Cux2	GO:0000122
Cxxc5	GO:0000122
Dab2ip	GO:0000122
Dach1	GO:0000122
Dach1	GO:0000122
Dach1	GO:0000122
Dach1	GO:0000122
Dact1	GO:0000122
Daxx	GO:0000122
Dcaf1	GO:0000122
Ddit3	GO:0000122
Ddit3	GO:0000122
Ddit3	GO:0000122
Ddit3	GO:0000122
Ddx20	GO:0000122
Ddx20	GO:0000122
Ddx5	GO:0000122
Deaf1	GO:0000122
Dicer1	GO:0000122
Dicer1	GO:0000122
Dkk1	GO:0000122
Dkk1	GO:0000122
Dkk1	GO:0000122
Dlg1	GO:0000122
Dll4	GO:0000122
Dlx1	GO:0000122
Dlx1	GO:0000122
Dlx1	GO:0000122
Dlx2	GO:0000122
Dlx2	GO:0000122
Dlx4	GO:0000122
Dlx4	GO:0000122
Dmap1	GO:0000122
Dmap1	GO:0000122
Dmbx1	GO:0000122
Dmbx1	GO:0000122
Dmrt1	GO:0000122
Dmrt1	GO:0000122
Dmrt1	GO:0000122
Dnaja3	GO:0000122
Dnajb5	GO:0000122
Dnajb5	GO:0000122
Dnajc17	GO:0000122
Dnmt1	GO:0000122
Dnmt1	GO:0000122
Dnmt3a	GO:0000122
Dnmt3a	GO:0000122
Dnmt3b	GO:0000122
Dnmt3b	GO:0000122
Dr1	GO:0000122
Drap1	GO:0000122
Drd3	GO:0000122
Dubr	GO:0000122
Dusp15	GO:0000122
Dusp22	GO:0000122
Dusp26	GO:0000122
E2f1	GO:0000122
E2f1	GO:0000122
E2f2	GO:0000122
E2f3	GO:0000122
E2f4	GO:0000122
E2f5	GO:0000122
E2f6	GO:0000122
E2f6	GO:0000122
E2f7	GO:0000122
E2f7	GO:0000122
E2f7	GO:0000122
E2f7	GO:0000122
E2f7	GO:0000122
E2f7	GO:0000122
E2f8	GO:0000122
E2f8	GO:0000122
E2f8	GO:0000122
E2f8	GO:0000122
E2f8	GO:0000122
E4f1	GO:0000122
Edn1	GO:0000122
Ednrb	GO:0000122
Ednrb	GO:0000122
Eed	GO:0000122
Eed	GO:0000122
Eed	GO:0000122
Efna1	GO:0000122
Egr1	GO:0000122
Ehmt1	GO:0000122
Ehmt2	GO:0000122
Ehmt2	GO:0000122
Ehmt2	GO:0000122
Ehmt2	GO:0000122
Eid1	GO:0000122
Eid2	GO:0000122
Elane	GO:0000122
Elk4	GO:0000122
En1	GO:0000122
Eng	GO:0000122
Eomes	GO:0000122
Eomes	GO:0000122
Ep300	GO:0000122
Epas1	GO:0000122
Epc1	GO:0000122
Epo	GO:0000122
Erf	GO:0000122
Esr1	GO:0000122
Esr2	GO:0000122
Esr2	GO:0000122
Esrra	GO:0000122
Ets2	GO:0000122
Etv3	GO:0000122
Etv6	GO:0000122
Ezh1	GO:0000122
Ezh1	GO:0000122
Ezh2	GO:0000122
Ezh2	GO:0000122
Ezh2	GO:0000122
Ezr	GO:0000122
Fam220a	GO:0000122
Fam220a	GO:0000122
Fasl	GO:0000122
Fbln5	GO:0000122
Fbp1	GO:0000122
Ferd3l	GO:0000122
Fezf1	GO:0000122
Fezf2	GO:0000122
Fgf9	GO:0000122
Fgfr1	GO:0000122
Fgfr2	GO:0000122
Fgfr3	GO:0000122
Fhl2	GO:0000122
Fhl2	GO:0000122
Flcn	GO:0000122
Flcn	GO:0000122
Flcn	GO:0000122
Fnip1	GO:0000122
Fnip2	GO:0000122
Foxa1	GO:0000122
Foxa1	GO:0000122
Foxc1	GO:0000122
Foxc2	GO:0000122
Foxd3	GO:0000122
Foxd3	GO:0000122
Foxe1	GO:0000122
Foxf1	GO:0000122
Foxf1	GO:0000122
Foxg1	GO:0000122
Foxh1	GO:0000122
Foxh1	GO:0000122
Foxh1	GO:0000122
Foxj1	GO:0000122
Foxl2	GO:0000122
Foxm1	GO:0000122
Foxm1	GO:0000122
Foxo1	GO:0000122
Foxo3	GO:0000122
Foxo3	GO:0000122
Foxo4	GO:0000122
Foxo6	GO:0000122
Foxp1	GO:0000122
Foxp1	GO:0000122
Foxp1	GO:0000122
Foxp1	GO:0000122
Foxp1	GO:0000122
Foxp1	GO:0000122
Foxp2	GO:0000122
Foxp2	GO:0000122
Foxp2	GO:0000122
Foxp3	GO:0000122
Foxp3	GO:0000122
Foxp3	GO:0000122
Foxp3	GO:0000122
Foxp3	GO:0000122
Foxp3	GO:0000122
Foxp3	GO:0000122
Foxp4	GO:0000122
Foxp4	GO:0000122
Foxq1	GO:0000122
Foxs1	GO:0000122
Frk	GO:0000122
Fst	GO:0000122
Gabpa	GO:0000122
Gadd45a	GO:0000122
Gata1	GO:0000122
Gata1	GO:0000122
Gata1	GO:0000122
Gata1	GO:0000122
Gata2	GO:0000122
Gata2	GO:0000122
Gata3	GO:0000122
Gata3	GO:0000122
Gata6	GO:0000122
Gata6	GO:0000122
Gatad2a	GO:0000122
Gatad2b	GO:0000122
Gbp4	GO:0000122
Gcfc2	GO:0000122
Gcfc2	GO:0000122
Gfi1	GO:0000122
Gfi1	GO:0000122
Gfi1	GO:0000122
Gfi1b	GO:0000122
Gli2	GO:0000122
Gli2	GO:0000122
Gli3	GO:0000122
Glis1	GO:0000122
Glis2	GO:0000122
Glis2	GO:0000122
Glis2	GO:0000122
Glis2	GO:0000122
Glis3	GO:0000122
Glis3	GO:0000122
Glrp1	GO:0000122
Gm4924	GO:0000122
Gm7145	GO:0000122
Gps2	GO:0000122
Gps2	GO:0000122
Gsc	GO:0000122
Gsc	GO:0000122
Gzf1	GO:0000122
Gzf1	GO:0000122
H1f0	GO:0000122
H1f2	GO:0000122
H1f3	GO:0000122
H1f4	GO:0000122
H3c14	GO:0000122
Halr1	GO:0000122
Halr1	GO:0000122
Halr1	GO:0000122
Hamp	GO:0000122
Hand1	GO:0000122
Hand1	GO:0000122
Hba-x	GO:0000122
Hbb-bh1	GO:0000122
Hbb-y	GO:0000122
Hbb-y	GO:0000122
Hbp1	GO:0000122
Hbp1	GO:0000122
Hcfc1	GO:0000122
Hcfc2	GO:0000122
Hcls1	GO:0000122
Hdac1	GO:0000122
Hdac1	GO:0000122
Hdac1	GO:0000122
Hdac1	GO:0000122
Hdac10	GO:0000122
Hdac2	GO:0000122
Hdac2	GO:0000122
Hdac2	GO:0000122
Hdac3	GO:0000122
Hdac3	GO:0000122
Hdac3	GO:0000122
Hdac3	GO:0000122
Hdac4	GO:0000122
Hdac4	GO:0000122
Hdac4	GO:0000122
Hdac4	GO:0000122
Hdac4	GO:0000122
Hdac4	GO:0000122
Hdac4	GO:0000122
Hdac5	GO:0000122
Hdac5	GO:0000122
Hdac5	GO:0000122
Hdac5	GO:0000122
Hdac5	GO:0000122
Hdac5	GO:0000122
Hdac5	GO:0000122
Hdac7	GO:0000122
Hdac9	GO:0000122
Hdac9	GO:0000122
Hdac9	GO:0000122
Hdac9	GO:0000122
Hdgf	GO:0000122
Hdgf	GO:0000122
Helt	GO:0000122
Helt	GO:0000122
Hes1	GO:0000122
Hes1	GO:0000122
Hes1	GO:0000122
Hes1	GO:0000122
Hes1	GO:0000122
Hes1	GO:0000122
Hes1	GO:0000122
Hes1	GO:0000122
Hes1	GO:0000122
Hes1	GO:0000122
Hes1	GO:0000122
Hes2	GO:0000122
Hes2	GO:0000122
Hes3	GO:0000122
Hes3	GO:0000122
Hes3	GO:0000122
Hes5	GO:0000122
Hes5	GO:0000122
Hes5	GO:0000122
Hes5	GO:0000122
Hes5	GO:0000122
Hes6	GO:0000122
Hes6	GO:0000122
Hes7	GO:0000122
Hes7	GO:0000122
Hes7	GO:0000122
Hes7	GO:0000122
Hes7	GO:0000122
Hesx1	GO:0000122
Hesx1	GO:0000122
Hexim1	GO:0000122
Hexim1	GO:0000122
Hexim2	GO:0000122
Hexim2	GO:0000122
Hey1	GO:0000122
Hey1	GO:0000122
Hey1	GO:0000122
Hey1	GO:0000122
Hey1	GO:0000122
Hey2	GO:0000122
Hey2	GO:0000122
Hey2	GO:0000122
Hey2	GO:0000122
Hey2	GO:0000122
Hey2	GO:0000122
Hey2	GO:0000122
Heyl	GO:0000122
Hhex	GO:0000122
Hhex	GO:0000122
Hhex	GO:0000122
Hhex	GO:0000122
Hhex	GO:0000122
Hic1	GO:0000122
Hic1	GO:0000122
Hif1a	GO:0000122
Hinfp	GO:0000122
Hipk1	GO:0000122
Hipk2	GO:0000122
Hipk3	GO:0000122
Hivep1	GO:0000122
Hivep1	GO:0000122
Hivep1	GO:0000122
Hivep1	GO:0000122
Hivep1	GO:0000122
Hjv	GO:0000122
Hmbox1	GO:0000122
Hmg20a	GO:0000122
Hmga2	GO:0000122
Hmgn2	GO:0000122
Hmx1	GO:0000122
Hmx1	GO:0000122
Hnf1a	GO:0000122
Hnf1b	GO:0000122
Hnrnpa2b1	GO:0000122
Hnrnpab	GO:0000122
Hnrnpk	GO:0000122
Hnrnpu	GO:0000122
Hnrnpu	GO:0000122
Homez	GO:0000122
Hopx	GO:0000122
Hopx	GO:0000122
Hoxa2	GO:0000122
Hoxa2	GO:0000122
Hoxa7	GO:0000122
Hoxa7	GO:0000122
Hoxb13	GO:0000122
Hoxb2	GO:0000122
Hoxb3	GO:0000122
Hoxb4	GO:0000122
Hoxb8	GO:0000122
Hoxc8	GO:0000122
Hoxd8	GO:0000122
Hoxd9	GO:0000122
Hsf1	GO:0000122
Hsf4	GO:0000122
Id1	GO:0000122
Id1	GO:0000122
Id1	GO:0000122
Id1	GO:0000122
Id2	GO:0000122
Id2	GO:0000122
Id2	GO:0000122
Id2	GO:0000122
Id2	GO:0000122
Id3	GO:0000122
Id3	GO:0000122
Id3	GO:0000122
Id4	GO:0000122
Id4	GO:0000122
Ifi27	GO:0000122
Ifng	GO:0000122
Ift172	GO:0000122
Igbp1	GO:0000122
Igf2	GO:0000122
Ighmbp2	GO:0000122
Ighmbp2	GO:0000122
Ighmbp2	GO:0000122
Ikzf1	GO:0000122
Ikzf1	GO:0000122
Ikzf5	GO:0000122
Il1b	GO:0000122
Il33	GO:0000122
Impact	GO:0000122
Ins2	GO:0000122
Insm1	GO:0000122
Insm1	GO:0000122
Insm2	GO:0000122
Irf2bp1	GO:0000122
Irf2bp1	GO:0000122
Irf2bp2	GO:0000122
Irf2bpl	GO:0000122
Irf3	GO:0000122
Irf8	GO:0000122
Irf8	GO:0000122
Irx1	GO:0000122
Irx1	GO:0000122
Irx2	GO:0000122
Irx2	GO:0000122
Irx3	GO:0000122
Irx4	GO:0000122
Irx5	GO:0000122
Irx6	GO:0000122
Isl1	GO:0000122
Jarid2	GO:0000122
Jarid2	GO:0000122
Jazf1	GO:0000122
Jdp2	GO:0000122
Jdp2	GO:0000122
Jdp2	GO:0000122
Jph2	GO:0000122
Jun	GO:0000122
Junb	GO:0000122
Jund	GO:0000122
Kank2	GO:0000122
Kank2	GO:0000122
Kat5	GO:0000122
Kcnip3	GO:0000122
Kdm1a	GO:0000122
Kdm1a	GO:0000122
Kdm1a	GO:0000122
Kdm1a	GO:0000122
Kdm1a	GO:0000122
Kdm1b	GO:0000122
Kdm2b	GO:0000122
Kdm2b	GO:0000122
Kdm5a	GO:0000122
Kdm5c	GO:0000122
Khdrbs1	GO:0000122
Klf11	GO:0000122
Klf12	GO:0000122
Klf12	GO:0000122
Klf16	GO:0000122
Klf17	GO:0000122
Klf2	GO:0000122
Klf3	GO:0000122
Klf4	GO:0000122
Klf5	GO:0000122
Klf7	GO:0000122
Klf8	GO:0000122
Kmt5a	GO:0000122
Larp7	GO:0000122
Lcor	GO:0000122
Lcor	GO:0000122
Ldb1	GO:0000122
Ldb2	GO:0000122
Lef1	GO:0000122
Lef1	GO:0000122
Lefty1	GO:0000122
Lep	GO:0000122
Lin37	GO:0000122
Lmcd1	GO:0000122
Lmo1	GO:0000122
Loxl2	GO:0000122
Lpin1	GO:0000122
Lrrfip1	GO:0000122
Lyar	GO:0000122
Lyar	GO:0000122
Lyar	GO:0000122
Macroh2a1	GO:0000122
Macroh2a2	GO:0000122
Mad2l2	GO:0000122
Mael	GO:0000122
Maf	GO:0000122
Mafk	GO:0000122
Map2k5	GO:0000122
Mapk10	GO:0000122
Mapk15	GO:0000122
Max	GO:0000122
Mbd1	GO:0000122
Mbd2	GO:0000122
Mbd2	GO:0000122
Mbd2	GO:0000122
Mbd2	GO:0000122
Mbd2	GO:0000122
Mbd2	GO:0000122
Mbd3	GO:0000122
Mbd3	GO:0000122
Mbd3l1	GO:0000122
Mbd3l1	GO:0000122
Mbd3l2	GO:0000122
Mcph1	GO:0000122
Mdfi	GO:0000122
Mdm2	GO:0000122
Mdm4	GO:0000122
Mecp2	GO:0000122
Mecp2	GO:0000122
Med1	GO:0000122
Med25	GO:0000122
Mef2a	GO:0000122
Mef2c	GO:0000122
Mef2c	GO:0000122
Men1	GO:0000122
Men1	GO:0000122
Men1	GO:0000122
Mepce	GO:0000122
Met	GO:0000122
Mga	GO:0000122
Mier1	GO:0000122
Mier2	GO:0000122
Mier3	GO:0000122
Mir7-1	GO:0000122
Mir7-1	GO:0000122
Mitf	GO:0000122
Mkx	GO:0000122
Mkx	GO:0000122
Mkx	GO:0000122
Mlip	GO:0000122
Mlip	GO:0000122
Mlx	GO:0000122
Mlxipl	GO:0000122
Mmp12	GO:0000122
Mnt	GO:0000122
Mospd1	GO:0000122
Msc	GO:0000122
Msc	GO:0000122
Msx1	GO:0000122
Msx1	GO:0000122
Msx1	GO:0000122
Msx1	GO:0000122
Msx1	GO:0000122
Msx1	GO:0000122
Msx1	GO:0000122
Msx1	GO:0000122
Msx2	GO:0000122
Msx2	GO:0000122
Msx2	GO:0000122
Msx2	GO:0000122
Msx2	GO:0000122
Msx2	GO:0000122
Msx3	GO:0000122
Msx3	GO:0000122
Msx3	GO:0000122
Msx3	GO:0000122
Mta1	GO:0000122
Mta2	GO:0000122
Mta2	GO:0000122
Mta3	GO:0000122
Mtdh	GO:0000122
Mtf1	GO:0000122
Mtf2	GO:0000122
Mxd1	GO:0000122
Mxd3	GO:0000122
Mxd4	GO:0000122
Mxi1	GO:0000122
Mxi1	GO:0000122
Myb	GO:0000122
Myc	GO:0000122
Myc	GO:0000122
Myc	GO:0000122
Myc	GO:0000122
Myef2	GO:0000122
Myocd	GO:0000122
Myocd	GO:0000122
Myoz1	GO:0000122
Myoz2	GO:0000122
Mypop	GO:0000122
Myt1l	GO:0000122
Mzf1	GO:0000122
N4bp2l2	GO:0000122
Nacc2	GO:0000122
Nanog	GO:0000122
Nanog	GO:0000122
Nanog	GO:0000122
Ncoa2	GO:0000122
Ncor1	GO:0000122
Ncor1	GO:0000122
Ncor1	GO:0000122
Ncor1	GO:0000122
Ncor1	GO:0000122
Ncor1	GO:0000122
Ncor1	GO:0000122
Ncor1	GO:0000122
Ncor2	GO:0000122
Ncor2	GO:0000122
Ncor2	GO:0000122
Ncor2	GO:0000122
Ncor2	GO:0000122
Ncor2	GO:0000122
Ncor2	GO:0000122
Ncor2	GO:0000122
Ncor2	GO:0000122
Nedd4	GO:0000122
Nepn	GO:0000122
Neurog3	GO:0000122
Nfatc1	GO:0000122
Nfatc1	GO:0000122
Nfatc1	GO:0000122
Nfatc2	GO:0000122
Nfatc4	GO:0000122
Nfatc4	GO:0000122
Nfe2l1	GO:0000122
Nfe2l1	GO:0000122
Nfe2l3	GO:0000122
Nfia	GO:0000122
Nfib	GO:0000122
Nfib	GO:0000122
Nfic	GO:0000122
Nfic	GO:0000122
Nfic	GO:0000122
Nfil3	GO:0000122
Nfix	GO:0000122
Nfix	GO:0000122
Nfix	GO:0000122
Nfkb1	GO:0000122
Nfkb1	GO:0000122
Nfkb2	GO:0000122
Nfx1	GO:0000122
Nfx1	GO:0000122
Nfx1	GO:0000122
Nipbl	GO:0000122
Nkap	GO:0000122
Nkx2-1	GO:0000122
Nkx2-1	GO:0000122
Nkx2-5	GO:0000122
Nkx2-5	GO:0000122
Nkx2-5	GO:0000122
Nkx2-5	GO:0000122
Nkx3-2	GO:0000122
Nkx6-1	GO:0000122
Nkx6-2	GO:0000122
Noc2l	GO:0000122
Noc2l	GO:0000122
Noc2l	GO:0000122
Nodal	GO:0000122
Nog	GO:0000122
Nop53	GO:0000122
Notch1	GO:0000122
Notch1	GO:0000122
Notch1	GO:0000122
Notch1	GO:0000122
Notch1	GO:0000122
Notch2	GO:0000122
Notch3	GO:0000122
Notch4	GO:0000122
Npas1	GO:0000122
Nr0b1	GO:0000122
Nr0b1	GO:0000122
Nr0b1	GO:0000122
Nr0b1	GO:0000122
Nr0b2	GO:0000122
Nr0b2	GO:0000122
Nr1d1	GO:0000122
Nr1d1	GO:0000122
Nr1d1	GO:0000122
Nr1d2	GO:0000122
Nr1d2	GO:0000122
Nr1h2	GO:0000122
Nr1h2	GO:0000122
Nr1h3	GO:0000122
Nr1h3	GO:0000122
Nr1h4	GO:0000122
Nr1h4	GO:0000122
Nr1h4	GO:0000122
Nr1h5	GO:0000122
Nr1i2	GO:0000122
Nr1i3	GO:0000122
Nr2c1	GO:0000122
Nr2c1	GO:0000122
Nr2c1	GO:0000122
Nr2c1	GO:0000122
Nr2c1	GO:0000122
Nr2c1	GO:0000122
Nr2c2	GO:0000122
Nr2e1	GO:0000122
Nr2e1	GO:0000122
Nr2e1	GO:0000122
Nr2e1	GO:0000122
Nr2e1	GO:0000122
Nr2e3	GO:0000122
Nr2e3	GO:0000122
Nr2f1	GO:0000122
Nr2f1	GO:0000122
Nr2f1	GO:0000122
Nr2f2	GO:0000122
Nr2f2	GO:0000122
Nr2f2	GO:0000122
Nr2f6	GO:0000122
Nr2f6	GO:0000122
Nr2f6	GO:0000122
Nr2f6	GO:0000122
Nr3c1	GO:0000122
Nr4a2	GO:0000122
Nr4a3	GO:0000122
Nr6a1	GO:0000122
Nr6a1	GO:0000122
Nr6a1	GO:0000122
Nrarp	GO:0000122
Nrip1	GO:0000122
Nrip1	GO:0000122
Nrip1	GO:0000122
Nrip2	GO:0000122
Nsd1	GO:0000122
Nsd2	GO:0000122
Nupr1l	GO:0000122
Olig2	GO:0000122
Olig3	GO:0000122
Osr1	GO:0000122
Osr1	GO:0000122
Osr2	GO:0000122
Osr2	GO:0000122
Osr2	GO:0000122
Otud7b	GO:0000122
Otud7b	GO:0000122
Ovol1	GO:0000122
Ovol1	GO:0000122
Ovol1	GO:0000122
Paf1	GO:0000122
Parp9	GO:0000122
Patz1	GO:0000122
Pawr	GO:0000122
Pax2	GO:0000122
Pax3	GO:0000122
Pax4	GO:0000122
Pax4	GO:0000122
Pax5	GO:0000122
Pax5	GO:0000122
Paxbp1	GO:0000122
Pcbp3	GO:0000122
Pcgf1	GO:0000122
Pcgf2	GO:0000122
Pcgf2	GO:0000122
Pcgf2	GO:0000122
Pcgf6	GO:0000122
Pcgf6	GO:0000122
Pcgf6	GO:0000122
Pcna	GO:0000122
Pde2a	GO:0000122
Pdx1	GO:0000122
Pdx1	GO:0000122
Peg3	GO:0000122
Peg3	GO:0000122
Per1	GO:0000122
Per1	GO:0000122
Per1	GO:0000122
Per1	GO:0000122
Per1	GO:0000122
Per2	GO:0000122
Per2	GO:0000122
Per2	GO:0000122
Per2	GO:0000122
Per3	GO:0000122
Per3	GO:0000122
Per3	GO:0000122
Pex2	GO:0000122
Phb	GO:0000122
Phb	GO:0000122
Phf12	GO:0000122
Phf12	GO:0000122
Phf14	GO:0000122
Phf19	GO:0000122
Phf21a	GO:0000122
Phf21a	GO:0000122
Phf6	GO:0000122
Pias1	GO:0000122
Pias3	GO:0000122
Pias4	GO:0000122
Pias4	GO:0000122
Pitx2	GO:0000122
Pkia	GO:0000122
Pkig	GO:0000122
Plk1	GO:0000122
Plk3	GO:0000122
Pou1f1	GO:0000122
Pou1f1	GO:0000122
Pou3f3	GO:0000122
Pou4f1	GO:0000122
Pou4f1	GO:0000122
Pou4f1	GO:0000122
Pou4f2	GO:0000122
Pou4f2	GO:0000122
Pou4f2	GO:0000122
Pou4f2	GO:0000122
Pou4f2	GO:0000122
Pou4f2	GO:0000122
Pou5f1	GO:0000122
Pou5f1	GO:0000122
Pou6f1	GO:0000122
Ppara	GO:0000122
Ppara	GO:0000122
Ppard	GO:0000122
Ppard	GO:0000122
Pparg	GO:0000122
Pparg	GO:0000122
Pparg	GO:0000122
Pparg	GO:0000122
Ppid	GO:0000122
Ppp1r13l	GO:0000122
Ppp2ca	GO:0000122
Prdm1	GO:0000122
Prdm1	GO:0000122
Prdm1	GO:0000122
Prdm12	GO:0000122
Prdm13	GO:0000122
Prdm13	GO:0000122
Prdm14	GO:0000122
Prdm16	GO:0000122
Prdm16	GO:0000122
Prdm2	GO:0000122
Prdm5	GO:0000122
Prdm6	GO:0000122
Prkn	GO:0000122
Prmt5	GO:0000122
Prmt6	GO:0000122
Prop1	GO:0000122
Prop1	GO:0000122
Prox1	GO:0000122
Prox1	GO:0000122
Prox1	GO:0000122
Prox2	GO:0000122
Prrx1	GO:0000122
Prrx1	GO:0000122
Psen1	GO:0000122
Psen1	GO:0000122
Psen2	GO:0000122
Psmd10	GO:0000122
Ptch1	GO:0000122
Ptgs2os	GO:0000122
Pth	GO:0000122
Ptpn2	GO:0000122
Purb	GO:0000122
Purb	GO:0000122
Rara	GO:0000122
Rara	GO:0000122
Rara	GO:0000122
Rarb	GO:0000122
Rarb	GO:0000122
Rarg	GO:0000122
Rarg	GO:0000122
Rb1	GO:0000122
Rb1	GO:0000122
Rb1	GO:0000122
Rb1	GO:0000122
Rbbp7	GO:0000122
Rbl1	GO:0000122
Rbl1	GO:0000122
Rbm10	GO:0000122
Rbm15	GO:0000122
Rbpj	GO:0000122
Rbpj	GO:0000122
Rbpj	GO:0000122
Rbpj	GO:0000122
Rbpj	GO:0000122
Rel	GO:0000122
Rela	GO:0000122
Rela	GO:0000122
Rela	GO:0000122
Relb	GO:0000122
Rest	GO:0000122
Rest	GO:0000122
Rfc1	GO:0000122
Rfx5	GO:0000122
Rhox2a	GO:0000122
Rhox3a	GO:0000122
Rhox5	GO:0000122
Rhox5	GO:0000122
Rif1	GO:0000122
Ripply1	GO:0000122
Ripply2	GO:0000122
Ripply3	GO:0000122
Ripply3	GO:0000122
Rlim	GO:0000122
Rlim	GO:0000122
Rlim	GO:0000122
Rlim	GO:0000122
Rlim	GO:0000122
Rlim	GO:0000122
Rnf2	GO:0000122
Rnf2	GO:0000122
Rorc	GO:0000122
Rpl10	GO:0000122
Rpl23	GO:0000122
Rps14	GO:0000122
Rreb1	GO:0000122
Rreb1	GO:0000122
Rreb1	GO:0000122
Rsl1	GO:0000122
Rtf1	GO:0000122
Runx1	GO:0000122
Runx3	GO:0000122
Runx3	GO:0000122
Rxra	GO:0000122
Rxra	GO:0000122
Rxra	GO:0000122
Rybp	GO:0000122
S100a1	GO:0000122
Sall1	GO:0000122
Sall1	GO:0000122
Sall1	GO:0000122
Sall1	GO:0000122
Sall1	GO:0000122
Sall1	GO:0000122
Sall2	GO:0000122
Sall4	GO:0000122
Samd11	GO:0000122
Sap130	GO:0000122
Sap130	GO:0000122
Sap30	GO:0000122
Sap30l	GO:0000122
Sarnp	GO:0000122
Sarnp	GO:0000122
Sars	GO:0000122
Satb1	GO:0000122
Satb1	GO:0000122
Satb1	GO:0000122
Satb2	GO:0000122
Satb2	GO:0000122
Scgb1a1	GO:0000122
Scgb1a1	GO:0000122
Scrt1	GO:0000122
Scrt1	GO:0000122
Scrt2	GO:0000122
Sdr16c5	GO:0000122
Sema4d	GO:0000122
Sema4d	GO:0000122
Sema4d	GO:0000122
Setdb1	GO:0000122
Sfpq	GO:0000122
Shh	GO:0000122
Shh	GO:0000122
Shh	GO:0000122
Shox2	GO:0000122
Shox2	GO:0000122
Sik1	GO:0000122
Sim2	GO:0000122
Sin3a	GO:0000122
Sin3a	GO:0000122
Sin3a	GO:0000122
Sin3a	GO:0000122
Sin3a	GO:0000122
Sin3b	GO:0000122
Sirt1	GO:0000122
Sirt1	GO:0000122
Sirt1	GO:0000122
Sirt2	GO:0000122
Sirt2	GO:0000122
Sirt2	GO:0000122
Sirt2	GO:0000122
Sirt6	GO:0000122
Sirt7	GO:0000122
Sirt7	GO:0000122
Six1	GO:0000122
Ski	GO:0000122
Ski	GO:0000122
Ski	GO:0000122
Ski	GO:0000122
Skil	GO:0000122
Skil	GO:0000122
Skil	GO:0000122
Skil	GO:0000122
Skil	GO:0000122
Skor1	GO:0000122
Skor2	GO:0000122
Skor2	GO:0000122
Skor2	GO:0000122
Sla2	GO:0000122
Slfn1	GO:0000122
Smad3	GO:0000122
Smad3	GO:0000122
Smad3	GO:0000122
Smad3	GO:0000122
Smad4	GO:0000122
Smad4	GO:0000122
Smad4	GO:0000122
Smad4	GO:0000122
Smad5	GO:0000122
Smad7	GO:0000122
Smarca4	GO:0000122
Smarca4	GO:0000122
Smarca4	GO:0000122
Smarcc2	GO:0000122
Smo	GO:0000122
Smyd2	GO:0000122
Snai1	GO:0000122
Snai1	GO:0000122
Snai1	GO:0000122
Snai1	GO:0000122
Snai1	GO:0000122
Snai2	GO:0000122
Snai2	GO:0000122
Snai2	GO:0000122
Snai3	GO:0000122
Snw1	GO:0000122
Sorbs3	GO:0000122
Sorbs3	GO:0000122
Sox10	GO:0000122
Sox11	GO:0000122
Sox11	GO:0000122
Sox11	GO:0000122
Sox14	GO:0000122
Sox15	GO:0000122
Sox15	GO:0000122
Sox15	GO:0000122
Sox16	GO:0000122
Sox18	GO:0000122
Sox2	GO:0000122
Sox2	GO:0000122
Sox30	GO:0000122
Sox30	GO:0000122
Sox6	GO:0000122
Sox6	GO:0000122
Sox8	GO:0000122
Sox9	GO:0000122
Sox9	GO:0000122
Sox9	GO:0000122
Sp2	GO:0000122
Sp5	GO:0000122
Spdef	GO:0000122
Spdef	GO:0000122
[truncated: 428,611 more rows]
