# Supplementary material for: Methyl Metabolism and the Clock: An Ancient Story With New Perspectives
Source: J Biol Rhythms. 2022 Apr 5;37(3):235–48. doi: 10.1177/07487304221083507 (PMC9160962; doi:10.1177/07487304221083507)
Supplement: sj-obo-3-jbr-10.1177_07487304221083507 – Supplemental material for Methyl Metabolism and the Clock: An Ancient Story With New Perspectives [file sj-obo-3-jbr-10.1177_07487304221083507.obo]

format-version: 1.2
data-version: releases/2020-05-02
subsetdef: gocheck_do_not_annotate "Term not to be used for direct annotation"
subsetdef: gocheck_do_not_manually_annotate "Term not to be used for direct manual annotation"
subsetdef: goslim_agr "AGR slim"
subsetdef: goslim_aspergillus "Aspergillus GO slim"
subsetdef: goslim_candida "Candida GO slim"
subsetdef: goslim_chembl "ChEMBL protein targets summary"
subsetdef: goslim_drosophila "Drosophila GO slim"
subsetdef: goslim_flybase_ribbon "FlyBase Drosophila GO ribbon slim"
subsetdef: goslim_generic "Generic GO slim"
subsetdef: goslim_metagenomics "Metagenomics GO slim"
subsetdef: goslim_mouse "Mouse GO slim"
subsetdef: goslim_pir "PIR GO slim"
subsetdef: goslim_plant "Plant GO slim"
subsetdef: goslim_pombe "Fission yeast GO slim"
subsetdef: goslim_synapse "synapse GO slim"
subsetdef: goslim_yeast "Yeast GO slim"
synonymtypedef: syngo_official_label "label approved by the SynGO project"
synonymtypedef: systematic_synonym "Systematic synonym" EXACT
default-namespace: gene_ontology
remark: cvs version: $Revision: 38972$
remark: Includes Ontology(OntologyID(OntologyIRI(<http://purl.obolibrary.org/obo/go/never_in_taxon.owl>))) [Axioms: 18 Logical Axioms: 0]
ontology: go
property_value: http://purl.org/dc/elements/1.1/description "The Gene Ontology (GO) provides a framework and set of concepts for describing the functions of gene products from all organisms." xsd:string
property_value: http://purl.org/dc/elements/1.1/title "Gene Ontology" xsd:string
property_value: http://purl.org/dc/terms/license http://creativecommons.org/licenses/by/4.0/

[Term]
id: GO:0000001
name: mitochondrion inheritance
namespace: biological_process
def: "The distribution of mitochondria, including the mitochondrial genome, into daughter cells after mitosis or meiosis, mediated by interactions between mitochondria and the cytoskeleton." [GOC:mcc, PMID:10873824, PMID:11389764]
synonym: "mitochondrial inheritance" EXACT []
is_a: GO:0048308 ! organelle inheritance
is_a: GO:0048311 ! mitochondrion distribution

[Term]
id: GO:0000002
name: mitochondrial genome maintenance
namespace: biological_process
def: "The maintenance of the structure and integrity of the mitochondrial genome; includes replication and segregation of the mitochondrial chromosome." [GOC:ai, GOC:vw]
is_a: GO:0007005 ! mitochondrion organization

[Term]
id: GO:0000003
name: reproduction
namespace: biological_process
alt_id: GO:0019952
alt_id: GO:0050876
def: "The production of new individuals that contain some portion of genetic material inherited from one or more parent organisms." [GOC:go_curators, GOC:isa_complete, GOC:jl, ISBN:0198506732]
subset: goslim_agr
subset: goslim_chembl
subset: goslim_flybase_ribbon
subset: goslim_generic
subset: goslim_pir
subset: goslim_plant
synonym: "reproductive physiological process" EXACT []
xref: Wikipedia:Reproduction
is_a: GO:0008150 ! biological_process
disjoint_from: GO:0044848 ! biological phase

[Term]
id: GO:0000005
name: obsolete ribosomal chaperone activity
namespace: molecular_function
def: "OBSOLETE. Assists in the correct assembly of ribosomes or ribosomal subunits in vivo, but is not a component of the assembled ribosome when performing its normal biological function." [GOC:jl, PMID:12150913]
comment: This term was made obsolete because it refers to a class of gene products and a biological process rather than a molecular function.
synonym: "ribosomal chaperone activity" EXACT []
is_obsolete: true
consider: GO:0042254
consider: GO:0044183
consider: GO:0051082

[Term]
id: GO:0000006
name: high-affinity zinc transmembrane transporter activity
namespace: molecular_function
def: "Enables the transfer of zinc ions (Zn2+) from one side of a membrane to the other, probably powered by proton motive force. In high-affinity transport the transporter is able to bind the solute even if it is only present at very low concentrations." [TC:2.A.5.1.1]
synonym: "high affinity zinc uptake transmembrane transporter activity" EXACT []
synonym: "high-affinity zinc uptake transmembrane transporter activity" RELATED []
is_a: GO:0005385 ! zinc ion transmembrane transporter activity

[Term]
id: GO:0000007
name: low-affinity zinc ion transmembrane transporter activity
namespace: molecular_function
def: "Enables the transfer of a solute or solutes from one side of a membrane to the other according to the reaction: Zn2+ = Zn2+, probably powered by proton motive force. In low-affinity transport the transporter is able to bind the solute only if it is present at very high concentrations." [GOC:mtg_transport, ISBN:0815340729]
is_a: GO:0005385 ! zinc ion transmembrane transporter activity

[Term]
id: GO:0000008
name: obsolete thioredoxin
namespace: molecular_function
alt_id: GO:0000013
def: "OBSOLETE. A small disulfide-containing redox protein that serves as a general protein disulfide oxidoreductase. Interacts with a broad range of proteins by a redox mechanism, based on the reversible oxidation of 2 cysteine thiol groups to a disulfide, accompanied by the transfer of 2 electrons and 2 protons. The net result is the covalent interconversion of a disulfide and a dithiol." [GOC:kd]
comment: This term was made obsolete because it represents gene products.
synonym: "thioredoxin" EXACT []
is_obsolete: true
consider: GO:0003756
consider: GO:0015036

[Term]
id: GO:0000009
name: alpha-1,6-mannosyltransferase activity
namespace: molecular_function
def: "Catalysis of the transfer of a mannose residue to an oligosaccharide, forming an alpha-(1->6) linkage." [GOC:mcc, PMID:2644248]
synonym: "1,6-alpha-mannosyltransferase activity" EXACT []
xref: EC:2.4.1.232
xref: Reactome:R-HSA-449718 "Addition of a third mannose to the N-glycan precursor by ALG2"
is_a: GO:0000030 ! mannosyltransferase activity

[Term]
id: GO:0000010
name: trans-hexaprenyltranstransferase activity
namespace: molecular_function
def: "Catalysis of the reaction: all-trans-hexaprenyl diphosphate + isopentenyl diphosphate = all-trans-heptaprenyl diphosphate + diphosphate." [PMID:9708911]
xref: KEGG_REACTION:R05612
xref: RHEA:20836
is_a: GO:0016765 ! transferase activity, transferring alkyl or aryl (other than methyl) groups

[Term]
id: GO:0000011
name: vacuole inheritance
namespace: biological_process
def: "The distribution of vacuoles into daughter cells after mitosis or meiosis, mediated by interactions between vacuoles and the cytoskeleton." [GOC:mcc, PMID:10873824, PMID:14616069]
is_a: GO:0007033 ! vacuole organization
is_a: GO:0048308 ! organelle inheritance

[Term]
id: GO:0000012
name: single strand break repair
namespace: biological_process
def: "The repair of single strand breaks in DNA. Repair of such breaks is mediated by the same enzyme systems as are used in base excision repair." [http://www.ultranet.com/~jkimball/BiologyPages/D/DNArepair.html]
is_a: GO:0006281 ! DNA repair

[Term]
id: GO:0000014
name: single-stranded DNA endodeoxyribonuclease activity
namespace: molecular_function
def: "Catalysis of the hydrolysis of ester linkages within a single-stranded deoxyribonucleic acid molecule by creating internal breaks." [GOC:mah]
synonym: "single-stranded DNA specific endodeoxyribonuclease activity" RELATED []
synonym: "ssDNA-specific endodeoxyribonuclease activity" RELATED [GOC:mah]
is_a: GO:0004520 ! endodeoxyribonuclease activity

[Term]
id: GO:0000015
name: phosphopyruvate hydratase complex
namespace: cellular_component
def: "A multimeric enzyme complex, usually a dimer or an octamer, that catalyzes the conversion of 2-phospho-D-glycerate to phosphoenolpyruvate and water." [GOC:jl, ISBN:0198506732]
subset: goslim_metagenomics
synonym: "enolase complex" EXACT []
is_a: GO:1902494 ! catalytic complex
relationship: part_of GO:0005829 ! cytosol

[Term]
id: GO:0000016
name: lactase activity
namespace: molecular_function
def: "Catalysis of the reaction: lactose + H2O = D-glucose + D-galactose." [PMID:12023280]
synonym: "lactase-phlorizin hydrolase activity" BROAD []
synonym: "lactose galactohydrolase activity" EXACT []
xref: EC:3.2.1.108
xref: MetaCyc:LACTASE-RXN
xref: Reactome:R-HSA-189062 "lactose + H2O => D-glucose + D-galactose"
xref: Reactome:R-HSA-5658001 "Defective LCT does not hydrolyze Lac"
xref: RHEA:10076
is_a: GO:0004553 ! hydrolase activity, hydrolyzing O-glycosyl compounds

[Term]
id: GO:0000017
name: alpha-glucoside transport
namespace: biological_process
def: "The directed movement of alpha-glucosides into, out of or within a cell, or between cells, by means of some agent such as a transporter or pore. Alpha-glucosides are glycosides in which the sugar group is a glucose residue, and the anomeric carbon of the bond is in an alpha configuration." [GOC:jl, http://www.biochem.purdue.edu/, ISBN:0198506732]
is_a: GO:0042946 ! glucoside transport

[Term]
id: GO:0000018
name: regulation of DNA recombination
namespace: biological_process
def: "Any process that modulates the frequency, rate or extent of DNA recombination, a DNA metabolic process in which a new genotype is formed by reassortment of genes resulting in gene combinations different from those that were present in the parents." [GOC:go_curators, ISBN:0198506732]
is_a: GO:0051052 ! regulation of DNA metabolic process
intersection_of: GO:0008150 ! biological_process
intersection_of: regulates GO:0006310 ! DNA recombination
relationship: regulates GO:0006310 ! DNA recombination

[Term]
id: GO:0000019
name: regulation of mitotic recombination
namespace: biological_process
def: "Any process that modulates the frequency, rate or extent of DNA recombination during mitosis." [GOC:go_curators]
synonym: "regulation of recombination within rDNA repeats" NARROW []
is_a: GO:0000018 ! regulation of DNA recombination
intersection_of: GO:0008150 ! biological_process
intersection_of: regulates GO:0006312 ! mitotic recombination
relationship: regulates GO:0006312 ! mitotic recombination

[Term]
id: GO:0000020
name: obsolete negative regulation of recombination within rDNA repeats
namespace: biological_process
def: "OBSOLETE. Any process that stops, prevents, or reduces the frequency, rate or extent of genetic recombination within the DNA of the genes coding for ribosomal RNA." [GOC:go_curators, ISBN:0198506732]
comment: This term was made obsolete because it describes a substrate-specific process.
synonym: "negative regulation of recombination within rDNA repeats" EXACT []
is_obsolete: true
consider: GO:0045950

[Term]
id: GO:0000022
name: mitotic spindle elongation
namespace: biological_process
def: "The cell cycle process in which the distance is lengthened between poles of the mitotic spindle. Mitotic spindle elongation begins during mitotic prophase and ends during mitotic anaphase B." [GOC:mtg_cell_cycle, GOC:vw]
synonym: "spindle elongation during mitosis" EXACT []
is_a: GO:0051231 ! spindle elongation
is_a: GO:1903047 ! mitotic cell cycle process
intersection_of: GO:0051231 ! spindle elongation
intersection_of: part_of GO:0000278 ! mitotic cell cycle
relationship: part_of GO:0000070 ! mitotic sister chromatid segregation
relationship: part_of GO:0007052 ! mitotic spindle organization

[Term]
id: GO:0000023
name: maltose metabolic process
namespace: biological_process
def: "The chemical reactions and pathways involving the disaccharide maltose (4-O-alpha-D-glucopyranosyl-D-glucopyranose), an intermediate in the catabolism of glycogen and starch." [GOC:jl, ISBN:0198506732]
synonym: "malt sugar metabolic process" EXACT []
synonym: "malt sugar metabolism" EXACT []
synonym: "maltose metabolism" EXACT []
is_a: GO:0005984 ! disaccharide metabolic process

[Term]
id: GO:0000024
name: maltose biosynthetic process
namespace: biological_process
def: "The chemical reactions and pathways resulting in the formation of the disaccharide maltose (4-O-alpha-D-glucopyranosyl-D-glucopyranose)." [GOC:jl, ISBN:0198506732]
synonym: "malt sugar biosynthesis" EXACT []
synonym: "malt sugar biosynthetic process" EXACT []
synonym: "maltose anabolism" EXACT []
synonym: "maltose biosynthesis" EXACT []
synonym: "maltose formation" EXACT []
synonym: "maltose synthesis" EXACT []
is_a: GO:0000023 ! maltose metabolic process
is_a: GO:0046351 ! disaccharide biosynthetic process

[Term]
id: GO:0000025
name: maltose catabolic process
namespace: biological_process
def: "The chemical reactions and pathways resulting in the breakdown of the disaccharide maltose (4-O-alpha-D-glucopyranosyl-D-glucopyranose)." [GOC:jl, ISBN:0198506732]
synonym: "malt sugar catabolic process" EXACT []
synonym: "malt sugar catabolism" EXACT []
synonym: "maltose breakdown" EXACT []
synonym: "maltose degradation" EXACT []
synonym: "maltose hydrolysis" NARROW []
xref: MetaCyc:MALTOSECAT-PWY
is_a: GO:0000023 ! maltose metabolic process
is_a: GO:0046352 ! disaccharide catabolic process

[Term]
id: GO:0000026
name: alpha-1,2-mannosyltransferase activity
namespace: molecular_function
def: "Catalysis of the transfer of a mannose residue to an oligosaccharide, forming an alpha-(1->2) linkage." [GOC:mcc, PMID:10521541]
xref: Reactome:R-HSA-446187 "ALG11 transfers the fourth and fifth Man to the N-glycan precursor"
xref: Reactome:R-HSA-446215 "ALG9 transfers Man to N-glycan precursor (GlcNAc)2 (Man)6 (PP-Dol)1"
xref: Reactome:R-HSA-446216 "ALG9 transfers Man to N-glycan precursor (GlcNAc)2 (Man)8 (PP-Dol)1"
xref: Reactome:R-HSA-4551297 "Defective ALG11 does not transfer Man to the N-glycan precursor"
xref: Reactome:R-HSA-4720478 "Defective ALG9 does not add the seventh mannose to the N-glycan precursor"
xref: Reactome:R-HSA-9035514 "Defective ALG9 does not add the last mannose to the N-glycan precursor"
is_a: GO:0000030 ! mannosyltransferase activity

[Term]
id: GO:0000027
name: ribosomal large subunit assembly
namespace: biological_process
def: "The aggregation, arrangement and bonding together of constituent RNAs and proteins to form the large ribosomal subunit." [GOC:jl]
synonym: "50S ribosomal subunit assembly" NARROW [GOC:mah]
synonym: "60S ribosomal subunit assembly" NARROW [GOC:mah]
is_a: GO:0022618 ! ribonucleoprotein complex assembly
relationship: part_of GO:0042255 ! ribosome assembly
relationship: part_of GO:0042273 ! ribosomal large subunit biogenesis

[Term]
id: GO:0000028
name: ribosomal small subunit assembly
namespace: biological_process
def: "The aggregation, arrangement and bonding together of constituent RNAs and proteins to form the small ribosomal subunit." [GOC:jl]
synonym: "30S ribosomal subunit assembly" NARROW [GOC:mah]
synonym: "40S ribosomal subunit assembly" NARROW [GOC:mah]
is_a: GO:0022618 ! ribonucleoprotein complex assembly
relationship: part_of GO:0042255 ! ribosome assembly
relationship: part_of GO:0042274 ! ribosomal small subunit biogenesis

[Term]
id: GO:0000030
name: mannosyltransferase activity
namespace: molecular_function
def: "Catalysis of the transfer of a mannosyl group to an acceptor molecule, typically another carbohydrate or a lipid." [GOC:ai, GOC:cjm]
xref: Reactome:R-HSA-162797 "mannose (a1-2) mannose (a1-6) (ethanolamineP) mannose (a1-4) glucosaminyl-acyl-PI -> mannose (a1) mannose (a1-2) mannose (a1-6) (ethanolamineP) mannose (a1-4) glucosaminyl-acyl-PI"
xref: Reactome:R-HSA-162830 "glucosaminyl-acyl-PI + dolichol phosphate D-mannose -> mannose(al1-4)glucosaminyl-acyl-PI + dolichol phosphate"
xref: Reactome:R-HSA-446198 "ALG12 transfers Man to N-glycan precursor (GlcNAc)2 (Man)7 (PP-Dol)1"
xref: Reactome:R-HSA-4720497 "Defective ALG12 does not add mannose to the N-glycan precursor"
is_a: GO:0016758 ! transferase activity, transferring hexosyl groups
relationship: part_of GO:0097502 ! mannosylation

[Term]
id: GO:0000031
name: mannosylphosphate transferase activity
namespace: molecular_function
def: "Catalysis of the transfer of a mannosylphosphate group from one compound to another." [GOC:jl]
is_a: GO:0016740 ! transferase activity

[Term]
id: GO:0000032
name: cell wall mannoprotein biosynthetic process
namespace: biological_process
def: "The chemical reactions and pathways resulting in the formation of cell wall mannoproteins, any cell wall protein that contains covalently bound mannose residues." [GOC:ai]
synonym: "cell wall mannoprotein anabolism" EXACT []
synonym: "cell wall mannoprotein biosynthesis" EXACT []
synonym: "cell wall mannoprotein formation" EXACT []
synonym: "cell wall mannoprotein synthesis" EXACT []
is_a: GO:0006057 ! mannoprotein biosynthetic process
is_a: GO:0031506 ! cell wall glycoprotein biosynthetic process

[Term]
id: GO:0000033
name: alpha-1,3-mannosyltransferase activity
namespace: molecular_function
def: "Catalysis of the transfer of a mannose residue to an oligosaccharide, forming an alpha-(1->3) linkage." [GOC:mcc, PMID:10521541]
xref: Reactome:R-HSA-446188 "ALG3 transfers Man to N-glycan precursor (GlcNAc)2 (Man)5 (PP-Dol)1"
xref: Reactome:R-HSA-446208 "Addition of a second mannose to the N-glycan precursor by ALG2"
xref: Reactome:R-HSA-4549368 "Defective ALG2 does not transfer a second Man to N-glycan precursor"
xref: Reactome:R-HSA-4720473 "Defective ALG3 does not add mannose to the N-glycan precursor"
is_a: GO:0000030 ! mannosyltransferase activity

[Term]
id: GO:0000034
name: adenine deaminase activity
namespace: molecular_function
def: "Catalysis of the reaction: adenine + H2O = hypoxanthine + NH3." [EC:3.5.4.2]
synonym: "ADase activity" EXACT [EC:3.5.4.2]
synonym: "adenase activity" EXACT [EC:3.5.4.2]
synonym: "adenine aminase activity" EXACT [EC:3.5.4.2]
synonym: "adenine aminohydrolase activity" EXACT [EC:3.5.4.2]
xref: EC:3.5.4.2
xref: MetaCyc:ADENINE-DEAMINASE-RXN
xref: RHEA:23688
is_a: GO:0016814 ! hydrolase activity, acting on carbon-nitrogen (but not peptide) bonds, in cyclic amidines
is_a: GO:0019239 ! deaminase activity

[Term]
id: GO:0000035
name: acyl binding
namespace: molecular_function
def: "Interacting selectively and non-covalently with an acyl group, any group formally derived by removal of the hydroxyl group from the acid function of a carboxylic acid." [GOC:curators, ISBN:0198506732]
synonym: "acyl-CoA or acyl binding" BROAD []
is_a: GO:0005488 ! binding

[Term]
id: GO:0000036
name: acyl carrier activity
namespace: molecular_function
def: "Binding an acyl group and presenting it for processing or offloading to a cognate enzyme. Covalently binds the acyl group via a phosphopantetheine prosthetic group and mediates protein-protein interactions with the enzyme conferring specificity. The acyl carrier protein (ACP) presents substrates to enzymes involved in fatty acid biosynthesis or in polyketide secondary metabolite biosynthesis." [GOC:jl, GOC:vw]
synonym: "ACP phosphopantetheine attachment site binding involved in fatty acid biosynthetic process" EXACT []
is_a: GO:0044620 ! ACP phosphopantetheine attachment site binding
is_a: GO:0140414 ! phosphopantetheine-dependent carrier activity
intersection_of: GO:0140414 ! phosphopantetheine-dependent carrier activity
intersection_of: part_of GO:0006633 ! fatty acid biosynthetic process
relationship: part_of GO:0006633 ! fatty acid biosynthetic process

[Term]
id: GO:0000038
name: very long-chain fatty acid metabolic process
namespace: biological_process
def: "The chemical reactions and pathways involving a fatty acid which has a chain length greater than C22." [GOC:hjd]
synonym: "very long chain fatty acid metabolic process" EXACT [GOC:bf]
synonym: "very-long-chain fatty acid metabolic process" EXACT []
synonym: "very-long-chain fatty acid metabolism" EXACT []
is_a: GO:0006631 ! fatty acid metabolic process

[Term]
id: GO:0000039
name: obsolete plasma membrane long-chain fatty acid transporter
namespace: molecular_function
def: "OBSOLETE. (Was not defined before being made obsolete)." [GOC:ai]
comment: This term was made obsolete because it describes a gene product and it contains component information.
synonym: "plasma membrane long-chain fatty acid transporter" EXACT []
is_obsolete: true
consider: GO:0005324
consider: GO:0005886

[Term]
id: GO:0000041
name: transition metal ion transport
namespace: biological_process
def: "The directed movement of transition metal ions into, out of or within a cell, or between cells, by means of some agent such as a transporter or pore. A transition metal is an element whose atom has an incomplete d-subshell of extranuclear electrons, or which gives rise to a cation or cations with an incomplete d-subshell. Transition metals often have more than one valency state. Biologically relevant transition metals include vanadium, manganese, iron, copper, cobalt, nickel, molybdenum and silver." [ISBN:0198506732]
synonym: "transition metal transport" EXACT []
is_a: GO:0030001 ! metal ion transport

[Term]
id: GO:0000044
name: obsolete ascorbate stabilization
namespace: biological_process
def: "OBSOLETE. The reduction of the ascorbate free radical to a stable form." [GOC:ai, GOC:mtg_electron_transport]
comment: This term was made obsolete because it is defined as a function term and is in the process ontology.
synonym: "ascorbate stabilization" EXACT []
synonym: "vitamin C stabilization" EXACT []
is_obsolete: true

[Term]
id: GO:0000045
name: autophagosome assembly
namespace: biological_process
def: "The formation of a double membrane-bounded structure, the autophagosome, that occurs when a specialized membrane sac, called the isolation membrane, starts to enclose a portion of the cytoplasm." [GOC:autophagy, PMID:9412464]
synonym: "autophagic vacuole assembly" EXACT [GOC:autophagy]
synonym: "autophagic vacuole formation" RELATED [GOC:mah]
synonym: "autophagosome biosynthesis" EXACT []
synonym: "autophagosome formation" EXACT []
synonym: "PAS formation" NARROW []
is_a: GO:0070925 ! organelle assembly
is_a: GO:1905037 ! autophagosome organization
relationship: has_part GO:0019778 ! Atg12 activating enzyme activity
relationship: has_part GO:0019786 ! Atg8-specific protease activity
relationship: has_part GO:0061651 ! Atg12 conjugating enzyme activity
relationship: has_part GO:0061660 ! Atg12 ligase activity

[Term]
id: GO:0000047
name: obsolete Rieske iron-sulfur protein
namespace: molecular_function
def: "OBSOLETE. (Was not defined before being made obsolete)." [GOC:ai]
comment: This term was made obsolete because it represents a gene product.
synonym: "Rieske iron-sulfur protein" EXACT []
synonym: "Rieske iron-sulphur protein" EXACT []
is_obsolete: true
consider: GO:0009055

[Term]
id: GO:0000048
name: peptidyltransferase activity
namespace: molecular_function
def: "Catalysis of the reaction: peptidyl-tRNA(1) + aminoacyl-tRNA(2) = tRNA(1) + peptidylaminoacyl-tRNA(2)." [EC:2.3.2.12, PMID:11433365, PMID:9242921]
synonym: "peptidyl-tRNA:aminoacyl-tRNA N-peptidyltransferase activity" EXACT [EC:2.3.2.12]
xref: EC:2.3.2.12
xref: MetaCyc:PEPTIDYLTRANSFERASE-RXN
xref: Reactome:R-HSA-156912 "Peptide transfer from P-site tRNA to the A-site tRNA"
is_a: GO:0016755 ! transferase activity, transferring amino-acyl groups
relationship: part_of GO:0006412 ! translation

[Term]
id: GO:0000049
name: tRNA binding
namespace: molecular_function
alt_id: GO:0000946
def: "Interacting selectively and non-covalently with transfer RNA." [GOC:ai]
synonym: "base pairing with tRNA" NARROW []
is_a: GO:0003723 ! RNA binding

[Term]
id: GO:0000050
name: urea cycle
namespace: biological_process
alt_id: GO:0006594
alt_id: GO:0006871
def: "The sequence of reactions by which arginine is synthesized from ornithine, then cleaved to yield urea and regenerate ornithine. The overall reaction equation is NH3 + CO2 + aspartate + 3 ATP + 2 H2O = urea + fumarate + 2 ADP + 2 phosphate + AMP + diphosphate." [GOC:pde, GOC:vw, ISBN:0198506732]
synonym: "ornithine cycle" EXACT []
synonym: "urea biosynthesis" EXACT []
synonym: "urea biosynthetic process" EXACT []
xref: Wikipedia:Urea_cycle
is_a: GO:0019627 ! urea metabolic process
is_a: GO:0043604 ! amide biosynthetic process
is_a: GO:1901566 ! organonitrogen compound biosynthetic process

[Term]
id: GO:0000051
name: obsolete urea cycle intermediate metabolic process
namespace: biological_process
def: "OBSOLETE. The chemical reactions and pathways involving any of the intermediate compounds involved in the urea cycle, a cyclic metabolic pathway that converts waste nitrogen in the form of ammonium to urea." [GOC:jl, ISBN:0198506732]
comment: This term was made obsolete because it is a grouping term that is not useful, but has caused true path violations.
synonym: "urea cycle intermediate metabolic process" EXACT []
synonym: "urea cycle intermediate metabolism" EXACT []
is_obsolete: true

[Term]
id: GO:0000052
name: citrulline metabolic process
namespace: biological_process
def: "The chemical reactions and pathways involving citrulline, N5-carbamoyl-L-ornithine, an alpha amino acid not found in proteins." [ISBN:0198506732]
synonym: "citrulline metabolism" EXACT []
is_a: GO:1901605 ! alpha-amino acid metabolic process

[Term]
id: GO:0000053
name: argininosuccinate metabolic process
namespace: biological_process
def: "The chemical reactions and pathways involving argininosuccinate, 2-(N(omega)-arginino)succinate, an intermediate in the ornithine-urea cycle, where it is synthesized from citrulline and aspartate." [ISBN:0198506732]
synonym: "argininosuccinate metabolism" EXACT []
is_a: GO:0006575 ! cellular modified amino acid metabolic process
is_a: GO:0072350 ! tricarboxylic acid metabolic process
is_a: GO:1901605 ! alpha-amino acid metabolic process

[Term]
id: GO:0000054
name: ribosomal subunit export from nucleus
namespace: biological_process
def: "The directed movement of a ribosomal subunit from the nucleus into the cytoplasm." [GOC:ai]
subset: goslim_yeast
synonym: "ribosomal subunit export from cell nucleus" EXACT [GOC:mah]
synonym: "ribosomal subunit export out of nucleus" EXACT [GOC:mah]
synonym: "ribosomal subunit transport from nucleus to cytoplasm" EXACT [GOC:mah]
synonym: "ribosomal subunit-nucleus export" EXACT [GOC:mah]
synonym: "ribosome export from nucleus" RELATED [GOC:mah, GOC:rb]
is_a: GO:0033750 ! ribosome localization
is_a: GO:0051656 ! establishment of organelle localization
is_a: GO:0071428 ! rRNA-containing ribonucleoprotein complex export from nucleus
relationship: part_of GO:0042254 ! ribosome biogenesis

[Term]
id: GO:0000055
name: ribosomal large subunit export from nucleus
namespace: biological_process
alt_id: GO:0000057
def: "The directed movement of a ribosomal large subunit from the nucleus into the cytoplasm." [GOC:mah]
synonym: "50S ribosomal subunit export from nucleus" NARROW [GOC:mah]
synonym: "60S ribosomal subunit export from nucleus" NARROW [GOC:mah]
synonym: "ribosomal large subunit export from cell nucleus" EXACT []
synonym: "ribosomal large subunit export out of nucleus" EXACT []
synonym: "ribosomal large subunit transport from nucleus to cytoplasm" EXACT []
synonym: "ribosomal large subunit-nucleus export" EXACT []
is_a: GO:0000054 ! ribosomal subunit export from nucleus

[Term]
id: GO:0000056
name: ribosomal small subunit export from nucleus
namespace: biological_process
alt_id: GO:0000058
def: "The directed movement of a ribosomal small subunit from the nucleus into the cytoplasm." [GOC:mah]
synonym: "30S ribosomal subunit export from nucleus" NARROW [GOC:mah]
synonym: "40S ribosomal subunit export from nucleus" NARROW [GOC:mah]
synonym: "ribosomal small subunit export from cell nucleus" EXACT []
synonym: "ribosomal small subunit export out of nucleus" EXACT []
synonym: "ribosomal small subunit transport from nucleus to cytoplasm" EXACT []
synonym: "ribosomal small subunit-nucleus export" EXACT []
is_a: GO:0000054 ! ribosomal subunit export from nucleus

[Term]
id: GO:0000059
name: obsolete protein import into nucleus, docking
namespace: biological_process
def: "OBSOLETE. A protein complex assembly process that contributes to protein import into the nucleus, and that results in the association of a cargo protein, a carrier protein such as an importin alpha/beta heterodimer, and a nucleoporin located at the periphery of the nuclear pore complex." [GOC:isa_complete, GOC:mah, PMID:14570049, PMID:7878057, PMID:9126736]
comment: This term was made obsolete because the transient assembly is better captured as a protein-protein association, if at all.
synonym: "protein docking during protein import into nucleus" EXACT []
synonym: "protein docking during protein transport from cytoplasm to nucleus" EXACT []
synonym: "protein docking during protein-nucleus import" EXACT []
synonym: "protein transport from cytoplasm to nucleus, docking" EXACT []
synonym: "protein-nucleus import, docking" EXACT []
is_obsolete: true

[Term]
id: GO:0000060
name: obsolete protein import into nucleus, translocation
namespace: biological_process
def: "OBSOLETE. A protein transport process that contributes to protein import into the nucleus, and that results in the vectorial transfer of a cargo-carrier protein complex through the nuclear pore complex from the cytoplasmic side to the nucleoplasmic side of the nuclear envelope." [GOC:curators, ISBN:0198506732, PMID:14570049, PMID:9126736]
comment: This term has been obsoleted because it represents a substep of the parent (GO:0006606 protein import into nucleus), has been incorrectly used.
synonym: "protein import into cell nucleus, translocation" EXACT []
synonym: "protein translocation during protein import into nucleus" EXACT []
synonym: "protein translocation during protein transport from cytoplasm to nucleus" EXACT []
synonym: "protein translocation during protein-nucleus import" EXACT []
synonym: "protein transport from cytoplasm to nucleus, translocation" EXACT []
synonym: "protein-nucleus import, translocation" EXACT []
is_obsolete: true

[Term]
id: GO:0000061
name: obsolete protein import into nucleus, substrate release
namespace: biological_process
def: "OBSOLETE. A protein complex disassembly process that contributes to protein import into the nucleus, and that results in the dissociation of the cargo protein and the carrier (such as an importin alpha/beta heterodimer) from each other and from the nuclear pore complex." [GOC:mah, PMID:14570049, PMID:9126736, PMID:9687515]
comment: This term has been obsoleted because it represents a substep of the parent (GO:0006606 protein import into nucleus), has been incorrectly used.
synonym: "protein import into cell nucleus, substrate release" EXACT []
synonym: "protein substrate release during protein import into nucleus" EXACT []
synonym: "protein substrate release during protein transport from cytoplasm to nucleus" EXACT []
synonym: "protein substrate release during protein-nucleus import" EXACT []
synonym: "protein transport from cytoplasm to nucleus, substrate release" EXACT []
synonym: "protein-nucleus import, substrate release" EXACT []
is_obsolete: true

[Term]
id: GO:0000062
name: fatty-acyl-CoA binding
namespace: molecular_function
def: "Interacting selectively and non-covalently with acyl-CoA, any derivative of coenzyme A in which the sulfhydryl group is in thiolester linkage with a fatty acyl group." [GOC:jl, ISBN:0198506732]
synonym: "acyl-CoA or acyl binding" BROAD []
is_a: GO:0032559 ! adenyl ribonucleotide binding
is_a: GO:0033218 ! amide binding
is_a: GO:0043168 ! anion binding
is_a: GO:0050662 ! coenzyme binding
is_a: GO:1901567 ! fatty acid derivative binding
is_a: GO:1901681 ! sulfur compound binding

[Term]
id: GO:0000064
name: L-ornithine transmembrane transporter activity
namespace: molecular_function
def: "Enables the transfer of L-ornithine from one side of a membrane to the other. L-ornithine is 2,5-diaminopentanoic acid." [GOC:ai, GOC:mtg_transport, ISBN:0815340729]
synonym: "histidine/arginine/lysine/ornithine porter activity" RELATED []
synonym: "L-ornithine transporter activity" BROAD []
xref: Reactome:R-HSA-70634 "ornithine (cytosolic) + citrulline (mitochondrial) => ornithine (mitochondrial) + citrulline (cytosolic)"
is_a: GO:0008324 ! cation transmembrane transporter activity
is_a: GO:0015179 ! L-amino acid transmembrane transporter activity
relationship: part_of GO:1903352 ! L-ornithine transmembrane transport

[Term]
id: GO:0000067
name: obsolete DNA replication and chromosome cycle
namespace: biological_process
def: "OBSOLETE. (Was not defined before being made obsolete)." [GOC:ai]
comment: This term was made obsolete because it has been superseded by more accurate terms to represent the biological processes occurring, and it is not clear that this term represents a useful entity.
synonym: "DNA replication and chromosome cycle" EXACT []
is_obsolete: true
consider: GO:0006260
consider: GO:0007059
consider: GO:0051276

[Term]
id: GO:0000070
name: mitotic sister chromatid segregation
namespace: biological_process
alt_id: GO:0016359
def: "The cell cycle process in which replicated homologous chromosomes are organized and then physically separated and apportioned to two sets during the mitotic cell cycle. Each replicated chromosome, composed of two sister chromatids, aligns at the cell equator, paired with its homologous partner. One homolog of each morphologic type goes into each of the resulting chromosome sets." [GOC:ai, GOC:jl]
subset: goslim_pombe
synonym: "mitotic chromosome segregation" EXACT []
synonym: "mitotic sister-chromatid adhesion release" NARROW []
is_a: GO:0000819 ! sister chromatid segregation
is_a: GO:1903047 ! mitotic cell cycle process
intersection_of: GO:0098813 ! nuclear chromosome segregation
intersection_of: part_of GO:0140014 ! mitotic nuclear division
relationship: part_of GO:0140014 ! mitotic nuclear division

[Term]
id: GO:0000072
name: obsolete M phase specific microtubule process
namespace: biological_process
def: "OBSOLETE. A microtubule-based process that occurs only during M phase of the cell cycle." [GOC:mah]
comment: This term was made obsolete because terms already exist for centrosome/spindle organization which would be more suitable for the existing annotations, and the phase could be captured as an annotation extension if necessary.
synonym: "M phase specific microtubule process" EXACT []
synonym: "M-phase specific microtubule process" EXACT []
is_obsolete: true
consider: GO:0007017

[Term]
id: GO:0000073
name: initial mitotic spindle pole body separation
namespace: biological_process
alt_id: GO:0030475
def: "The release of duplicated mitotic spindle pole bodies (SPBs) that begins with the nucleation of microtubules from each SPB within the nucleus, leading to V-shaped spindle microtubules. Interpolar microtubules that elongate from each pole are interconnected, forming overlapping microtubules. Capturing and antiparallel sliding apart of microtubules promotes the initial separation of the SPB." [GOC:sgd_curators, GOC:vw]
is_a: GO:0110100 ! spindle pole body separation
is_a: GO:1903047 ! mitotic cell cycle process
relationship: part_of GO:0061804 ! mitotic spindle formation (spindle phase one)
relationship: part_of GO:1905047 ! mitotic spindle pole body organization

[Term]
id: GO:0000075
name: cell cycle checkpoint
namespace: biological_process
alt_id: GO:0031576
alt_id: GO:0071779
def: "A cell cycle process that controls cell cycle progression by monitoring the integrity of specific cell cycle events. A cell cycle checkpoint begins with detection of deficiencies or defects and ends with signal transduction." [GOC:mtg_cell_cycle]
comment: This term should not be used in direct manual annotation as it should always be possible to minimally designate mitotic or meiotic checkpoint, and usually to additionally specify the checkpoint (i.e mitotic spindle assembly checkpoint, mitotic DNA damage checkpoint etc). Note also that the effector processes are not part of the checkpoint but are positively regulated by the checkpoint signaling and should not be annotated here.
subset: gocheck_do_not_manually_annotate
synonym: "G1/S checkpoint" NARROW []
synonym: "G1/S transition checkpoint" NARROW []
synonym: "G2/M checkpoint" NARROW []
synonym: "G2/M transition checkpoint" NARROW []
xref: Wikipedia:Cell_cycle_checkpoint
is_a: GO:0009987 ! cellular process
is_a: GO:0045786 ! negative regulation of cell cycle

[Term]
id: GO:0000076
name: DNA replication checkpoint
namespace: biological_process
def: "A cell cycle checkpoint that prevents the initiation of nuclear division until DNA replication is complete, thereby ensuring that progeny inherit a full complement of the genome." [GOC:curators, GOC:rn, PMID:11728327, PMID:12537518]
is_a: GO:0031570 ! DNA integrity checkpoint

[Term]
id: GO:0000077
name: DNA damage checkpoint
namespace: biological_process
def: "A cell cycle checkpoint that regulates progression through the cell cycle in response to DNA damage. A DNA damage checkpoint may blocks cell cycle progression (in G1, G2 or metaphase) or slow the rate at which S phase proceeds." [GOC:mtg_cell_cycle]
synonym: "DNA damage response, signal transduction resulting in cell cycle arrest" NARROW []
xref: Wikipedia:DNA_damage_checkpoint
xref: Wikipedia:Postreplication_checkpoint
is_a: GO:0006974 ! cellular response to DNA damage stimulus
is_a: GO:0031570 ! DNA integrity checkpoint

[Term]
id: GO:0000078
name: obsolete cytokinesis after mitosis checkpoint
namespace: biological_process
def: "OBSOLETE. A mitotic cell cycle checkpoint that detects whether chromosome segregation is complete and negatively regulates cytokinesis following mitosis." [GOC:mtg_cell_cycle]
comment: The reason this term was made obsolete is that the two terms cytokinesis checkpoint (GO:0031565) and cytokinesis after mitosis (GO:0000078) were conflated in meaning.
synonym: "cell morphogenesis checkpoint" EXACT [GOC:dph, GOC:vw]
synonym: "cell shape checkpoint" EXACT []
is_obsolete: true
consider: GO:0044878
consider: GO:0044879

[Term]
id: GO:0000079
name: regulation of cyclin-dependent protein serine/threonine kinase activity
namespace: biological_process
def: "Any process that modulates the frequency, rate or extent of cyclin-dependent protein serine/threonine kinase activity." [GOC:go_curators, GOC:pr]
synonym: "regulation of CDK activity" EXACT []
synonym: "regulation of cyclin-dependent protein kinase activity" BROAD []
is_a: GO:0071900 ! regulation of protein serine/threonine kinase activity
is_a: GO:1904029 ! regulation of cyclin-dependent protein kinase activity
intersection_of: GO:0008150 ! biological_process
intersection_of: regulates GO:0004693 ! cyclin-dependent protein serine/threonine kinase activity
relationship: regulates GO:0004693 ! cyclin-dependent protein serine/threonine kinase activity

[Term]
id: GO:0000080
name: mitotic G1 phase
namespace: biological_process
def: "The cell cycle 'gap' phase which is the interval between the completion of DNA segregation by mitosis and the beginning of DNA synthesis." [GOC:mtg_cell_cycle]
comment: Note that this term should not be used for direct annotation. If you are trying to make an annotation to x phase, it is likely that the correct annotation is 'regulation of x/y phase transition' or to a process which occurs during the reported phase (i.e mitotic DNA replication for mitotic S-phase). To capture the phase when a specific location or process is observed, the phase term can be used in an annotation extension (PMID:24885854) applied to a cellular component term (with the relation exists_during) or a biological process term (with the relation happens_during).
subset: gocheck_do_not_annotate
synonym: "G1 phase of mitotic cell cycle" EXACT []
is_a: GO:0051318 ! G1 phase
relationship: part_of GO:0051329 ! mitotic interphase

[Term]
id: GO:0000082
name: G1/S transition of mitotic cell cycle
namespace: biological_process
def: "The mitotic cell cycle transition by which a cell in G1 commits to S phase. The process begins with the build up of G1 cyclin-dependent kinase (G1 CDK), resulting in the activation of transcription of G1 cyclins. The process ends with the positive feedback of the G1 cyclins on the G1 CDK which commits the cell to S phase, in which DNA replication is initiated." [GOC:mtg_cell_cycle]
is_a: GO:0044772 ! mitotic cell cycle phase transition
is_a: GO:0044843 ! cell cycle G1/S phase transition
intersection_of: GO:0044843 ! cell cycle G1/S phase transition
intersection_of: part_of GO:0000278 ! mitotic cell cycle

[Term]
id: GO:0000083
name: regulation of transcription involved in G1/S transition of mitotic cell cycle
namespace: biological_process
def: "Any process that regulates transcription such that the target genes are involved in the transition between G1 and S phase of the mitotic cell cycle." [GOC:mtg_cell_cycle]
is_a: GO:0006355 ! regulation of transcription, DNA-templated
is_a: GO:1903047 ! mitotic cell cycle process
intersection_of: GO:0006355 ! regulation of transcription, DNA-templated
intersection_of: part_of GO:0000082 ! G1/S transition of mitotic cell cycle
relationship: part_of GO:0000082 ! G1/S transition of mitotic cell cycle

[Term]
id: GO:0000084
name: mitotic S phase
namespace: biological_process
def: "The cell cycle phase, following G1, during which DNA synthesis takes place as part of a mitotic cell cycle." [GOC:mtg_cell_cycle]
comment: Note that this term should not be used for direct annotation. If you are trying to make an annotation to x phase, it is likely that the correct annotation is 'regulation of x/y phase transition' or to a process which occurs during the reported phase (i.e mitotic DNA replication for mitotic S-phase). To capture the phase when a specific location or process is observed, the phase term can be used in an annotation extension (PMID:24885854) applied to a cellular component term (with the relation exists_during) or a biological process term (with the relation happens_during).
subset: gocheck_do_not_annotate
synonym: "S phase of mitotic cell cycle" EXACT []
synonym: "S-phase of mitotic cell cycle" EXACT []
is_a: GO:0051320 ! S phase
relationship: part_of GO:0051329 ! mitotic interphase

[Term]
id: GO:0000085
name: mitotic G2 phase
namespace: biological_process
def: "The cell cycle 'gap' phase which is the interval between the completion of DNA synthesis and the beginning of DNA segregation by mitosis." [GOC:mtg_cell_cycle]
comment: Note that this term should not be used for direct annotation. If you are trying to make an annotation to x phase, it is likely that the correct annotation is 'regulation of x/y phase transition' or to a process which occurs during the reported phase (i.e mitotic DNA replication for mitotic S-phase). To capture the phase when a specific location or process is observed, the phase term can be used in an annotation extension (PMID:24885854) applied to a cellular component term (with the relation exists_during) or a biological process term (with the relation happens_during).
subset: gocheck_do_not_annotate
synonym: "G2 phase of mitotic cell cycle" EXACT []
is_a: GO:0051319 ! G2 phase
relationship: part_of GO:0051329 ! mitotic interphase

[Term]
id: GO:0000086
name: G2/M transition of mitotic cell cycle
namespace: biological_process
def: "The mitotic cell cycle transition by which a cell in G2 commits to M phase. The process begins when the kinase activity of M cyclin/CDK complex reaches a threshold high enough for the cell cycle to proceed. This is accomplished by activating a positive feedback loop that results in the accumulation of unphosphorylated and active M cyclin/CDK complex." [GOC:mtg_cell_cycle]
synonym: "mitotic G2/M transition" EXACT []
is_a: GO:0044772 ! mitotic cell cycle phase transition
is_a: GO:0044839 ! cell cycle G2/M phase transition
intersection_of: GO:0044839 ! cell cycle G2/M phase transition
intersection_of: part_of GO:0000278 ! mitotic cell cycle

[Term]
id: GO:0000087
name: mitotic M phase
namespace: biological_process
def: "A cell cycle phase during which nuclear division occurs, and which is comprises the phases: prophase, metaphase, anaphase and telophase and occurs as part of a mitotic cell cycle." [GOC:mtg_cell_cycle]
comment: Note that this term should not be used for direct annotation. If you are trying to make an annotation to x phase, it is likely that the correct annotation is 'regulation of x/y phase transition' or to a process which occurs during the reported phase (i.e mitotic DNA replication for mitotic S-phase). To capture the phase when a specific location or process is observed, the phase term can be used in an annotation extension (PMID:24885854) applied to a cellular component term (with the relation exists_during) or a biological process term (with the relation happens_during).
subset: gocheck_do_not_annotate
synonym: "M phase of mitotic cell cycle" EXACT []
synonym: "M-phase of mitotic cell cycle" EXACT []
is_a: GO:0000279 ! M phase
is_a: GO:0098763 ! mitotic cell cycle phase
intersection_of: GO:0000279 ! M phase
intersection_of: happens_during GO:0000278 ! mitotic cell cycle

[Term]
id: GO:0000088
name: mitotic prophase
namespace: biological_process
def: "The cell cycle phase which is the first stage of M phase of mitosis and during which chromosomes condense and the two daughter centrioles and their asters migrate toward the poles of the cell." [GOC:mtg_cell_cycle]
comment: Note that this term should not be used for direct annotation. If you are trying to make an annotation to x phase, it is likely that the correct annotation is 'regulation of x/y phase transition' or to a process which occurs during the reported phase (i.e mitotic DNA replication for mitotic S-phase). To capture the phase when a specific location or process is observed, the phase term can be used in an annotation extension (PMID:24885854) applied to a cellular component term (with the relation exists_during) or a biological process term (with the relation happens_during).
subset: gocheck_do_not_annotate
is_a: GO:0051324 ! prophase
relationship: part_of GO:0000087 ! mitotic M phase

[Term]
id: GO:0000089
name: mitotic metaphase
namespace: biological_process
def: "The cell cycle phase, following prophase, during which chromosomes become aligned on the equatorial plate of the cell as part of a mitotic cell cycle." [GOC:mtg_cell_cycle]
comment: Note that this term should not be used for direct annotation. If you are trying to make an annotation to x phase, it is likely that the correct annotation is 'regulation of x/y phase transition' or to a process which occurs during the reported phase (i.e mitotic DNA replication for mitotic S-phase). To capture the phase when a specific location or process is observed, the phase term can be used in an annotation extension (PMID:24885854) applied to a cellular component term (with the relation exists_during) or a biological process term (with the relation happens_during).
subset: gocheck_do_not_annotate
is_a: GO:0051323 ! metaphase
relationship: part_of GO:0000087 ! mitotic M phase

[Term]
id: GO:0000090
name: mitotic anaphase
namespace: biological_process
def: "The cell cycle phase during which chromosomes separate and migrate towards the poles of the spindle the as part of a mitotic cell cycle." [GOC:mtg_cell_cycle]
comment: Note that this term should not be used for direct annotation. If you are trying to make an annotation to x phase, it is likely that the correct annotation is 'regulation of x/y phase transition' or to a process which occurs during the reported phase (i.e mitotic DNA replication for mitotic S-phase). To capture the phase when a specific location or process is observed, the phase term can be used in an annotation extension (PMID:24885854) applied to a cellular component term (with the relation exists_during) or a biological process term (with the relation happens_during).
subset: gocheck_do_not_annotate
is_a: GO:0051322 ! anaphase
relationship: part_of GO:0000087 ! mitotic M phase

[Term]
id: GO:0000091
name: mitotic anaphase A
namespace: biological_process
def: "The cell cycle phase during which the kinetochore microtubules shorten as chromosomes move toward the spindle poles as part of mitosis." [GOC:mtg_cell_cycle]
comment: Note that this term should not be used for direct annotation. If you are trying to make an annotation to x phase, it is likely that the correct annotation is 'regulation of x/y phase transition' or to a process which occurs during the reported phase (i.e mitotic DNA replication for mitotic S-phase). To capture the phase when a specific location or process is observed, the phase term can be used in an annotation extension (PMID:24885854) applied to a cellular component term (with the relation exists_during) or a biological process term (with the relation happens_during).
subset: gocheck_do_not_annotate
is_a: GO:0000090 ! mitotic anaphase

[Term]
id: GO:0000092
name: mitotic anaphase B
namespace: biological_process
def: "The cell cycle phase during which the polar microtubules elongate and the two poles of the spindle move farther apart as part of mitosis." [GOC:mtg_cell_cycle]
comment: Note that this term should not be used for direct annotation. If you are trying to make an annotation to x phase, it is likely that the correct annotation is 'regulation of x/y phase transition' or to a process which occurs during the reported phase (i.e mitotic DNA replication for mitotic S-phase). To capture the phase when a specific location or process is observed, the phase term can be used in an annotation extension (PMID:24885854) applied to a cellular component term (with the relation exists_during) or a biological process term (with the relation happens_during).
subset: gocheck_do_not_annotate
is_a: GO:0000090 ! mitotic anaphase

[Term]
id: GO:0000093
name: mitotic telophase
namespace: biological_process
def: "The cell cycle phase which follows anaphase during M phase of mitosis and during which the chromosomes arrive at the poles of the cell and the division of the cytoplasm starts." [GOC:mtg_cell_cycle]
comment: Note that this term should not be used for direct annotation. If you are trying to make an annotation to x phase, it is likely that the correct annotation is 'regulation of x/y phase transition' or to a process which occurs during the reported phase (i.e mitotic DNA replication for mitotic S-phase). To capture the phase when a specific location or process is observed, the phase term can be used in an annotation extension (PMID:24885854) applied to a cellular component term (with the relation exists_during) or a biological process term (with the relation happens_during).
subset: gocheck_do_not_annotate
is_a: GO:0051326 ! telophase
relationship: part_of GO:0000087 ! mitotic M phase

[Term]
id: GO:0000094
name: obsolete septin assembly and septum formation
namespace: biological_process
def: "OBSOLETE. (Was not defined before being made obsolete)." [GOC:go_curators]
comment: This term was made obsolete because it was not defined and the string name implied two separate processes.
synonym: "septin assembly and septum formation" EXACT []
is_obsolete: true
consider: GO:0000917
consider: GO:0000918
consider: GO:0000921

[Term]
id: GO:0000095
name: S-adenosyl-L-methionine transmembrane transporter activity
namespace: molecular_function
alt_id: GO:0015177
def: "Enables the transfer of S-adenosylmethionine from one side of a membrane to the other. S-adenosylmethionine is S-(5'-adenosyl)-L-methionine, an important intermediate in one-carbon metabolism." [GOC:ai]
synonym: "S-adenosyl methionine permease activity" EXACT []
synonym: "S-adenosyl methionine transporter activity" EXACT []
synonym: "S-adenosylmethionine permease activity" EXACT []
synonym: "S-adenosylmethionine transmembrane transporter activity" EXACT []
synonym: "S-adenosylmethionine transporter activity" BROAD []
synonym: "SAM transmembrane transporter activity" EXACT []
xref: Reactome:R-HSA-8855062 "SLC25A26 exchanges cytosolic AdoMet for mitochondrial AdoHcy"
is_a: GO:0051185 ! coenzyme transmembrane transporter activity
is_a: GO:1901682 ! sulfur compound transmembrane transporter activity
relationship: part_of GO:1901962 ! S-adenosyl-L-methionine transmembrane transport

[Term]
id: GO:0000096
name: sulfur amino acid metabolic process
namespace: biological_process
def: "The chemical reactions and pathways involving amino acids containing sulfur, comprising cysteine, homocysteine, methionine and selenocysteine." [GOC:ai]
synonym: "sulfur amino acid metabolism" EXACT []
synonym: "sulphur amino acid metabolic process" EXACT []
synonym: "sulphur amino acid metabolism" EXACT []
is_a: GO:0006520 ! cellular amino acid metabolic process
is_a: GO:0006790 ! sulfur compound metabolic process

[Term]
id: GO:0000097
name: sulfur amino acid biosynthetic process
namespace: biological_process
def: "The chemical reactions and pathways resulting in the formation of amino acids containing sulfur, comprising cysteine, methionine and selenocysteine." [GOC:ai]
synonym: "sulfur amino acid anabolism" EXACT []
synonym: "sulfur amino acid biosynthesis" EXACT []
synonym: "sulfur amino acid formation" EXACT []
synonym: "sulfur amino acid synthesis" EXACT []
synonym: "sulphur amino acid biosynthesis" EXACT []
synonym: "sulphur amino acid biosynthetic process" EXACT []
is_a: GO:0000096 ! sulfur amino acid metabolic process
is_a: GO:0008652 ! cellular amino acid biosynthetic process
is_a: GO:0044272 ! sulfur compound biosynthetic process

[Term]
id: GO:0000098
name: sulfur amino acid catabolic process
namespace: biological_process
def: "The chemical reactions and pathways resulting in the breakdown of amino acids containing sulfur, comprising cysteine, methionine and selenocysteine." [GOC:ai]
synonym: "sulfur amino acid breakdown" EXACT []
synonym: "sulfur amino acid catabolism" EXACT []
synonym: "sulfur amino acid degradation" EXACT []
synonym: "sulphur amino acid catabolic process" EXACT []
synonym: "sulphur amino acid catabolism" EXACT []
is_a: GO:0000096 ! sulfur amino acid metabolic process
is_a: GO:0009063 ! cellular amino acid catabolic process
is_a: GO:0044273 ! sulfur compound catabolic process

[Term]
id: GO:0000099
name: sulfur amino acid transmembrane transporter activity
namespace: molecular_function
def: "Enables the transfer of sulfur amino acids from one side of a membrane to the other. Sulphur amino acids contain sulfur in the form of cystine, methionine or their derivatives." [GOC:ai, GOC:mtg_transport, ISBN:0815340729]
synonym: "sulfur amino acid transporter activity" BROAD []
synonym: "sulphur amino acid transmembrane transporter activity" EXACT []
synonym: "sulphur amino acid transporter activity" BROAD []
is_a: GO:0015171 ! amino acid transmembrane transporter activity
is_a: GO:1901682 ! sulfur compound transmembrane transporter activity

[Term]
id: GO:0000100
name: S-methylmethionine transmembrane transporter activity
namespace: molecular_function
alt_id: GO:0015178
def: "Enables the transfer of S-methylmethionine from one side of a membrane to the other." [GOC:ai]
synonym: "S-methylmethionine permease activity" EXACT []
synonym: "S-methylmethionine transporter activity" BROAD []
is_a: GO:0072349 ! modified amino acid transmembrane transporter activity
is_a: GO:1901682 ! sulfur compound transmembrane transporter activity
relationship: part_of GO:0015806 ! S-methylmethionine transport

[Term]
id: GO:0000101
name: sulfur amino acid transport
namespace: biological_process
def: "The directed movement of amino acids containing sulfur (cystine, methionine and their derivatives) into, out of or within a cell, or between cells, by means of some agent such as a transporter or pore." [GOC:ai]
synonym: "sulphur amino acid transport" EXACT []
is_a: GO:0006865 ! amino acid transport
is_a: GO:0072348 ! sulfur compound transport

[Term]
id: GO:0000102
name: L-methionine secondary active transmembrane transporter activity
namespace: molecular_function
def: "Enables the transfer of L-methionine from one side of a membrane to the other, up its concentration gradient. The transporter binds the solute and undergoes a series of conformational changes. Transport works equally well in either direction and is driven by a chemiosmotic source of energy. Secondary active transporters include symporters and antiporters." [GOC:mtg_transport]
synonym: "L-methionine porter activity" RELATED []
is_a: GO:0005294 ! neutral L-amino acid secondary active transmembrane transporter activity
is_a: GO:0015191 ! L-methionine transmembrane transporter activity
is_a: GO:1901680 ! sulfur-containing amino acid secondary active transmembrane transporter activity

[Term]
id: GO:0000103
name: sulfate assimilation
namespace: biological_process
alt_id: GO:0019378
def: "The pathways by which inorganic sulfate is processed and incorporated into sulfated compounds." [GOC:jl]
synonym: "sulfate assimilation, phosphoadenylyl sulfate reduction by an oxidoreductase, acting on sulfur group of donors, NAD or NADP as acceptor" NARROW []
synonym: "sulphate assimilation" EXACT []
synonym: "sulphate assimilation, phosphoadenylyl sulphate reduction by an oxidoreductase, acting on sulphur group of donors, NAD or NADP as acceptor" NARROW []
is_a: GO:0006790 ! sulfur compound metabolic process

[Term]
id: GO:0000104
name: succinate dehydrogenase activity
namespace: molecular_function
alt_id: GO:0019739
def: "Catalysis of the reaction: succinate + acceptor = fumarate + reduced acceptor." [GOC:kd]
synonym: "fumarate dehydrogenase activity" EXACT []
synonym: "fumarate reductase activity" EXACT []
synonym: "fumaric hydrogenase activity" EXACT [EC:1.3.99.1]
synonym: "succinate oxidoreductase activity" EXACT []
synonym: "succinate:(acceptor) oxidoreductase activity" EXACT []
synonym: "succinate:acceptor oxidoreductase activity" EXACT []
synonym: "succinic acid dehydrogenase activity" EXACT []
synonym: "succinic dehydrogenase activity" BROAD []
synonym: "succinodehydrogenase activity" EXACT []
synonym: "succinyl dehydrogenase activity" EXACT []
xref: MetaCyc:SUCC-FUM-OXRED-RXN
xref: RHEA:16357
is_a: GO:0016627 ! oxidoreductase activity, acting on the CH-CH group of donors

[Term]
id: GO:0000105
name: histidine biosynthetic process
namespace: biological_process
def: "The chemical reactions and pathways resulting in the formation of histidine, 2-amino-3-(1H-imidazol-4-yl)propanoic acid." [GOC:go_curators]
synonym: "histidine anabolism" EXACT []
synonym: "histidine biosynthesis" EXACT []
synonym: "histidine formation" EXACT []
synonym: "histidine synthesis" EXACT []
xref: MetaCyc:HISTSYN-PWY
is_a: GO:0006547 ! histidine metabolic process
is_a: GO:0009073 ! aromatic amino acid family biosynthetic process
is_a: GO:0018130 ! heterocycle biosynthetic process
is_a: GO:1901607 ! alpha-amino acid biosynthetic process

[Term]
id: GO:0000107
name: imidazoleglycerol-phosphate synthase activity
namespace: molecular_function
def: "Catalysis of the reaction: phosphoribulosylformimino-AICAR-P + L-glutamine = D-erythro-imidazole-glycerol-phosphate + aminoimidazole carboxamide ribonucleotide + L-glutamate + 2 H(+)." [RHEA:24795]
synonym: "glutamine amidotransferase:cyclase activity" BROAD []
synonym: "imidazole glycerol phosphate synthase activity" EXACT []
synonym: "imidazole-glycerol-phosphate synthase activity" RELATED []
synonym: "imidazoleglycerol phosphate synthase activity" EXACT []
xref: MetaCyc:GLUTAMIDOTRANS-RXN
xref: RHEA:24795
is_a: GO:0016763 ! transferase activity, transferring pentosyl groups

[Term]
id: GO:0000108
name: obsolete repairosome
namespace: cellular_component
def: "OBSOLETE. A stable complex of proteins that carry out the DNA damage recognition and incision reactions characteristic of nucleotide excision repair (NER), such as DNA damage recognition, DNA helix unwinding, and endonucleolytic cleavage at sites flanking damaged DNA; includes TFIIH subunits and additional polypeptides; may form in the absence of DNA damage." [PMID:10681587, PMID:9852079]
comment: This term was made obsolete because 'repairosome' has fallen out of use in the literature, and the large complex described in the definition has not been confirmed to exist. The term has also confused annotators.
synonym: "repairosome" EXACT []
is_obsolete: true
replaced_by: GO:0000109

[Term]
id: GO:0000109
name: nucleotide-excision repair complex
namespace: cellular_component
def: "Any complex formed of proteins that act in nucleotide-excision repair." [PMID:10915862]
comment: Note that process information is included in the term and definition for the purpose of describing and distinguishing the complex.
subset: goslim_pir
synonym: "UvrB-UvrC complex" NARROW [PMID:12145219]
synonym: "UvrBC complex" NARROW [GOC:bhm, PMID:12145219]
is_a: GO:1990391 ! DNA repair complex
relationship: part_of GO:0005634 ! nucleus

[Term]
id: GO:0000110
name: nucleotide-excision repair factor 1 complex
namespace: cellular_component
def: "One of several protein complexes involved in nucleotide-excision repair; possesses DNA damage recognition and endodeoxynuclease activities. In S. cerevisiae, it is composed of Rad1p, Rad10p, and Rad14p; in human the subunits are ERCC4/XPF, ERCC1 and XPA, respectively." [PMID:10915862]
comment: Note that process and function information are included in the term and definition for the purpose of describing and distinguishing the complex.
synonym: "NEF1 complex" EXACT []
synonym: "XPA-ERCC1-ERCC4 complex" EXACT [PMID:8197175]
is_a: GO:0000109 ! nucleotide-excision repair complex

[Term]
id: GO:0000111
name: nucleotide-excision repair factor 2 complex
namespace: cellular_component
def: "One of several protein complexes involved in nucleotide-excision repair; possesses damaged DNA binding activity. In S. cerevisiae, it is composed of Rad4p and Rad23p." [PMID:10915862]
comment: Note that process and function information are included in the term and definition for the purpose of describing and distinguishing the complex.
synonym: "NEF2 complex" EXACT []
is_a: GO:0000109 ! nucleotide-excision repair complex

[Term]
id: GO:0000112
name: nucleotide-excision repair factor 3 complex
namespace: cellular_component
def: "One of several protein complexes involved in nucleotide-excision repair; possesses endodeoxynuclease and DNA helicase activities. In S. cerevisiae, it is composed of Rad2p and the core TFIIH-Ssl2p complex (core TFIIH is composed of Rad3p, Tfb1p, Tfb2p, Ssl1p, Tfb4p and Tfb5p. Note that Ssl2p is also called Rad25p)." [GOC:ew, PMID:10915862, PMID:14500720, PMID:7813015]
comment: Note that process and function information are included in the term and definition for the purpose of describing and distinguishing the complex.
synonym: "NEF3 complex" EXACT []
is_a: GO:0000109 ! nucleotide-excision repair complex
relationship: has_part GO:0000439 ! transcription factor TFIIH core complex

[Term]
id: GO:0000113
name: nucleotide-excision repair factor 4 complex
namespace: cellular_component
def: "One of several protein complexes involved in nucleotide-excision repair; possesses DNA damage recognition and DNA-dependent ATPase activities. In S. cerevisiae, it is composed of Rad7p and Rad16p." [PMID:10915862]
comment: Note that process and function information are included in the term and definition for the purpose of describing and distinguishing the complex.
synonym: "NEF4 complex" EXACT []
is_a: GO:0000109 ! nucleotide-excision repair complex

[Term]
id: GO:0000114
name: obsolete regulation of transcription involved in G1 phase of mitotic cell cycle
namespace: biological_process
def: "OBSOLETE. Any process that regulates transcription such that the target genes are transcribed as part of the G1 phase of the mitotic cell cycle." [GOC:dph, GOC:mah, GOC:tb]
comment: This term was made obsolete because it is unclear exactly what it means. It could mean either 'regulation of transcription during phase X' or 'regulation of transition between phase X and phase Y'.
synonym: "G1-specific transcription in mitotic cell cycle" RELATED []
synonym: "regulation of transcription from RNA polymerase II promoter during G1 phase of cell cycle" EXACT []
synonym: "regulation of transcription involved in G1 phase of mitotic cell cycle" EXACT []
is_obsolete: true
consider: GO:0000083

[Term]
id: GO:0000115
name: obsolete regulation of transcription involved in S phase of mitotic cell cycle
namespace: biological_process
def: "OBSOLETE. A cell cycle process that regulates transcription such that the target genes are transcribed as part of the S phase of the mitotic cell cycle." [GOC:dph, GOC:mah, GOC:tb]
comment: This term was made obsolete because it is unclear exactly what it means. It could mean either 'regulation of transcription during phase X' or 'regulation of transition between phase X and phase Y'.
synonym: "regulation of transcription from RNA polymerase II promoter during S-phase of mitotic cell cycle" RELATED []
synonym: "regulation of transcription involved in S phase of mitotic cell cycle" EXACT []
synonym: "regulation of transcription involved in S-phase of mitotic cell cycle" EXACT []
synonym: "S-phase-specific transcription in mitotic cell cycle" RELATED []
synonym: "S-specific transcription in mitotic cell cycle" EXACT []
is_obsolete: true

[Term]
id: GO:0000116
name: obsolete regulation of transcription involved in G2-phase of mitotic cell cycle
namespace: biological_process
def: "OBSOLETE. Any process that regulates transcription such that the target genes are transcribed as part of the G2 phase of the mitotic cell cycle." [GOC:dph, GOC:mah, GOC:tb]
comment: This term was made obsolete because it is unclear exactly what it means. It could mean either 'regulation of transcription during phase X' or 'regulation of transition between phase X and phase Y'.
synonym: "G2-specific transcription in mitotic cell cycle" RELATED []
synonym: "regulation of transcription from RNA polymerase II during G2-phase of mitotic cell cycle" RELATED []
synonym: "regulation of transcription involved in G2-phase of mitotic cell cycle" EXACT []
is_obsolete: true
consider: GO:0000117

[Term]
id: GO:0000117
name: regulation of transcription involved in G2/M transition of mitotic cell cycle
namespace: biological_process
def: "Any process that regulates transcription such that the target genes are transcribed as part of the G2/M transition of the mitotic cell cycle." [GOC:mtg_cell_cycle]
synonym: "G2/M-specific transcription in mitotic cell cycle" RELATED []
synonym: "regulation of transcription from RNA polymerase II promoter during G2/M transition of mitotic cell cycle" RELATED []
is_a: GO:0006355 ! regulation of transcription, DNA-templated
is_a: GO:1903047 ! mitotic cell cycle process
intersection_of: GO:0006355 ! regulation of transcription, DNA-templated
intersection_of: part_of GO:0000086 ! G2/M transition of mitotic cell cycle
relationship: part_of GO:0000086 ! G2/M transition of mitotic cell cycle

[Term]
id: GO:0000118
name: histone deacetylase complex
namespace: cellular_component
def: "A protein complex that possesses histone deacetylase activity." [GOC:mah]
comment: Note that this term represents a location, not a function; the activity possessed by this complex is mentioned in the definition for the purpose of describing and distinguishing the complex. The function of this complex is represented by the molecular function term 'histone deacetylase activity ; GO:0004407'.
synonym: "HDAC complex" EXACT []
is_a: GO:1902494 ! catalytic complex
relationship: part_of GO:0005654 ! nucleoplasm

[Term]
id: GO:0000120
name: RNA polymerase I transcription regulator complex
namespace: cellular_component
def: "A transcription factor complex that acts at a regulatory region of a gene transcribed by RNA polymerase I." [GOC:mah]
synonym: "RNA polymerase I transcription factor complex" NARROW []
is_a: GO:0005667 ! transcription regulator complex
relationship: part_of GO:0005730 ! nucleolus

[Term]
id: GO:0000121
name: glycerol-1-phosphatase activity
namespace: molecular_function
def: "Catalysis of the reaction: glycerol-1-phosphate + H2O = glycerol + phosphate." [EC:3.1.3.21]
synonym: "alpha-glycerol phosphatase activity" EXACT [EC:3.1.3.21]
synonym: "alpha-glycerophosphatase activity" EXACT [EC:3.1.3.21]
synonym: "glycerol 3-phosphatase activity" EXACT [EC:3.1.3.21]
synonym: "glycerol 3-phosphate phosphohydrolase activity" EXACT [EC:3.1.3.21]
synonym: "glycerol-1-phosphate phosphohydrolase activity" EXACT [EC:3.1.3.21]
synonym: "glycerol-3-phosphate phosphatase activity" EXACT [EC:3.1.3.21]
xref: EC:3.1.3.21
xref: MetaCyc:GLYCEROL-1-PHOSPHATASE-RXN
xref: RHEA:11476
is_a: GO:0016791 ! phosphatase activity

[Term]
id: GO:0000122
name: negative regulation of transcription by RNA polymerase II
namespace: biological_process
alt_id: GO:0010553
alt_id: GO:0045816
def: "Any process that stops, prevents, or reduces the frequency, rate or extent of transcription mediated by RNA polymerase II." [GOC:go_curators, GOC:txnOH]
synonym: "down regulation of global transcription from RNA polymerase II promoter" RELATED []
synonym: "down regulation of transcription from RNA polymerase II promoter" EXACT []
synonym: "down-regulation of global transcription from RNA polymerase II promoter" RELATED []
synonym: "down-regulation of transcription from RNA polymerase II promoter" EXACT []
synonym: "downregulation of global transcription from RNA polymerase II promoter" RELATED []
synonym: "downregulation of transcription from RNA polymerase II promoter" EXACT []
synonym: "inhibition of global transcription from RNA polymerase II promoter" RELATED []
synonym: "inhibition of transcription from RNA polymerase II promoter" EXACT []
synonym: "negative regulation of gene-specific transcription from RNA polymerase II promoter" RELATED []
synonym: "negative regulation of global transcription from Pol II promoter" RELATED []
synonym: "negative regulation of transcription from Pol II promoter" EXACT []
synonym: "negative regulation of transcription from RNA polymerase II promoter" EXACT []
synonym: "negative regulation of transcription from RNA polymerase II promoter, global" RELATED []
is_a: GO:0006357 ! regulation of transcription by RNA polymerase II
is_a: GO:0045892 ! negative regulation of transcription, DNA-templated
intersection_of: GO:0008150 ! biological_process
intersection_of: negatively_regulates GO:0006366 ! transcription by RNA polymerase II
relationship: negatively_regulates GO:0006366 ! transcription by RNA polymerase II

[Term]
id: GO:0000123
name: histone acetyltransferase complex
namespace: cellular_component
def: "A protein complex that possesses histone acetyltransferase activity." [GOC:mah]
comment: Note that this term represents a location, not a function; the activity possessed by this complex is mentioned in the definition for the purpose of describing and distinguishing the complex. The function of this complex is represented by the molecular function term 'histone acetyltransferase activity ; GO:0004402'.
synonym: "histone acetylase complex" EXACT []
is_a: GO:0031248 ! protein acetyltransferase complex
relationship: part_of GO:0005654 ! nucleoplasm

[Term]
id: GO:0000124
name: SAGA complex
namespace: cellular_component
def: "A SAGA-type histone acetyltransferase complex that contains Spt8 (in budding yeast) or a homolog thereof; additional polypeptides include Spt group, consisting of Spt7, Spt3, and Spt20/Ada5, which interact with the TATA-binding protein (TBP); the Ada group, consisting of Ada1, Ada2, Ada3, Ada4/Gcn5, and Ada5/Spt20, which is functionally linked to the nucleosomal HAT activity; Tra1, an ATM/PI-3 kinase-related protein that targets DNA-bound activators for recruitment to promoters; the TBP-associated factor (TAF) proteins, consisting of Taf5, Taf6, Taf9, Taf10, and Taf12, which mediate nucleosomal HAT activity and are thought to help recruit the basal transcription machinery; the ubiquitin specifc protease Ubp-8." [PMID:10637607, PMID:17337012, PMID:19056896, PMID:20838651]
synonym: "Spt-Ada-Gcn5-acetyltransferase complex" EXACT []
is_a: GO:0070461 ! SAGA-type complex
is_a: GO:1905368 ! peptidase complex
relationship: has_part GO:0071819 ! DUBm complex

[Term]
id: GO:0000125
name: PCAF complex
namespace: cellular_component
def: "A large multiprotein complex that possesses histone acetyltransferase activity and is involved in regulation of transcription. The composition is similar to that of the SAGA complex, but includes fewer Spt and Ada proteins, and more TAFs." [PMID:10637607]
comment: See also the cellular component term 'SAGA complex ; GO:0000124'.
synonym: "PCAF histone acetylase-associated complex" EXACT []
synonym: "SPT3-TAF9-PCAF acetylase complex" EXACT [GOC:rl, PMID:18838386]
is_a: GO:0070461 ! SAGA-type complex

[Term]
id: GO:0000126
name: transcription factor TFIIIB complex
namespace: cellular_component
def: "A transcription factor complex that is involved in regulating transcription from RNA polymerase III (Pol III) promoters. TFIIIB contains the TATA-binding protein (TBP) and two Pol III-specific proteins, B'' and BRF." [GOC:mah, PMID:11433012]
is_a: GO:0090576 ! RNA polymerase III transcription regulator complex

[Term]
id: GO:0000127
name: transcription factor TFIIIC complex
namespace: cellular_component
def: "A heterotrimeric transcription factor complex that is involved in regulating transcription from RNA polymerase III (Pol III) promoters. TFIIIC contains three conserved subunits that associate with the proximal Pol III promoter element, and additional subunits that associate with sequence elements downstream of the promoter and are more diverged among species. It also functions as a boundary element to partition genome content into distinct domains outside Pol III promoter regions." [GOC:mah, GOC:vw, PMID:11433012, PMID:16751097]
is_a: GO:0090576 ! RNA polymerase III transcription regulator complex

[Term]
id: GO:0000128
name: flocculation
namespace: biological_process
alt_id: GO:0000501
alt_id: GO:0032128
alt_id: GO:0043689
alt_id: GO:0043690
def: "The reversible, non-sexual aggregation of single-celled organisms in suspension to form aggregates of many cells known as flocs." [GOC:jl, GOC:vw, PMID:21114594, PMID:8740415]
comment: The word floc derives from the Latin word floccus, which means a tuft of wool.
subset: goslim_pir
synonym: "cell-cell adhesion involved in flocculation" EXACT []
synonym: "cell-cell adhesion involved in flocculation via cell wall protein-carbohydrate interaction" NARROW []
synonym: "flocculation via cell wall protein-carbohydrate interaction" RELATED []
synonym: "flocculation via extracellular polymer" RELATED []
xref: Wikipedia:Flocculation
is_a: GO:0051703 ! intraspecies interaction between organisms
is_a: GO:0098610 ! adhesion between unicellular organisms

[Term]
id: GO:0000131
name: incipient cellular bud site
namespace: cellular_component
def: "The portion of the budding yeast plasma membrane where a daughter cell will emerge. The yeast marks this spot with bud-site selection proteins before bud emergence occurs. Actin is polarized to this spot just prior to and during bud emergence." [GOC:clt]
is_a: GO:0110165 ! cellular anatomical entity
relationship: part_of GO:0005622 ! intracellular
property_value: RO:0002161 NCBITaxon:4895

[Term]
id: GO:0000132
name: establishment of mitotic spindle orientation
namespace: biological_process
alt_id: GO:0030607
alt_id: GO:0030609
def: "A cell cycle process that sets the alignment of mitotic spindle relative to other cellular structures." [GOC:ems]
synonym: "establishment of spindle orientation during mitosis" RELATED [GOC:dph, GOC:tb]
synonym: "establishment of spindle orientation involved in mitotic cell cycle" EXACT [GOC:dph, GOC:tb]
synonym: "mitotic spindle orientation" EXACT []
synonym: "orienting of mitotic spindle" EXACT []
is_a: GO:0040001 ! establishment of mitotic spindle localization
is_a: GO:0051294 ! establishment of spindle orientation
intersection_of: GO:0051294 ! establishment of spindle orientation
intersection_of: part_of GO:0000278 ! mitotic cell cycle

[Term]
id: GO:0000133
name: polarisome
namespace: cellular_component
def: "Protein complex that plays a role in determining cell polarity by directing the localized assembly of actin filaments at polarization sites; in Saccharomyces the polarisome includes Bni1p, Spa2p, Pea2p, and Bud6p." [PMID:14734532, PMID:14998522, PMID:9632790]
subset: goslim_pir
is_a: GO:0032991 ! protein-containing complex
relationship: part_of GO:0005938 ! cell cortex
relationship: part_of GO:0030427 ! site of polarized growth

[Term]
id: GO:0000136
name: alpha-1,6-mannosyltransferase complex
namespace: cellular_component
def: "A large, multiprotein complex with alpha-(1->6)-mannosyltransferase activity, located in the cis Golgi membrane; adds mannan to N-linked glycans on proteins." [GOC:mcc, PMID:10037752, PMID:11095735, PMID:18083825]
is_a: GO:0031501 ! mannosyltransferase complex
is_a: GO:0098796 ! membrane protein complex
relationship: part_of GO:0000137 ! Golgi cis cisterna
relationship: part_of GO:0030173 ! integral component of Golgi membrane

[Term]
id: GO:0000137
name: Golgi cis cisterna
namespace: cellular_component
def: "The Golgi cisterna closest to the endoplasmic reticulum; the first processing compartment through which proteins pass after export from the ER." [ISBN:0815316194]
is_a: GO:0031985 ! Golgi cisterna

[Term]
id: GO:0000138
name: Golgi trans cisterna
namespace: cellular_component
def: "The Golgi cisterna farthest from the endoplasmic reticulum; the final processing compartment through which proteins pass before exiting the Golgi apparatus; the compartment in which N-linked protein glycosylation is completed." [ISBN:0815316194]
synonym: "late Golgi" RELATED [GOC:mah]
is_a: GO:0031985 ! Golgi cisterna

[Term]
id: GO:0000139
name: Golgi membrane
namespace: cellular_component
def: "The lipid bilayer surrounding any of the compartments of the Golgi apparatus." [GOC:mah]
is_a: GO:0098588 ! bounding membrane of organelle
relationship: part_of GO:0005794 ! Golgi apparatus

[Term]
id: GO:0000140
name: acylglycerone-phosphate reductase activity
namespace: molecular_function
def: "Catalysis of the reaction: 1-palmitoylglycerol-3-phosphate + NADP+ = palmitoylglycerone phosphate + NADPH + H(+)." [EC:1.1.1.101]
synonym: "1-acyldihydroxyacetone-phosphate reductase activity" EXACT []
synonym: "1-palmitoylglycerol-3-phosphate:NADP+ oxidoreductase activity" EXACT [EC:1.1.1.101]
synonym: "acyldihydroxyacetone phosphate reductase activity" EXACT [EC:1.1.1.101]
synonym: "palmitoyl dihydroxyacetone phosphate reductase activity" EXACT [EC:1.1.1.101]
synonym: "palmitoyl-dihydroxyacetone-phosphate reductase activity" EXACT [EC:1.1.1.101]
synonym: "palmitoyldihydroxyacetone-phosphate reductase activity" EXACT [EC:1.1.1.101]
xref: EC:1.1.1.101
xref: MetaCyc:ACYLGLYCERONE-PHOSPHATE-REDUCTASE-RXN
xref: Reactome:R-HSA-75883 "O-hexadecylglycerone phosphate + NADPH + H+ => 1-hexadecyl glycerol-3-phosphate + NADP+"
xref: RHEA:17341
is_a: GO:0016616 ! oxidoreductase activity, acting on the CH-OH group of donors, NAD or NADP as acceptor

[Term]
id: GO:0000142
name: cellular bud neck contractile ring
namespace: cellular_component
def: "A contractile ring, i.e. a cytoskeletal structure composed of actin filaments and myosin, that forms beneath the plasma membrane at the mother-bud neck in mitotic cells that divide by budding in preparation for completing cytokinesis. An example of this structure is found in Saccharomyces cerevisiae." [GOC:krc, PMID:16009555]
synonym: "neck ring" EXACT []
is_a: GO:0110085 ! mitotic actomyosin contractile ring
intersection_of: GO:0005826 ! actomyosin contractile ring
intersection_of: part_of GO:0005935 ! cellular bud neck
relationship: part_of GO:0005935 ! cellular bud neck

[Term]
id: GO:0000144
name: cellular bud neck septin ring
namespace: cellular_component
def: "A ring-shaped structure that forms at the site of cytokinesis in the bud neck of a budding cell; composed of members of the conserved family of filament forming proteins called septins as well as septin-associated proteins. In S. cerevisiae, this structure forms at the time of bud emergence and the septins show a high rate of exchange." [GOC:krc, PMID:16009555]
is_a: GO:0000399 ! cellular bud neck septin structure
is_a: GO:0005940 ! septin ring
is_a: GO:0032161 ! cleavage apparatus septin structure
intersection_of: GO:0005940 ! septin ring
intersection_of: part_of GO:0005935 ! cellular bud neck

[Term]
id: GO:0000145
name: exocyst
namespace: cellular_component
def: "A protein complex peripherally associated with the plasma membrane that determines where vesicles dock and fuse. At least eight complex components are conserved between yeast and mammals." [GOC:cilia, PMID:15292201, PMID:27243008, PMID:9700152]
synonym: "exocyst complex" EXACT []
synonym: "Sec6/8 complex" EXACT []
xref: Wikipedia:Exocyst
is_a: GO:0099023 ! vesicle tethering complex
relationship: part_of GO:0005938 ! cell cortex

[Term]
id: GO:0000146
name: microfilament motor activity
namespace: molecular_function
def: "Catalysis of movement along a microfilament, coupled to the hydrolysis of a nucleoside triphosphate (usually ATP)." [GOC:mah, ISBN:0815316194]
synonym: "actin filament motor activity" EXACT [GOC:dph]
synonym: "actin-filament motor activity" EXACT []
synonym: "muscle motor activity" NARROW []
synonym: "myosin ATPase activity" RELATED []
xref: Reactome:R-HSA-2316352 "SLC2A4 (GLUT4) vesicle translocates and docks at the plasma membrane"
xref: Reactome:R-HSA-432237 "Translocation of Aquaporin-2 from intracellular vesicles to the apical plasma membrane"
xref: Reactome:R-HSA-9023171 "Insulin secretory granule translocates across the cortical actin network"
is_a: GO:0003774 ! motor activity

[Term]
id: GO:0000147
name: actin cortical patch assembly
namespace: biological_process
def: "Assembly of an actin cortical patch, a discrete actin-containing structure found at the plasma membrane of fungal cells." [GOC:mah]
is_a: GO:0022607 ! cellular component assembly
is_a: GO:0030866 ! cortical actin cytoskeleton organization
is_a: GO:0044396 ! actin cortical patch organization

[Term]
id: GO:0000148
name: 1,3-beta-D-glucan synthase complex
namespace: cellular_component
def: "A protein complex that catalyzes the transfer of a glucose group from UDP-glucose to a (1->3)-beta-D-glucan chain." [EC:2.4.1.34]
synonym: "(1->3)-beta-glucan synthase complex" EXACT [GOC:tb]
synonym: "1,3-beta-glucan synthase complex" EXACT [GOC:tb]
is_a: GO:0098797 ! plasma membrane protein complex
is_a: GO:1990234 ! transferase complex

[Term]
id: GO:0000149
name: SNARE binding
namespace: molecular_function
def: "Interacting selectively and non-covalently with a SNARE (soluble N-ethylmaleimide-sensitive factor attached protein receptor) protein." [PMID:12642621]
subset: goslim_chembl
synonym: "SNAP receptor binding" EXACT []
xref: Reactome:R-HSA-210426 "Glutamate synaptic vesicle docking and priming"
xref: Reactome:R-HSA-210430 "release of L-Glutamate at the synapse"
xref: Reactome:R-HSA-265166 "Exocytosis of Insulin"
xref: Reactome:R-HSA-372505 "Acetylcholine synaptic vesicle docking and priming"
xref: Reactome:R-HSA-372529 "Release of acetylcholine at the synapse"
xref: Reactome:R-HSA-374899 "Release of noradrenaline  at the synapse"
xref: Reactome:R-HSA-374922 "Noradrenalin synaptic vesicle docking and priming"
xref: Reactome:R-HSA-376357 "Vamp7 associated Lysosome to Plasma membrane transport"
xref: Reactome:R-HSA-376364 "Vamp8 associated secretory vesicle to plasma membrane transport"
xref: Reactome:R-HSA-376369 "Vamp2 associated secretory vesicle to plasma membrane transport"
xref: Reactome:R-HSA-380574 "Dopamine synaptic vesicle docking and priming"
xref: Reactome:R-HSA-380869 "Release of docked dopamine loaded synaptic vesicle"
xref: Reactome:R-HSA-380901 "Release of docked serotonin loaded synaptic vesicle"
xref: Reactome:R-HSA-380905 "Serotonin loaded synaptic vesicle docking and priming"
xref: Reactome:R-HSA-888589 "Release of GABA at the synapse"
xref: Reactome:R-HSA-9023173 "Insulin secretory granule docks at the plasma membrane"
xref: Reactome:R-HSA-917744 "GABA loaded synaptic vesicle Docking and Priming"
is_a: GO:0005515 ! protein binding

[Term]
id: GO:0000150
name: recombinase activity
namespace: molecular_function
def: "Catalysis of the identification and base-pairing of homologous sequences between single-stranded DNA and double-stranded DNA." [GOC:elh]
comment: Note that this term represents activities that do not break or form phosphodiester bonds, and is therefore not a parent of 'site-specific recombinase activity ; GO:0009009'.
subset: goslim_metagenomics
synonym: "strand transferase" NARROW []
xref: Reactome:R-HSA-912458 "Formation of meiotic heteroduplex"
is_a: GO:0140097 ! catalytic activity, acting on DNA
relationship: part_of GO:0006310 ! DNA recombination

[Term]
id: GO:0000151
name: ubiquitin ligase complex
namespace: cellular_component
def: "A protein complex that includes a ubiquitin-protein ligase and enables ubiquitin protein ligase activity. The complex also contains other proteins that may confer substrate specificity on the complex." [GOC:jh2, PMID:9529603]
subset: goslim_pir
is_a: GO:1990234 ! transferase complex
relationship: part_of GO:0005622 ! intracellular

[Term]
id: GO:0000152
name: nuclear ubiquitin ligase complex
namespace: cellular_component
def: "A ubiquitin ligase complex found in the nucleus." [GOC:mah]
is_a: GO:0000151 ! ubiquitin ligase complex
intersection_of: GO:0000151 ! ubiquitin ligase complex
intersection_of: part_of GO:0005634 ! nucleus
relationship: part_of GO:0005634 ! nucleus

[Term]
id: GO:0000153
name: cytoplasmic ubiquitin ligase complex
namespace: cellular_component
def: "A ubiquitin ligase complex found in the cytoplasm." [GOC:mah]
is_a: GO:0000151 ! ubiquitin ligase complex
intersection_of: GO:0000151 ! ubiquitin ligase complex
intersection_of: part_of GO:0005737 ! cytoplasm
relationship: part_of GO:0005737 ! cytoplasm

[Term]
id: GO:0000154
name: rRNA modification
namespace: biological_process
alt_id: GO:0016548
def: "The covalent alteration of one or more nucleotides within an rRNA molecule to produce an rRNA molecule with a sequence that differs from that coded genetically." [GOC:curators]
comment: The term 'RNA editing' (GO:0016547) was merged into 'RNA modification' (GO:0009451) on the basis of statements in the preface of Modification and Editing of RNA (ISBN:1555811337) that there is no clear distinction between modification and editing. Parallel changes were made for substrate (e.g. tRNA, rRNA, etc.) specific child terms of 'RNA editing'.
synonym: "rRNA editing" NARROW [GOC:hjd]
is_a: GO:0006364 ! rRNA processing
is_a: GO:0009451 ! RNA modification

[Term]
id: GO:0000155
name: phosphorelay sensor kinase activity
namespace: molecular_function
def: "Catalysis of the phosphorylation of a histidine residue in response to detection of an extracellular signal such as a chemical ligand or change in environment, to initiate a change in cell state or activity. The two-component sensor is a histidine kinase that autophosphorylates a histidine residue in its active site. The phosphate is then transferred to an aspartate residue in a downstream response regulator, to trigger a response." [GOC:bf, GOC:mcc, PMID:10966457, PMID:20223701, PMID:9191038]
synonym: "two-component sensor activity" NARROW []
synonym: "two-component sensor molecule" NARROW []
synonym: "two-component system sensor activity" NARROW []
xref: EC:2.7.3
is_a: GO:0004673 ! protein histidine kinase activity
is_a: GO:0140299 ! small molecule sensor activity
relationship: part_of GO:0000160 ! phosphorelay signal transduction system
relationship: part_of GO:0023014 ! signal transduction by protein phosphorylation

[Term]
id: GO:0000156
name: phosphorelay response regulator activity
namespace: molecular_function
def: "Responds to a phosphorelay sensor to initiate a change in cell state or activity. The activity of the response regulator is regulated by transfer of a phosphate from a histidine residue in the sensor, to an aspartate residue in the response regulator. Many but not all response regulators act as transcriptional regulators to elicit a response." [GOC:bf, PMID:10966457, PMID:11842140]
synonym: "two-component response regulator activity" NARROW []
is_a: GO:0060089 ! molecular transducer activity
relationship: part_of GO:0000160 ! phosphorelay signal transduction system
property_value: term_tracker_item https://github.com/geneontology/go-ontology/issues/15611 xsd:anyURI

[Term]
id: GO:0000159
name: protein phosphatase type 2A complex
namespace: cellular_component
def: "A protein complex that has protein serine/threonine phosphatase activity that is polycation-stimulated (PCS), being directly stimulated by protamine, polylysine, or histone H1; it constitutes a subclass of several enzymes activated by different histones and polylysine, and consists of catalytic, scaffolding, and regulatory subunits. The catalytic and scaffolding subunits form the core enzyme, and the holoenzyme also includes the regulatory subunit." [GOC:mah, ISBN:0198547684, PMID:17245430]
synonym: "protein phosphatase 2 complex" RELATED [GOC:dph, GOC:rl]
is_a: GO:0008287 ! protein serine/threonine phosphatase complex
relationship: part_of GO:0005622 ! intracellular

[Term]
id: GO:0000160
name: phosphorelay signal transduction system
namespace: biological_process
def: "A conserved series of molecular signals found in prokaryotes and eukaryotes; involves autophosphorylation of a histidine kinase and the transfer of the phosphate group to an aspartate that then acts as a phospho-donor to response regulator proteins." [PMID:9191038]
subset: goslim_metagenomics
synonym: "histidyl-aspartyl phosphorelay" EXACT []
synonym: "phosphorelay signal transduction system" NARROW []
is_a: GO:0035556 ! intracellular signal transduction

[Term]
id: GO:0000161
name: osmosensory signaling MAPK cascade
namespace: biological_process
def: "A series of molecular signals in which a stress-activated protein kinase (SAPK) cascade relays one or more of the signals, containing at least a Hog1/Sty1 family MAPK, a Pbs2/Wis1 family MAPKK and a Ssk2/Win1 family MAP3K." [PMID:17604854, PMID:9561267]
synonym: "High Osmolarity Glycerol (HOG) MAPK pathway" NARROW [PMID:20880736]
synonym: "Hog1 MAPK pathway" NARROW [PMID:20880736]
synonym: "Hog1/Sty1 stress-activated MAPK cascade" NARROW []
synonym: "MAPK cascade involved in osmosensory signaling pathway" EXACT []
synonym: "MAPKKK cascade during osmolarity sensing" EXACT []
synonym: "MAPKKK cascade involved in osmosensory signaling pathway" EXACT [GOC:signaling]
synonym: "MAPKKK cascade involved in osmosensory signalling pathway" EXACT [GOC:mah]
synonym: "osmolarity sensing, MAPKKK cascade" EXACT []
is_a: GO:0051403 ! stress-activated MAPK cascade

[Term]
id: GO:0000162
name: tryptophan biosynthetic process
namespace: biological_process
alt_id: GO:0009096
def: "The chemical reactions and pathways resulting in the formation of tryptophan, the chiral amino acid 2-amino-3-(1H-indol-3-yl)propanoic acid; tryptophan is synthesized from chorismate via anthranilate." [GOC:mah, ISBN:0471331309, MetaCyc:TRPSYN-PWY]
synonym: "aromatic amino acid family biosynthetic process, anthranilate pathway" EXACT []
synonym: "tryptophan anabolism" EXACT []
synonym: "tryptophan biosynthesis" EXACT []
synonym: "tryptophan formation" EXACT []
synonym: "tryptophan synthesis" EXACT []
xref: MetaCyc:TRPSYN-PWY
is_a: GO:0006568 ! tryptophan metabolic process
is_a: GO:0009073 ! aromatic amino acid family biosynthetic process
is_a: GO:0046219 ! indolalkylamine biosynthetic process
is_a: GO:1901607 ! alpha-amino acid biosynthetic process

[Term]
id: GO:0000164
name: protein phosphatase type 1 complex
namespace: cellular_component
def: "A protein complex that possesses magnesium-dependent protein serine/threonine phosphatase (AMD phosphatase) activity, and consists of a catalytic subunit and one or more regulatory subunits that dictates the phosphatase's substrate specificity, function, and activity." [GOC:mah, GOC:ssd]
is_a: GO:0008287 ! protein serine/threonine phosphatase complex
relationship: part_of GO:0005737 ! cytoplasm

[Term]
id: GO:0000165
name: MAPK cascade
namespace: biological_process
def: "An intracellular protein kinase cascade containing at least a MAPK, a MAPKK and a MAP3K. The cascade can also contain an additional tiers: the upstream MAP4K. The kinases in each tier phosphorylate and activate the kinase in the downstream tier to transmit a signal within a cell." [GOC:bf, GOC:mtg_signaling_feb11, PMID:20811974, PMID:9561267]
comment: MAPK cascades lie downstream of many cell surface receptors and cooperate in transmitting various extracellular signals to the nucleus. One way by which the specificity of each cascade is regulated is through the existence of several distinct components in each tier of the different cascades. The cascades are typically named according to the component in the MAPK tier.
synonym: "ERK/MAPK cascade" NARROW []
synonym: "MAP kinase cascade" EXACT []
synonym: "MAP kinase kinase kinase cascade" EXACT []
synonym: "MAPK signal transduction" EXACT [GOC:signaling]
synonym: "MAPK signaling" RELATED []
synonym: "MAPK signalling" RELATED []
synonym: "MAPKKK cascade" EXACT []
synonym: "MAPKKK cascade during sporulation" NARROW []
synonym: "mitogen-activated protein kinase cascade" EXACT [GOC:bf]
xref: Wikipedia:MAPK_cascade
xref: Wikipedia:Mitogen-activated_protein_kinase
is_a: GO:0023014 ! signal transduction by protein phosphorylation
is_a: GO:0035556 ! intracellular signal transduction

[Term]
id: GO:0000166
name: nucleotide binding
namespace: molecular_function
def: "Interacting selectively and non-covalently with a nucleotide, any compound consisting of a nucleoside that is esterified with (ortho)phosphate or an oligophosphate at any hydroxyl group on the ribose or deoxyribose." [GOC:mah, ISBN:0198547684]
subset: goslim_chembl
subset: goslim_metagenomics
subset: goslim_pir
subset: goslim_plant
is_a: GO:0036094 ! small molecule binding
is_a: GO:1901265 ! nucleoside phosphate binding

[Term]
id: GO:0000167
name: activation of MAPKKK activity involved in osmosensory signaling pathway
namespace: biological_process
def: "Any process that initiates the activity of the inactive enzyme MAP kinase kinase kinase during osmolarity sensing." [PMID:9561267]
synonym: "activation of MAP kinase kinase kinase activity during osmolarity sensing" EXACT []
synonym: "activation of MAPKKK activity during osmolarity sensing" EXACT []
synonym: "activation of MAPKKK activity involved in osmosensory signalling pathway" EXACT [GOC:mah]
synonym: "osmolarity sensing, activation of MAP kinase kinase kinase activity" EXACT []
synonym: "osmolarity sensing, activation of MAPKKK activity" EXACT []
is_a: GO:0000185 ! activation of MAPKKK activity
relationship: part_of GO:0007231 ! osmosensory signaling pathway

[Term]
id: GO:0000168
name: activation of MAPKK activity involved in osmosensory signaling pathway
namespace: biological_process
alt_id: GO:0007233
def: "Any process that initiates the activity of the inactive enzyme MAP kinase kinase during osmolarity sensing." [PMID:9561267]
synonym: "activation of MAP kinase kinase activity during osmolarity sensing" EXACT []
synonym: "activation of MAPKK activity during osmolarity sensing" EXACT []
synonym: "activation of MAPKK activity involved in osmosensory signalling pathway" EXACT [GOC:mah]
synonym: "activation of Pbs2 kinase" NARROW []
synonym: "osmolarity sensing, activation of MAP kinase kinase activity" EXACT []
synonym: "osmolarity sensing, activation of MAPKK activity" EXACT []
is_a: GO:0000186 ! activation of MAPKK activity
relationship: part_of GO:0007231 ! osmosensory signaling pathway

[Term]
id: GO:0000169
name: activation of MAPK activity involved in osmosensory signaling pathway
namespace: biological_process
def: "Any process that initiates the activity of the inactive enzyme MAP kinase activity during osmolarity sensing." [PMID:9561267]
synonym: "activation of MAPK activity during osmolarity sensing" EXACT []
synonym: "activation of MAPK activity involved in osmosensory signalling pathway" EXACT [GOC:mah]
synonym: "osmolarity sensing, activation of MAPK activity" EXACT []
is_a: GO:0000187 ! activation of MAPK activity
relationship: part_of GO:0007231 ! osmosensory signaling pathway

[Term]
id: GO:0000170
name: sphingosine hydroxylase activity
namespace: molecular_function
def: "Catalysis of the hydroxylation of sphingolipid long chain bases." [PMID:9556590]
xref: Reactome:R-HSA-428260 "dihydroceramide + NADPH + H+ + O2 => phytoceramide + NADP+ + H2O"
is_a: GO:0016491 ! oxidoreductase activity

[Term]
id: GO:0000171
name: ribonuclease MRP activity
namespace: molecular_function
def: "Catalysis of the site-specific cleavage of RNA by a catalytic RNA-mediated mechanism; substrates include the A3 site in the ITS1 of pre-rRNA." [PMID:17881380]
synonym: "RNase MRP" EXACT []
xref: Wikipedia:RNase_MRP
is_a: GO:0004540 ! ribonuclease activity

[Term]
id: GO:0000172
name: ribonuclease MRP complex
namespace: cellular_component
def: "A ribonucleoprotein complex that contains an RNA molecule of the snoRNA family, and cleaves the rRNA precursor as part of rRNA transcript processing. It also has other roles: In S. cerevisiae it is involved in cell cycle-regulated degradation of daughter cell-specific mRNAs, while in mammalian cells it also enters the mitochondria and processes RNAs to create RNA primers for DNA replication." [GOC:sgd_curators, PMID:10690410, PMID:14729943, PMID:7510714]
synonym: "ribonuclease mitochondrial RNA processing complex" EXACT []
synonym: "RNase MRP complex" EXACT []
is_a: GO:0005732 ! small nucleolar ribonucleoprotein complex
is_a: GO:1902494 ! catalytic complex

[Term]
id: GO:0000173
name: inactivation of MAPK activity involved in osmosensory signaling pathway
namespace: biological_process
def: "Any process that terminates the activity of the active enzyme MAP kinase during osmolarity sensing." [PMID:9561267]
synonym: "inactivation of MAPK activity during osmolarity sensing" EXACT []
synonym: "inactivation of MAPK activity involved in osmosensory signalling pathway" EXACT [GOC:mah]
synonym: "osmolarity sensing, inactivation of MAPK" EXACT []
synonym: "osmolarity sensing, termination of MAPK activity" EXACT []
synonym: "termination of MAPK activity during osmolarity sensing" EXACT []
is_a: GO:0000188 ! inactivation of MAPK activity
relationship: part_of GO:0007231 ! osmosensory signaling pathway

[Term]
id: GO:0000174
name: obsolete inactivation of MAPK (mating sensu Saccharomyces)
namespace: biological_process
def: "OBSOLETE. Downregulation of MAP kinase activity in the context of transduction of mating pheromone signal, as described for Saccharomyces." [PMID:9561267]
comment: This term was made obsolete because it is a gene product specific term.
synonym: "inactivation of MAPK (mating sensu Saccharomyces)" EXACT []
is_obsolete: true
replaced_by: GO:0000750

[Term]
id: GO:0000175
name: 3'-5'-exoribonuclease activity
namespace: molecular_function
def: "Catalysis of the sequential cleavage of mononucleotides from a free 3' terminus of an RNA molecule." [GOC:mah, ISBN:0198547684]
synonym: "3'-5' exoribonuclease activity" EXACT []
xref: EC:3.1.13
xref: Reactome:R-HSA-430028 "Exosome Complex hydrolyzes mRNA by 3' to 5' exoribonuclease digestion"
xref: Reactome:R-HSA-6791218 "12S pre-rRNA is nucleolytically processed to yield 5.8S rRNA"
xref: Reactome:R-HSA-6791222 "21S pre-rRNA is nucleolytically processed at site E (site2a) to yield 18SE pre-rRNA"
xref: Reactome:R-HSA-6791227 "47S pre-rRNA is nucleolytically processed at A' (01,A1), site A0, and site 02 (site 6)  to yield 45S pre-rRNA"
is_a: GO:0008408 ! 3'-5' exonuclease activity
is_a: GO:0016896 ! exoribonuclease activity, producing 5'-phosphomonoesters

[Term]
id: GO:0000176
name: nuclear exosome (RNase complex)
namespace: cellular_component
def: "A ribonuclease complex that has 3-prime to 5-prime processive and distributive hydrolytic exoribonuclease activity and endoribonuclease activity, producing 5-prime-phosphomonoesters. Participates in a multitude of cellular RNA processing and degradation events preventing nuclear export and/or translation of aberrant RNAs. Restricted to processing linear and circular single-stranded RNAs (ssRNA) only. RNAs with complex secondary structures may have to be unwound or pre-processed by co-factors prior to entering the complex, esp if the 3-prime end is structured." [PMID:17174896, PMID:20531386, PMID:26726035]
synonym: "eukaryotic exosome multienzyme ribonuclease complex" EXACT []
synonym: "nuclear exosome (ribonuclease complex)" EXACT []
synonym: "nuclear exosome multienzyme ribonuclease complex" EXACT []
is_a: GO:0000178 ! exosome (RNase complex)
intersection_of: GO:0000178 ! exosome (RNase complex)
intersection_of: part_of GO:0005634 ! nucleus
relationship: part_of GO:0031981 ! nuclear lumen

[Term]
id: GO:0000177
name: cytoplasmic exosome (RNase complex)
namespace: cellular_component
def: "A ribonuclease complex that has 3-prime to 5-prime processive hydrolytic exoribonuclease activity producing 5-prime-phosphomonoesters. Participates in a multitude of cellular RNA processing and degradation events preventing nuclear export and/or translation of aberrant RNAs. Restricted to processing linear and circular single-stranded RNAs (ssRNA) only. RNAs with complex secondary structures may have to be unwound or pre-processed by co-factors prior to entering the complex, esp if the 3-prime end is structured." [PMID:17174896, PMID:20531386, PMID:26726035]
synonym: "cytoplasmic exosome (ribonuclease complex)" EXACT []
synonym: "cytoplasmic exosome multienzyme ribonuclease complex" EXACT []
synonym: "prokaryotic exosome multienzyme ribonuclease complex" EXACT []
is_a: GO:0000178 ! exosome (RNase complex)
intersection_of: GO:0000178 ! exosome (RNase complex)
intersection_of: part_of GO:0005737 ! cytoplasm
relationship: part_of GO:0005737 ! cytoplasm

[Term]
id: GO:0000178
name: exosome (RNase complex)
namespace: cellular_component
def: "A ribonuclease complex that has 3-prime to 5-prime exoribonuclease activity and possibly endoribonuclease activity, producing 5-prime-phosphomonoesters. Participates in a multitude of cellular RNA processing and degradation events preventing nuclear export and/or translation of aberrant RNAs. Restricted to processing linear and circular single-stranded RNAs (ssRNA) only. RNAs with complex secondary structures may have to be unwound or pre-processed by co-factors prior to entering the complex, esp if the 3-prime end is structured." [PMID:17174896, PMID:20531386, PMID:26726035]
comment: Note that this term should not be confused with 'exosome' used in the context of vesicles released from multivesicular bodies.
subset: goslim_pir
synonym: "exosome (ribonucleasease complex)" EXACT []
synonym: "exosome multienzyme ribonuclease complex" EXACT []
is_a: GO:1905354 ! exoribonuclease complex
relationship: part_of GO:0005622 ! intracellular

[Term]
id: GO:0000179
name: rRNA (adenine-N6,N6-)-dimethyltransferase activity
namespace: molecular_function
alt_id: GO:0043790
def: "Catalysis of the dimethylation two adjacent A residues in the loop closing the 3'-terminal stem of the 18S rRNA, using S-adenosyl-L-methionine as a methyl donor." [ISBN:1555811337, PMID:10690410]
synonym: "18S rRNA dimethylase activity" EXACT []
synonym: "dimethyladenosine transferase activity" EXACT []
synonym: "S-adenosylmethionine-6-N', N'-adenosyl(rRNA) dimethyltransferase activity" EXACT []
xref: Reactome:R-HSA-6790994 "DIMT1 dimethylates adenosine-1850,1851 of 18S rRNA yielding 6-dimethyladenosine-1850,1851"
xref: Reactome:R-HSA-6793066 "TFB1M dimethylates adenosine-936 and adenosine-937 of 12S rRNA yielding 6-dimethyladenosine-936 and 6-dimethyladenosine-937"
is_a: GO:0008170 ! N-methyltransferase activity
is_a: GO:0016433 ! rRNA (adenine) methyltransferase activity

[Term]
id: GO:0000180
name: obsolete cytosolic large ribosomal subunit
namespace: cellular_component
def: "OBSOLETE. (Was not defined before being made obsolete)." [GOC:ai]
comment: This term was made obsolete because more specific children exist.
synonym: "cytosolic large ribosomal subunit" EXACT []
is_obsolete: true
consider: GO:0022625

[Term]
id: GO:0000181
name: obsolete cytosolic small ribosomal subunit
namespace: cellular_component
def: "OBSOLETE. (Was not defined before being made obsolete)." [GOC:ai]
comment: This term was made obsolete because more specific children exist.
synonym: "cytosolic small ribosomal subunit" EXACT []
is_obsolete: true
consider: GO:0022627

[Term]
id: GO:0000182
name: rDNA binding
namespace: molecular_function
def: "Interacting selectively and non-covalently with DNA sequences encoding ribosomal RNA." [GOC:mah]
synonym: "ribosomal DNA binding" EXACT []
is_a: GO:1990837 ! sequence-specific double-stranded DNA binding

[Term]
id: GO:0000183
name: rDNA heterochromatin assembly
namespace: biological_process
def: "The assembly of chromatin characterized by the modified histone H3K9me3, into heterochromatin, resulting in the repression of transcription of rDNA." [PMID:10219245]
synonym: "chromatin silencing at rDNA" RELATED []
synonym: "chromatin silencing at ribosomal DNA" BROAD []
synonym: "heterochromatic silencing at rDNA" BROAD []
synonym: "rDNA chromatin silencing" BROAD [GOC:mah]
is_a: GO:0031507 ! heterochromatin assembly
property_value: term_tracker_item https://github.com/geneontology/go-ontology/issues/19238 xsd:anyURI

[Term]
id: GO:0000184
name: nuclear-transcribed mRNA catabolic process, nonsense-mediated decay
namespace: biological_process
def: "The nonsense-mediated decay pathway for nuclear-transcribed mRNAs degrades mRNAs in which an amino-acid codon has changed to a nonsense codon; this prevents the translation of such mRNAs into truncated, and potentially harmful, proteins." [GOC:krc, GOC:ma, PMID:10025395]
synonym: "mRNA breakdown, nonsense-mediated decay" EXACT []
synonym: "mRNA catabolic process, nonsense-mediated" EXACT []
synonym: "mRNA catabolism, nonsense-mediated" EXACT []
synonym: "mRNA degradation, nonsense-mediated decay" EXACT []
synonym: "nonsense-mediated mRNA decay" EXACT []
synonym: "nuclear mRNA catabolic process, nonsense-mediated decay" EXACT []
xref: Wikipedia:Nonsense-mediated_decay
xref: Wikipedia:Nonsense-mediated_mRNA_decay
is_a: GO:0000956 ! nuclear-transcribed mRNA catabolic process

[Term]
id: GO:0000185
name: activation of MAPKKK activity
namespace: biological_process
def: "Any process that initiates the activity of the inactive enzyme MAP kinase kinase kinase (MAPKKK)." [PMID:9561267]
synonym: "activation of MAP kinase kinase kinase" EXACT []
synonym: "activation of MAP3K activity" EXACT [GOC:bf]
synonym: "activation of MAPKKK activity during sporulation" NARROW []
synonym: "positive regulation of MAP kinase kinase kinase activity" BROAD []
synonym: "positive regulation of MAPKKK activity" BROAD []
is_a: GO:0032147 ! activation of protein kinase activity
is_a: GO:0043406 ! positive regulation of MAP kinase activity
relationship: positively_regulates GO:0004709 ! MAP kinase kinase kinase activity

[Term]
id: GO:0000186
name: activation of MAPKK activity
namespace: biological_process
alt_id: GO:0007255
def: "The initiation of the activity of the inactive enzyme MAP kinase kinase (MAPKK)." [PMID:9561267]
synonym: "activation of MAP kinase kinase activity" EXACT []
synonym: "activation of MAP/ERK kinase kinase" EXACT []
synonym: "activation of MAP2K activity" EXACT [GOC:bf]
synonym: "activation of MAPKK activity during sporulation" NARROW []
synonym: "positive regulation of MAPKK activity" BROAD []
is_a: GO:0032147 ! activation of protein kinase activity
is_a: GO:0043406 ! positive regulation of MAP kinase activity
relationship: positively_regulates GO:0004708 ! MAP kinase kinase activity

[Term]
id: GO:0000187
name: activation of MAPK activity
namespace: biological_process
def: "The initiation of the activity of the inactive enzyme MAP kinase (MAPK)." [PMID:9561267]
synonym: "activation of MAP kinase" EXACT []
synonym: "activation of MAPK activity during sporulation" NARROW []
synonym: "MAPK activation" EXACT []
is_a: GO:0032147 ! activation of protein kinase activity
is_a: GO:0043406 ! positive regulation of MAP kinase activity

[Term]
id: GO:0000188
name: inactivation of MAPK activity
namespace: biological_process
def: "Any process that terminates the activity of the active enzyme MAP kinase." [PMID:9561267]
synonym: "inactivation of MAPK during sporulation" NARROW []
synonym: "termination of MAPK activity" EXACT []
is_a: GO:0043407 ! negative regulation of MAP kinase activity

[Term]
id: GO:0000189
name: obsolete MAPK import into nucleus
namespace: biological_process
def: "OBSOLETE. The directed movement of a MAP kinase to the nucleus upon activation." [PMID:9561267]
comment: The reason for obsoletion is that all proteins are imported into the nucleus via the same mechanism, so the import of individual proteins should be captured with extensions or by GO-CAM models.
synonym: "nuclear translocation of MAPK" NARROW [GOC:mah]
is_obsolete: true
consider: GO:0006606

[Term]
id: GO:0000190
name: obsolete MAPKKK cascade (pseudohyphal growth)
namespace: biological_process
def: "OBSOLETE. MAPKKK cascade involved in transduction of signal promoting pseudohyphal or invasive growth." [PMID:9561267]
comment: This term was made obsolete because it is a gene product specific term.
synonym: "MAPKKK cascade (pseudohyphal growth)" EXACT []
is_obsolete: true

[Term]
id: GO:0000191
name: obsolete activation of MAPKKK (pseudohyphal growth)
namespace: biological_process
def: "OBSOLETE. Upregulation of MAPKKK activity in the context of regulating pseudohyphal or invasive growth." [PMID:9561267]
comment: This term was made obsolete because it is a gene product specific term.
synonym: "activation of MAPKKK (pseudohyphal growth)" EXACT []
is_obsolete: true

[Term]
id: GO:0000192
name: obsolete activation of MAPKK (pseudohyphal growth)
namespace: biological_process
def: "OBSOLETE. Upregulation of a MAP kinase kinase in the context of regulating pseudohyphal or invasive growth." [PMID:9561267]
comment: This term was made obsolete because it is a gene product specific term.
synonym: "activation of MAPKK (pseudohyphal growth)" EXACT []
is_obsolete: true

[Term]
id: GO:0000193
name: obsolete activation of MAPK (pseudohyphal growth)
namespace: biological_process
def: "OBSOLETE. Upregulation of MAP kinase activity in the context of regulating pseudohyphal or invasive growth." [PMID:9561267]
comment: This term was made obsolete because it is a gene product specific term.
synonym: "activation of MAPK (pseudohyphal growth)" EXACT []
is_obsolete: true

[Term]
id: GO:0000194
name: obsolete inactivation of MAPK (pseudohyphal growth)
namespace: biological_process
def: "OBSOLETE. Downregulation of MAP kinase activity in the context of regulating pseudohyphal or invasive growth." [PMID:9561267]
comment: This term was made obsolete because it is a gene product specific term.
synonym: "inactivation of MAPK (pseudohyphal growth)" EXACT []
is_obsolete: true

[Term]
id: GO:0000195
name: obsolete nuclear translocation of MAPK (pseudohyphal growth)
namespace: biological_process
def: "OBSOLETE. Movement of a MAP kinase to the nucleus in the context of regulating pseudohyphal or invasive growth." [PMID:9561267]
comment: This term was made obsolete because it is a gene product specific term.
synonym: "nuclear translocation of MAPK (pseudohyphal growth)" EXACT []
is_obsolete: true

[Term]
id: GO:0000196
name: cell wall integrity MAPK cascade
namespace: biological_process
def: "A MAPK cascade that contributes to cell wall organization or biogenesis." [PMID:17604854, PMID:9561267]
synonym: "cell integrity MAPK pathway" EXACT [GOC:vw, PMID:23934882]
synonym: "cell wall biogenesis, MAPKKK cascade" EXACT []
synonym: "MAPK cascade involved in cell wall biogenesis" NARROW [GOC:vw]
synonym: "MAPK cascade involved in cell wall organization or biogenesis" EXACT []
synonym: "MAPKKK cascade involved in cell wall biogenesis" EXACT [GOC:signaling]
synonym: "Mpk1 cascade" NARROW [PMID:10523653]
synonym: "Pmk1 MAPK cell integrity signaling" NARROW [PMID:20032302]
synonym: "Pmk1 mitogen-activated protein kinase (MAPK) cell integrity pathway" NARROW [PMID:23934882]
synonym: "PMK1-MAPK signal transduction pathway" NARROW [PMID:23454094]
synonym: "Slt2 cascade" NARROW [PMID:10523653]
is_a: GO:0051403 ! stress-activated MAPK cascade
intersection_of: GO:0051403 ! stress-activated MAPK cascade
intersection_of: part_of GO:0071554 ! cell wall organization or biogenesis
relationship: part_of GO:0071554 ! cell wall organization or biogenesis

[Term]
id: GO:0000197
name: activation of MAPKKK activity involved in cell wall organization or biogenesis
namespace: biological_process
def: "Any process that initiates the activity of the inactive enzyme MAP kinase kinase kinase in the context of cell wall organization or biogenesis." [PMID:9561267]
synonym: "activation of MAP kinase kinase kinase activity during cell wall biogenesis" EXACT []
synonym: "activation of MAPKKK activity involved in cell wall biogenesis" RELATED []
synonym: "activation of MAPKKK activity involved in cell wall integrity" EXACT [GOC:dgf]
synonym: "cell wall biogenesis, activation of MAP kinase kinase kinase activity" EXACT []
synonym: "cell wall biogenesis, activation of MAPKKK activity" EXACT []
is_a: GO:0000185 ! activation of MAPKKK activity
relationship: part_of GO:0071554 ! cell wall organization or biogenesis

[Term]
id: GO:0000198
name: activation of MAPKK activity involved in cell wall organization or biogenesis
namespace: biological_process
def: "Any process that initiates the activity of the inactive enzyme MAP kinase kinase in the context of cell wall organization or biogenesis." [PMID:9561267]
synonym: "activation of MAP kinase kinase activity during cell wall biogenesis" EXACT []
synonym: "activation of MAPKK activity involved in cell wall biogenesis" RELATED []
synonym: "activation of MAPKK activity involved in cell wall integrity" EXACT [GOC:dgf]
synonym: "cell wall biogenesis, activation of MAP kinase kinase activity" EXACT []
synonym: "cell wall biogenesis, activation of MAPKK activity" EXACT []
is_a: GO:0000186 ! activation of MAPKK activity
relationship: part_of GO:0071554 ! cell wall organization or biogenesis

[Term]
id: GO:0000199
name: activation of MAPK activity involved in cell wall organization or biogenesis
namespace: biological_process
def: "Any process that initiates the activity of the inactive enzyme MAP kinase in the context of cell wall biogenesis, the assembly and arrangement of the cell wall, the rigid or semi-rigid envelope lying outside the cell membrane of plant, fungal and most prokaryotic cells." [PMID:9561267]
synonym: "activation of MAPK activity involved in cell wall biogenesis" NARROW []
synonym: "activation of MAPK activity involved in cell wall integrity" EXACT [GOC:dgf]
synonym: "cell wall biogenesis, activation of MAPK activity" EXACT []
is_a: GO:0000187 ! activation of MAPK activity
relationship: part_of GO:0071554 ! cell wall organization or biogenesis

[Term]
id: GO:0000200
name: inactivation of MAPK activity involved in cell wall organization or biogenesis
namespace: biological_process
def: "Any process that terminates the activity of the active enzyme MAP kinase in the context of cell wall organization or biogenesis." [PMID:9561267]
synonym: "cell wall biogenesis, inactivation of MAPK activity" EXACT []
synonym: "cell wall biogenesis, termination of MAPK activity" EXACT []
synonym: "inactivation of MAPK activity involved in cell wall integrity" EXACT [GOC:dgf]
synonym: "inactivation of MAPK activity involved in cell wall organization or biogenesis" RELATED []
synonym: "termination of MAPK activity during cell wall biogenesis" EXACT []
is_a: GO:0000188 ! inactivation of MAPK activity
relationship: part_of GO:0071554 ! cell wall organization or biogenesis

[Term]
id: GO:0000201
name: obsolete MAPK import into nucleus involved in cell wall organization or biogenesis
namespace: biological_process
def: "OBSOLETE. The directed movement of a MAP kinase to the nucleus that occurs in the context of cell wall organization or biogenesis." [PMID:9561267]
comment: The reason for obsoletion is that this term represents a GO-CAM model.
synonym: "cell wall biogenesis, MAPK import into nucleus" EXACT [GOC:mah]
synonym: "cell wall biogenesis, nuclear translocation of MAPK" NARROW [GOC:mah]
synonym: "MAPK import into nucleus involved in cell wall biogenesis" NARROW [GOC:vw]
synonym: "MAPK import into nucleus involved in cell wall integrity" EXACT [GOC:dgf, GOC:mah]
synonym: "nuclear translocation of MAPK involved in cell wall biogenesis" NARROW [GOC:mah]
synonym: "nuclear translocation of MAPK involved in cell wall integrity" NARROW [GOC:dgf, GOC:mah]
is_obsolete: true
consider: GO:0006606

[Term]
id: GO:0000202
name: obsolete MAPKKK cascade during sporulation (sensu Saccharomyces)
namespace: biological_process
def: "OBSOLETE. MAPKKK cascade involved in transduction of signal promoting sporulation. As in, but not restricted to, the taxon Saccharomyces (Saccharomyces, ncbi_taxonomy_id:4930)." [PMID:9561267]
comment: This term was made obsolete because it is a gene product specific term.
synonym: "MAPKKK cascade during sporulation (sensu Saccharomyces)" EXACT []
is_obsolete: true

[Term]
id: GO:0000203
name: obsolete activation of MAPKKK during sporulation (sensu Saccharomyces)
namespace: biological_process
def: "OBSOLETE. Upregulation of MAPKKK activity in the context of sporulation. As in, but not restricted to, the taxon Saccharomyces (Saccharomyces, ncbi_taxonomy_id:4930)." [PMID:9561267]
comment: This term was made obsolete because it is a gene product specific term.
synonym: "activation of MAPKKK during sporulation (sensu Saccharomyces)" EXACT []
is_obsolete: true

[Term]
id: GO:0000204
name: obsolete activation of MAPKK during sporulation (sensu Saccharomyces)
namespace: biological_process
def: "OBSOLETE. Upregulation of a MAP kinase kinase in the context of sporulation. As in, but not restricted to, the taxon Saccharomyces (Saccharomyces, ncbi_taxonomy_id:4930)." [PMID:9561267]
comment: This term was made obsolete because it is a gene product specific term.
synonym: "activation of MAPKK during sporulation (sensu Saccharomyces)" EXACT []
is_obsolete: true

[Term]
id: GO:0000205
name: obsolete activation of MAPK during sporulation (sensu Saccharomyces)
namespace: biological_process
def: "OBSOLETE. Upregulation of MAP kinase activity in the context of sporulation. As in, but not restricted to, the taxon Saccharomyces (Saccharomyces, ncbi_taxonomy_id:4930)." [PMID:9561267]
comment: This term was made obsolete because it is a gene product specific term.
synonym: "activation of MAPK during sporulation (sensu Saccharomyces)" EXACT []
is_obsolete: true

[Term]
id: GO:0000206
name: obsolete inactivation of MAPK during sporulation (sensu Saccharomyces)
namespace: biological_process
def: "OBSOLETE. Downregulation of MAP kinase activity in the context of sporulation. As in, but not restricted to, the taxon Saccharomyces (Saccharomyces, ncbi_taxonomy_id:4930)." [PMID:9561267]
comment: This term was made obsolete because it is a gene product specific term.
synonym: "inactivation of MAPK during sporulation (sensu Saccharomyces)" EXACT []
is_obsolete: true

[Term]
id: GO:0000207
name: obsolete nuclear translocation of MAPK during sporulation (sensu Saccharomyces)
namespace: biological_process
def: "OBSOLETE. Movement of a MAP kinase to the nucleus in the context of sporulation. As in, but not restricted to, the taxon Saccharomyces (Saccharomyces, ncbi_taxonomy_id:4930)." [PMID:9561267]
comment: This term was made obsolete because it is a gene product specific term.
synonym: "nuclear translocation of MAPK during sporulation (sensu Saccharomyces)" EXACT []
is_obsolete: true

[Term]
id: GO:0000208
name: obsolete MAPK import into nucleus involved in osmosensory signaling pathway
namespace: biological_process
def: "OBSOLETE. The directed movement of a MAP kinase to the nucleus during osmolarity sensing." [PMID:9561267]
comment: The reason for obsoletion is that this term represents a GO-CAM model.
synonym: "MAPK import into nucleus during osmolarity sensing" EXACT [GOC:mah]
synonym: "MAPK import into nucleus involved in osmosensory signalling pathway" EXACT [GOC:mah]
synonym: "nuclear translocation of MAPK during osmolarity sensing" EXACT []
synonym: "nuclear translocation of MAPK involved in osmosensory signaling pathway" NARROW [GOC:mah]
synonym: "nuclear translocation of MAPK involved in osmosensory signalling pathway" NARROW [GOC:mah]
synonym: "osmolarity sensing, MAPK import into nucleus" EXACT [GOC:mah]
synonym: "osmolarity sensing, nuclear translocation of MAPK" NARROW [GOC:mah]
is_obsolete: true
consider: GO:0006606

[Term]
id: GO:0000209
name: protein polyubiquitination
namespace: biological_process
def: "Addition of multiple ubiquitin groups to a protein, forming a ubiquitin chain." [ISBN:0815316194]
synonym: "polyubiquitin" RELATED []
synonym: "protein polyubiquitinylation" EXACT []
synonym: "protein polyubiquitylation" EXACT []
is_a: GO:0016567 ! protein ubiquitination

[Term]
id: GO:0000210
name: NAD+ diphosphatase activity
namespace: molecular_function
def: "Catalysis of the reaction: NAD+ + H2O = AMP + NMN." [EC:3.6.1.22]
synonym: "NAD diphosphatase activity" EXACT []
synonym: "NAD pyrophosphatase activity" EXACT []
synonym: "NAD(+) pyrophosphatase activity" EXACT [EC:3.6.1.22]
synonym: "NAD+ phosphohydrolase activity" EXACT [EC:3.6.1.22]
synonym: "NAD+ pyrophosphatase activity" EXACT [EC:3.6.1.22]
synonym: "NADH pyrophosphatase activity" BROAD [EC:3.6.1.22]
synonym: "NADP pyrophosphatase activity" BROAD [EC:3.6.1.22]
synonym: "nicotinamide adenine dinucleotide pyrophosphatase activity" EXACT [EC:3.6.1.22]
xref: EC:3.6.1.22
xref: MetaCyc:NADPYROPHOSPHAT-RXN
xref: RHEA:11800
is_a: GO:0004551 ! nucleotide diphosphatase activity

[Term]
id: GO:0000211
name: obsolete protein degradation tagging activity
namespace: molecular_function
def: "OBSOLETE. Covalent addition of polyubiquitin to another protein, targeting the tagged protein for destruction." [GOC:cl, ISBN:0815316194]
comment: This term was made obsolete because it represents a biological process and a molecular function.
synonym: "protein degradation tagging activity" EXACT []
is_obsolete: true
consider: GO:0005515
consider: GO:0019941

[Term]
id: GO:0000212
name: meiotic spindle organization
namespace: biological_process
alt_id: GO:0043147
def: "A process that is carried out at the cellular level which results in the assembly, arrangement of constituent parts, or disassembly of the microtubule spindle during a meiotic cell cycle." [GOC:go_curators, GOC:mah]
synonym: "meiotic spindle organisation" EXACT []
synonym: "meiotic spindle organization and biogenesis" RELATED [GOC:mah]
synonym: "meiotic spindle stabilization" RELATED []
synonym: "spindle organization during meiosis" EXACT [GOC:mah]
is_a: GO:0007051 ! spindle organization
is_a: GO:1903046 ! meiotic cell cycle process
intersection_of: GO:0007051 ! spindle organization
intersection_of: part_of GO:0051321 ! meiotic cell cycle

[Term]
id: GO:0000213
name: tRNA-intron endonuclease activity
namespace: molecular_function
def: "Catalysis of the endonucleolytic cleavage of pre-tRNA, producing 5'-hydroxyl and 2',3'-cyclic phosphate termini, and specifically removing the intron." [EC:3.1.27.9]
synonym: "splicing endonuclease activity" EXACT [EC:3.1.27.9]
synonym: "transfer ribonucleate intron endoribonuclease activity" EXACT [EC:3.1.27.9]
synonym: "transfer splicing endonuclease activity" EXACT [EC:3.1.27.9]
synonym: "tRNA splicing endonuclease activity" EXACT [EC:3.1.27.9]
synonym: "tRNA-intron endoribonuclease activity" EXACT []
synonym: "tRNA-splicing endonuclease activity" EXACT [EC:3.1.27.9]
synonym: "tRNATRPintron endonuclease activity" EXACT [EC:3.1.27.9]
xref: EC:3.1.27.9
xref: MetaCyc:3.1.27.9-RXN
is_a: GO:0004549 ! tRNA-specific ribonuclease activity
is_a: GO:0016892 ! endoribonuclease activity, producing 3'-phosphomonoesters

[Term]
id: GO:0000214
name: tRNA-intron endonuclease complex
namespace: cellular_component
def: "A protein complex that catalyzes the endonucleolytic cleavage of pre-tRNA, producing 5'-hydroxyl and 2',3'-cyclic phosphate termini, and specifically removing the intron." [PMID:22391451]
synonym: "SEN complex" EXACT [GOC:se, PMID:22391451]
synonym: "tRNA splicing endonuclease complex" EXACT [GOC:se, PMID:22391451]
is_a: GO:1902555 ! endoribonuclease complex
relationship: part_of GO:0005634 ! nucleus

[Term]
id: GO:0000215
name: tRNA 2'-phosphotransferase activity
namespace: molecular_function
alt_id: GO:0008665
def: "Catalysis of the reaction: 2'-phospho-[ligated tRNA] + NAD+ = mature tRNA + ADP ribose 1'',2''-phosphate + nicotinamide + H2O. This reaction is the transfer of the splice junction 2-phosphate from ligated tRNA to NAD+ to produce ADP-ribose 1'-2' cyclic phosphate." [EC:2.7.1.160, PMID:9148937]
subset: goslim_chembl
synonym: "2'-phospho-[ligated tRNA]:NAD+ phosphotransferase activity" EXACT [EC:2.7.1.160]
synonym: "2'-phospho-tRNA:NAD+ phosphotransferase activity" EXACT [EC:2.7.1.160]
synonym: "2'-phosphotransferase activity" BROAD []
synonym: "Tpt1" RELATED [EC:2.7.1.160]
synonym: "Tpt1p" RELATED [EC:2.7.1.160]
synonym: "yeast 2'-phosphotransferase activity" NARROW [EC:2.7.1.160]
xref: EC:2.7.1.160
xref: MetaCyc:2.7.1.160-RXN
is_a: GO:0016773 ! phosphotransferase activity, alcohol group as acceptor
is_a: GO:0140101 ! catalytic activity, acting on a tRNA

[Term]
id: GO:0000216
name: obsolete M/G1 transition of mitotic cell cycle
namespace: biological_process
def: "OBSOLETE. Progression from M phase to G1 phase of the mitotic cell cycle." [GOC:mah, GOC:mtg_cell_cycle]
comment: This term was made obsolete because it does not refer to a real biological process.
synonym: "M/G1 transition of mitotic cell cycle" EXACT []
is_obsolete: true

[Term]
id: GO:0000217
name: DNA secondary structure binding
namespace: molecular_function
def: "Interacting selectively and non-covalently with DNA containing secondary structure elements such as four-way junctions, bubbles, loops, Y-form DNA, or double-strand/single-strand junctions." [GOC:krc]
is_a: GO:0003677 ! DNA binding

[Term]
id: GO:0000219
name: obsolete vacuolar hydrogen-transporting ATPase
namespace: cellular_component
def: "OBSOLETE. (Was not defined before being made obsolete)." [GOC:go_curators]
comment: This term was made obsolete because more specific terms were created.
synonym: "V-ATPase" EXACT []
synonym: "vacuolar hydrogen-transporting ATPase" EXACT []
is_obsolete: true
consider: GO:0016469

[Term]
id: GO:0000220
name: vacuolar proton-transporting V-type ATPase, V0 domain
namespace: cellular_component
def: "The V0 domain of a proton-transporting V-type ATPase found in the vacuolar membrane." [GOC:mah, PMID:16449553]
comment: Note that this domain often consists of five subunits, although in some mammalian tissues it may have an additional subunit.
synonym: "vacuolar hydrogen ion-transporting ATPase V0 domain" EXACT []
is_a: GO:0033179 ! proton-transporting V-type ATPase, V0 domain
intersection_of: GO:0033179 ! proton-transporting V-type ATPase, V0 domain
intersection_of: part_of GO:0005773 ! vacuole
relationship: part_of GO:0005773 ! vacuole

[Term]
id: GO:0000221
name: vacuolar proton-transporting V-type ATPase, V1 domain
namespace: cellular_component
def: "The V1 domain of a proton-transporting V-type ATPase found in the vacuolar membrane." [GOC:mah, PMID:16449553]
comment: Note that this domain generally consists of eight subunits.
synonym: "vacuolar hydrogen ion-transporting ATPase V1 domain" EXACT []
is_a: GO:0033180 ! proton-transporting V-type ATPase, V1 domain
intersection_of: GO:0033180 ! proton-transporting V-type ATPase, V1 domain
intersection_of: part_of GO:0005773 ! vacuole
relationship: part_of GO:0016471 ! vacuolar proton-transporting V-type ATPase complex

[Term]
id: GO:0000222
name: plasma membrane proton-transporting V-type ATPase, V0 domain
namespace: cellular_component
def: "The V0 domain of a proton-transporting V-type ATPase found in the plasma membrane." [GOC:mah]
synonym: "plasma membrane hydrogen ion-transporting ATPase V0 domain" EXACT []
is_a: GO:0033179 ! proton-transporting V-type ATPase, V0 domain
is_a: GO:0098797 ! plasma membrane protein complex
intersection_of: GO:0033179 ! proton-transporting V-type ATPase, V0 domain
intersection_of: part_of GO:0005886 ! plasma membrane
relationship: part_of GO:0005887 ! integral component of plasma membrane
relationship: part_of GO:0033181 ! plasma membrane proton-transporting V-type ATPase complex

[Term]
id: GO:0000223
name: plasma membrane proton-transporting V-type ATPase, V1 domain
namespace: cellular_component
def: "The V1 domain of a proton-transporting V-type ATPase found in the plasma membrane." [GOC:mah]
synonym: "plasma membrane hydrogen ion-transporting ATPase V1 domain" EXACT []
is_a: GO:0033180 ! proton-transporting V-type ATPase, V1 domain
is_a: GO:0098797 ! plasma membrane protein complex
intersection_of: GO:0033180 ! proton-transporting V-type ATPase, V1 domain
intersection_of: part_of GO:0005886 ! plasma membrane
relationship: part_of GO:0005887 ! integral component of plasma membrane
relationship: part_of GO:0033181 ! plasma membrane proton-transporting V-type ATPase complex

[Term]
id: GO:0000224
name: peptide-N4-(N-acetyl-beta-glucosaminyl)asparagine amidase activity
namespace: molecular_function
def: "Catalysis of the reaction: 4-N-(N-acetyl-D-glucosaminyl)-protein + H2O = N-acetyl-beta-D-glucosaminylamine + peptide L-aspartate. This reaction is the hydrolysis of an N4-(acetyl-beta-D-glucosaminyl)asparagine residue in which the N-acetyl-D-glucosamine residue may be further glycosylated, to yield a (substituted) N-acetyl-beta-D-glucosaminylamine and the peptide containing an aspartic residue." [EC:3.5.1.52]
synonym: "glycopeptidase activity" BROAD [EC:3.5.1.52]
synonym: "glycopeptide N-glycosidase activity" BROAD [EC:3.5.1.52]
synonym: "jack-bean glycopeptidase" NARROW [EC:3.5.1.52]
synonym: "N-glycanase activity" RELATED [EC:3.5.1.52]
synonym: "N-linked-glycopeptide-(N-acetyl-beta-D-glucosaminyl)-L-asparagine amidohydrolase activity" EXACT [EC:3.5.1.52]
synonym: "N-oligosaccharide glycopeptidase activity" RELATED [EC:3.5.1.52]
synonym: "peptide:N-glycanase" RELATED []
synonym: "PNGase" EXACT []
synonym: "PNGase A" RELATED [EC:3.5.1.52]
synonym: "PNGase F" RELATED [EC:3.5.1.52]
xref: EC:3.5.1.52
xref: MetaCyc:3.5.1.52-RXN
xref: Reactome:R-HSA-8850594 "Deglycosylation complex hydrolyses N-glycans from unfolded glycoproteins"
is_a: GO:0016811 ! hydrolase activity, acting on carbon-nitrogen (but not peptide) bonds, in linear amides

[Term]
id: GO:0000225
name: N-acetylglucosaminylphosphatidylinositol deacetylase activity
namespace: molecular_function
def: "Catalysis of the reaction: N-acetyl-D-glucosaminylphosphatidylinositol + H2O = D-glucosaminylphosphatidylinositol + acetate. This reaction is the second step of the biosynthesis of glycosylphosphatidylinositol (GPI), used to anchor various eukaryotic proteins to the cell-surface membrane." [EC:3.5.1.89]
comment: Note that this function was formerly EC:3.1.1.69.
synonym: "6-(N-acetyl-alpha-D-glucosaminyl)-1-phosphatidyl-1D-myo-inositol acetylhydrolase activity" EXACT [EC:3.5.1.89]
synonym: "acetylglucosaminylphosphatidylinositol deacetylase activity" EXACT [EC:3.5.1.89]
synonym: "GlcNAc-PI de-N-acetylase activity" EXACT [EC:3.5.1.89]
synonym: "GlcNAc-PI deacetylase activity" EXACT [EC:3.5.1.89]
synonym: "N-acetyl-D-glucosaminylphosphatidylinositol acetylhydrolase activity" EXACT [EC:3.5.1.89]
synonym: "N-acetylglucosaminylphosphatidylinositol de-N-acetylase activity" EXACT [EC:3.5.1.89]
xref: EC:3.5.1.89
xref: MetaCyc:3.1.1.69-RXN
xref: Reactome:R-HSA-162857 "N-acetylglucosaminyl-PI + H2O -> glucosaminyl-PI + acetate"
xref: RHEA:11660
is_a: GO:0016811 ! hydrolase activity, acting on carbon-nitrogen (but not peptide) bonds, in linear amides
is_a: GO:0019213 ! deacetylase activity

[Term]
id: GO:0000226
name: microtubule cytoskeleton organization
namespace: biological_process
def: "A process that is carried out at the cellular level which results in the assembly, arrangement of constituent parts, or disassembly of cytoskeletal structures comprising microtubules and their associated proteins." [GOC:mah]
subset: goslim_drosophila
subset: goslim_pombe
synonym: "microtubule cytoskeleton organisation" EXACT [GOC:mah]
synonym: "microtubule cytoskeleton organization and biogenesis" RELATED [GOC:mah]
synonym: "microtubule dynamics" EXACT [GOC:dph, GOC:tb]
is_a: GO:0007010 ! cytoskeleton organization
is_a: GO:0007017 ! microtubule-based process

[Term]
id: GO:0000227
name: oxaloacetate secondary active transmembrane transporter activity
namespace: molecular_function
def: "Enables the transfer of oxaloacetate from one side of a membrane to the other, up its concentration gradient. The transporter binds the solute and undergoes a series of conformational changes. Transport works equally well in either direction and is driven by a chemiosmotic source of energy. Secondary active transporters include symporters and antiporters." [GOC:mtg_transport]
synonym: "oxaloacetate carrier activity" RELATED []
is_a: GO:0015131 ! oxaloacetate transmembrane transporter activity
is_a: GO:0015291 ! secondary active transmembrane transporter activity
is_a: GO:0022853 ! active ion transmembrane transporter activity

[Term]
id: GO:0000228
name: nuclear chromosome
namespace: cellular_component
def: "A chromosome that encodes the nuclear genome and is found in the nucleus of a eukaryotic cell during the cell cycle phases when the nucleus is intact." [GOC:dph, GOC:mah]
subset: goslim_chembl
subset: goslim_generic
synonym: "nuclear interphase chromosome" NARROW []
is_a: GO:0005694 ! chromosome
intersection_of: GO:0005694 ! chromosome
intersection_of: part_of GO:0005634 ! nucleus
relationship: part_of GO:0031981 ! nuclear lumen

[Term]
id: GO:0000229
name: cytoplasmic chromosome
namespace: cellular_component
def: "A chromosome found in the cytoplasm." [GOC:mah]
subset: goslim_chembl
subset: goslim_generic
synonym: "cytoplasmic interphase chromosome" NARROW []
is_a: GO:0005694 ! chromosome
intersection_of: GO:0005694 ! chromosome
intersection_of: part_of GO:0005737 ! cytoplasm
relationship: part_of GO:0005737 ! cytoplasm

[Term]
id: GO:0000230
name: obsolete nuclear mitotic chromosome
namespace: cellular_component
def: "OBSOLETE. A chromosome found in the nucleus during mitosis." [GOC:mah]
comment: This term was made obsolete because it is based on a temporal division of the cell cycle.
synonym: "nuclear mitotic chromosome" EXACT []
is_obsolete: true
consider: GO:0000794

[Term]
id: GO:0000231
name: obsolete cytoplasmic mitotic chromosome
namespace: cellular_component
def: "OBSOLETE. A chromosome found in the cytoplasm during mitosis." [GOC:mah]
comment: This term was made obsolete because it is based on a temporal division of the cell cycle.
synonym: "cytoplasmic mitotic chromosome" EXACT []
is_obsolete: true
consider: GO:0000793

[Term]
id: GO:0000232
name: obsolete nuclear interphase chromosome
namespace: cellular_component
def: "OBSOLETE. A chromosome found in the nucleus during interphase." [GOC:mah]
comment: This term was made obsolete because it is based on a temporal division of the cell cycle.
synonym: "nuclear interphase chromosome" EXACT []
is_obsolete: true
consider: GO:0000228

[Term]
id: GO:0000233
name: obsolete cytoplasmic interphase chromosome
namespace: cellular_component
def: "OBSOLETE. A chromosome found in the cytoplasm during interphase." [GOC:mah]
comment: This term was made obsolete because it is based on a temporal division of the cell cycle.
synonym: "cytoplasmic interphase chromosome" EXACT []
is_obsolete: true
consider: GO:0000229

[Term]
id: GO:0000234
name: phosphoethanolamine N-methyltransferase activity
namespace: molecular_function
def: "Catalysis of the reaction: S-adenosyl-L-methionine + ethanolamine phosphate = S-adenosyl-L-homocysteine + N-methylethanolamine phosphate." [EC:2.1.1.103]
synonym: "phosphoethanolamine methyltransferase activity" EXACT [EC:2.1.1.103]
synonym: "S-adenosyl-L-methionine:ethanolamine-phosphate N-methyltransferase activity" EXACT [EC:2.1.1.103]
xref: EC:2.1.1.103
xref: KEGG_REACTION:R02037
xref: MetaCyc:2.1.1.103-RXN
xref: RHEA:20365
is_a: GO:0008170 ! N-methyltransferase activity
is_a: GO:0008757 ! S-adenosylmethionine-dependent methyltransferase activity

[Term]
id: GO:0000235
name: astral microtubule
namespace: cellular_component
def: "Any of the spindle microtubules that radiate in all directions from the spindle poles and are thought to contribute to the forces that separate the poles and position them in relation to the rest of the cell." [ISBN:0815316194]
is_a: GO:0005876 ! spindle microtubule
is_a: GO:0005881 ! cytoplasmic microtubule
intersection_of: GO:0005876 ! spindle microtubule
intersection_of: part_of GO:0005818 ! aster
relationship: part_of GO:0005818 ! aster

[Term]
id: GO:0000236
name: mitotic prometaphase
namespace: biological_process
def: "The cell cycle phase in higher eukaryotes which follows mitotic prophase and during which the nuclear envelope is disrupted and breaks into membrane vesicles, and the spindle microtubules enter the nuclear region. Kinetochores mature on each centromere and attach to some of the spindle microtubules. Kinetochore microtubules begin the process of aligning chromosomes in one plane halfway between the poles." [GOC:mtg_cell_cycle]
comment: Note that this term should not be used for direct annotation. If you are trying to make an annotation to x phase, it is likely that the correct annotation is 'regulation of x/y phase transition' or to a process which occurs during the reported phase (i.e mitotic DNA replication for mitotic S-phase). To capture the phase when a specific location or process is observed, the phase term can be used in an annotation extension (PMID:24885854) applied to a cellular component term (with the relation exists_during) or a biological process term (with the relation happens_during).
subset: gocheck_do_not_annotate
is_a: GO:0098763 ! mitotic cell cycle phase

[Term]
id: GO:0000237
name: leptotene
namespace: biological_process
def: "The cell cycle phase which is the first stage of prophase I in meiosis, and during which the chromosomes first become visible." [GOC:mtg_cell_cycle]
comment: Note that this term should not be used for direct annotation. If you are trying to make an annotation to x phase, it is likely that the correct annotation is 'regulation of x/y phase transition' or to a process which occurs during the reported phase (i.e mitotic DNA replication for mitotic S-phase). To capture the phase when a specific location or process is observed, the phase term can be used in an annotation extension (PMID:24885854) applied to a cellular component term (with the relation exists_during) or a biological process term (with the relation happens_during).
subset: gocheck_do_not_annotate
xref: Wikipedia:Leptotene
xref: Wikipedia:Meiosis#Leptotene
is_a: GO:0098764 ! meiosis I cell cycle phase
relationship: part_of GO:0007128 ! meiotic prophase I

[Term]
id: GO:0000238
name: zygotene
namespace: biological_process
def: "The cell cycle phase which follows leptotene during prophase I of meiosis, and during which each chromosome pairs with its homolog; the two become aligned and crossing over may occur." [GOC:mtg_cell_cycle]
comment: Note that this term should not be used for direct annotation. If you are trying to make an annotation to x phase, it is likely that the correct annotation is 'regulation of x/y phase transition' or to a process which occurs during the reported phase (i.e mitotic DNA replication for mitotic S-phase). To capture the phase when a specific location or process is observed, the phase term can be used in an annotation extension (PMID:24885854) applied to a cellular component term (with the relation exists_during) or a biological process term (with the relation happens_during).
subset: gocheck_do_not_annotate
xref: Wikipedia:Meiosis#Zygotene
xref: Wikipedia:Zygotene
is_a: GO:0098764 ! meiosis I cell cycle phase
relationship: part_of GO:0007128 ! meiotic prophase I

[Term]
id: GO:0000239
name: pachytene
namespace: biological_process
def: "The cell cycle phase which follows zygotene during prophase I of meiosis, and during which crossing over occurs between a chromatid in one partner and another chromatid in the homologous chromosome." [GOC:mtg_cell_cycle]
comment: Note that this term should not be used for direct annotation. If you are trying to make an annotation to x phase, it is likely that the correct annotation is 'regulation of x/y phase transition' or to a process which occurs during the reported phase (i.e mitotic DNA replication for mitotic S-phase). To capture the phase when a specific location or process is observed, the phase term can be used in an annotation extension (PMID:24885854) applied to a cellular component term (with the relation exists_during) or a biological process term (with the relation happens_during).
subset: gocheck_do_not_annotate
xref: Wikipedia:Meiosis#Pachytene
xref: Wikipedia:Pachytene
is_a: GO:0098764 ! meiosis I cell cycle phase
relationship: part_of GO:0007128 ! meiotic prophase I

[Term]
id: GO:0000240
name: diplotene
namespace: biological_process
def: "The cell cycle phase which follows pachytene during prophase I of meiosis, during which the homologous chromosomes begin to separate and the synaptonemal complex dissolves." [GOC:mtg_cell_cycle]
comment: Note that this term should not be used for direct annotation. If you are trying to make an annotation to x phase, it is likely that the correct annotation is 'regulation of x/y phase transition' or to a process which occurs during the reported phase (i.e mitotic DNA replication for mitotic S-phase). To capture the phase when a specific location or process is observed, the phase term can be used in an annotation extension (PMID:24885854) applied to a cellular component term (with the relation exists_during) or a biological process term (with the relation happens_during).
subset: gocheck_do_not_annotate
xref: Wikipedia:Diplotene
xref: Wikipedia:Meiosis#Diplotene
is_a: GO:0098764 ! meiosis I cell cycle phase
relationship: part_of GO:0007128 ! meiotic prophase I

[Term]
id: GO:0000241
name: diakinesis
namespace: biological_process
def: "The cell cycle phase which follows diplotene during prophase I of meiosis, the separation of homologous chromosomes is complete and crossing over has occurred." [GOC:mtg_cell_cycle]
comment: Note that this term should not be used for direct annotation. If you are trying to make an annotation to x phase, it is likely that the correct annotation is 'regulation of x/y phase transition' or to a process which occurs during the reported phase (i.e mitotic DNA replication for mitotic S-phase). To capture the phase when a specific location or process is observed, the phase term can be used in an annotation extension (PMID:24885854) applied to a cellular component term (with the relation exists_during) or a biological process term (with the relation happens_during).
subset: gocheck_do_not_annotate
xref: Wikipedia:Diakinesis
xref: Wikipedia:Meiosis#Diakinesis
is_a: GO:0098764 ! meiosis I cell cycle phase
relationship: part_of GO:0007128 ! meiotic prophase I

[Term]
id: GO:0000242
name: pericentriolar material
namespace: cellular_component
def: "A network of small fibers that surrounds the centrioles in cells; contains the microtubule nucleating activity of the centrosome." [GOC:clt, ISBN:0815316194]
is_a: GO:0110165 ! cellular anatomical entity
relationship: part_of GO:0005813 ! centrosome

[Term]
id: GO:0000243
name: commitment complex
namespace: cellular_component
def: "A spliceosomal complex that is formed by association of the U1 snRNP with the 5' splice site of an unspliced intron in an RNA transcript." [GOC:krc, ISBN:0879695897, PMID:9150140]
synonym: "mammalian spliceosomal complex E" NARROW [GOC:krc, GOC:mah, ISBN:0879695897, ISBN:0879697393]
synonym: "mammalian spliceosomal E complex" NARROW [GOC:mah]
synonym: "yeast spliceosomal complex CC" NARROW [GOC:krc, GOC:mah, ISBN:0879695897, ISBN:0879697393]
is_a: GO:0005684 ! U2-type spliceosomal complex
relationship: has_part GO:0005685 ! U1 snRNP

[Term]
id: GO:0000244
name: spliceosomal tri-snRNP complex assembly
namespace: biological_process
alt_id: GO:0000351
alt_id: GO:0000355
def: "The formation of a tri-snRNP complex containing U4 and U6 (or U4atac and U6atac) snRNAs and U5 snRNAs and associated proteins. This includes reannealing of U4 and U6 (or U4atac and U6atac) snRNAs released from previous rounds of splicing to reform the U4/U6 snRNP (or U4atac/U6atac snRNP) as well as the subsequent association of the U5 snRNP with the U4/U6 snRNP (or U4atac/U6atac snRNP) to form a tri-snRNP that is ready to reassemble into another spliceosome complex." [ISBN:0879695897, PMID:9452384]
synonym: "assembly of spliceosomal tri-snRNP" EXACT []
synonym: "assembly of spliceosomal tri-snRNP U4/U6.U5" NARROW []
synonym: "assembly of spliceosomal tri-snRNP U4atac/U6atac.U5" NARROW []
synonym: "snRNP recycling" BROAD []
synonym: "spliceosomal tri-snRNP assembly" EXACT []
synonym: "spliceosomal tri-snRNP U4/U6.U5 assembly" NARROW []
synonym: "spliceosomal tri-snRNP U4atac/U6atac.U5 assembly" NARROW []
is_a: GO:0000387 ! spliceosomal snRNP assembly

[Term]
id: GO:0000245
name: spliceosomal complex assembly
namespace: biological_process
def: "The aggregation, arrangement and bonding together of a spliceosomal complex, a ribonucleoprotein apparatus that catalyzes nuclear mRNA splicing via transesterification reactions." [PMID:9476892]
synonym: "spliceosome assembly" BROAD []
is_a: GO:0022618 ! ribonucleoprotein complex assembly
relationship: part_of GO:0000398 ! mRNA splicing, via spliceosome

[Term]
id: GO:0000246
name: delta24(24-1) sterol reductase activity
namespace: molecular_function
def: "Catalysis of the reaction: ergosterol + NADP(+) = ergosta-5,7,22,24(24(1))-tetraen-3beta-ol + H(+) + NADPH." [EC:1.3.1.71, RHEA:18501]
synonym: "C-24(28) sterol reductase activity" EXACT [EC:1.3.1.71]
synonym: "D24(24-1)-sterol reductase activity" EXACT []
synonym: "delta24(241)-sterol reductase activity" EXACT [EC:1.3.1.71]
synonym: "ergosterol:NADP+ delta24(241)-oxidoreductase activity" EXACT [EC:1.3.1.71]
synonym: "sterol Delta(24(28))-methylene reductase activity" EXACT [EC:1.3.1.71]
synonym: "sterol Delta(24(28))-reductase activity" EXACT [EC:1.3.1.71]
synonym: "sterol delta-24(28) methylene reductase activity" EXACT []
synonym: "sterol delta-24(28) reductase activity" EXACT []
synonym: "sterol delta24(28)-methylene reductase activity" EXACT [EC:1.3.1.71]
synonym: "sterol delta24(28)-reductase activity" EXACT [EC:1.3.1.71]
xref: EC:1.3.1.71
xref: KEGG_REACTION:R05641
xref: MetaCyc:1.3.1.71-RXN
xref: RHEA:18501
is_a: GO:0016628 ! oxidoreductase activity, acting on the CH-CH group of donors, NAD or NADP as acceptor

[Term]
id: GO:0000247
name: C-8 sterol isomerase activity
namespace: molecular_function
def: "Catalysis of the reaction which results in unsaturation at C-7 in the B ring of sterols." [MetaCyc:RXN3O-203, PMID:8988026]
synonym: "delta-8-delta-7 sterol isomerase activity" EXACT []
is_a: GO:0016863 ! intramolecular oxidoreductase activity, transposing C=C bonds

[Term]
id: GO:0000248
name: C-5 sterol desaturase activity
namespace: molecular_function
def: "Catalysis of the reaction: 5,7,24(28)-ergostatrienol + O2 + NADPH = 5,7,22,24(28)-ergostatetraenol + 2 H2O + NADP+." [MetaCyc:RXN3O-227]
synonym: "sterol-C5-desaturase activity" EXACT []
xref: Reactome:R-HSA-195664 "Cholesta-7,24-dien-3beta-ol is desaturated to form cholesta-5,7,24-trien-3beta-ol"
xref: Reactome:R-HSA-6807053 "SC5D desaturates LTHSOL to 7-dehydroCHOL"
is_a: GO:0016717 ! oxidoreductase activity, acting on paired donors, with oxidation of a pair of donors resulting in the reduction of molecular oxygen to two molecules of water
is_a: GO:0070704 ! sterol desaturase activity

[Term]
id: GO:0000249
name: C-22 sterol desaturase activity
namespace: molecular_function
def: "Catalysis of the formation of the C-22(23) double bond in the sterol side chain. An example reaction: 5,7,24(28)-ergostatrienol + O2 + NADPH = 5,7,22,24(28)-ergostatetraenol + 2 H2O + NADP+." [MetaCyc:RXN3O-227]
is_a: GO:0016717 ! oxidoreductase activity, acting on paired donors, with oxidation of a pair of donors resulting in the reduction of molecular oxygen to two molecules of water
is_a: GO:0070704 ! sterol desaturase activity

[Term]
id: GO:0000250
name: lanosterol synthase activity
namespace: molecular_function
def: "Catalysis of the reaction: (S)-2,3-epoxysqualene = lanosterol. This is a cyclization reaction that forms the sterol nucleus." [EC:5.4.99.7, RHEA:14621]
synonym: "(S)-2,3-epoxysqualene mutase (cyclizing, lanosterol-forming)" EXACT [EC:5.4.99.7]
synonym: "2,3-epoxysqualene lanosterol cyclase activity" EXACT [EC:5.4.99.7]
synonym: "2,3-epoxysqualene--lanosterol cyclase activity" EXACT [EC:5.4.99.7]
synonym: "2,3-epoxysqualene-lanosterol cyclase activity" EXACT []
synonym: "2,3-oxidosqualene sterol cyclase activity" BROAD [EC:5.4.99.7]
synonym: "2,3-oxidosqualene-lanosterol cyclase activity" EXACT [EC:5.4.99.7]
synonym: "lanosterol 2,3-oxidosqualene cyclase activity" EXACT [EC:5.4.99.7]
synonym: "OSC" EXACT []
synonym: "oxidosqualene--lanosterol cyclase activity" EXACT [EC:5.4.99.7]
synonym: "oxidosqualene-lanosterol cyclase activity" EXACT []
synonym: "oxidosqualene:lanosterol cyclase activity" EXACT [PMID:18033581]
synonym: "squalene 2,3-epoxide:lanosterol cyclase activity" EXACT [EC:5.4.99.7]
synonym: "squalene epoxidase-cyclase activity" BROAD [EC:5.4.99.7]
synonym: "squalene-2,3-oxide-lanosterol cyclase activity" EXACT [EC:5.4.99.7]
xref: EC:5.4.99.7
xref: KEGG_REACTION:R03199
xref: MetaCyc:LANOSTEROL-SYNTHASE-RXN
xref: Reactome:R-HSA-191366 "Squalene 2,3-epoxide cyclizes, forming lanosterol"
xref: RHEA:14621
is_a: GO:0031559 ! oxidosqualene cyclase activity

[Term]
id: GO:0000252
name: C-3 sterol dehydrogenase (C-4 sterol decarboxylase) activity
namespace: molecular_function
def: "Catalysis of the reaction: 3-beta-hydroxy-4-beta-methyl-5-alpha-cholesta-8,24-dien-4-alpha-carboxylate + NAD(P)+ = 4-alpha-methyl-5-alpha-cholesta-8,24-dien-3-one + CO2 + NAD(P)H." [EC:1.1.1.170, PMID:9811880]
comment: Note that zymosterol is cholesta-8,24-dien-3-ol.
synonym: "3beta-hydroxy-4alpha-methylcholestenecarboxylate 3-dehydrogenase (decarboxylating)" RELATED [EC:1.1.1.170]
synonym: "3beta-hydroxy-4beta-methyl-5alpha-cholest-7-ene-4alpha-carboxylate:NAD(P)+ 3-oxidoreductase (decarboxylating)" EXACT []
synonym: "3beta-hydroxy-4beta-methylcholestenecarboxylate 3-dehydrogenase (decarboxylating)" RELATED []
synonym: "3beta-hydroxy-4beta-methylcholestenoate dehydrogenase activity" RELATED []
synonym: "C-3 sterol dehydrogenase (C-4 decarboxylase) activity" RELATED []
synonym: "C-3 sterol dehydrogenase activity" RELATED []
synonym: "sterol 4alpha-carboxylic decarboxylase activity" RELATED []
synonym: "sterol-4-carboxylate 3-dehydrogenase (decarboxylating) activity" RELATED []
synonym: "sterol-4alpha-carboxylate 3-dehydrogenase (decarboxylating)" RELATED []
xref: EC:1.1.1.170
xref: Reactome:R-HSA-194642 "4-methyl,4-carboxycholesta-8(9),24-dien-3beta-ol is decarboxylated and oxidized to form 4-methylcholesta-8(9),24-dien-3-one"
xref: Reactome:R-HSA-194718 "4-carboxycholesta-8(9),24-dien-3beta-ol is decarboxylated and oxidized to form cholesta-8(9),24-dien-3-one (zymosterone)"
is_a: GO:0016616 ! oxidoreductase activity, acting on the CH-OH group of donors, NAD or NADP as acceptor

[Term]
id: GO:0000253
name: 3-keto sterol reductase activity
namespace: molecular_function
alt_id: GO:0050576
def: "Catalysis of the reaction: a 3-beta-hydroxyl sterol + NADP+ = a 3-keto sterol + NADPH + H(+)." [EC:1.1.1.270, GOC:mah, MetaCyc:1.1.1.270-RXN, MetaCyc:RXN3O-4110, MetaCyc:RXN66-19, MetaCyc:RXN66-24, MetaCyc:RXN66-314, MetaCyc:RXN66-319, PMID:9811880]
comment: Note that zymosterol is cholesta-8,24-dien-3-ol.
synonym: "3-keto-steroid reductase activity" EXACT []
synonym: "3-KSR activity" EXACT [EC:1.1.1.270]
synonym: "3beta-hydroxy-steroid:NADP+ 3-oxidoreductase" RELATED [EC:1.1.1.270]
xref: EC:1.1.1.270
xref: MetaCyc:1.1.1.270-RXN
xref: MetaCyc:RXN3O-4110
xref: MetaCyc:RXN66-19
xref: MetaCyc:RXN66-24
xref: MetaCyc:RXN66-314
xref: MetaCyc:RXN66-319
xref: Reactome:R-HSA-194632 "Zymosterone (cholesta-8(9),24-dien-3-one) is reduced to zymosterol (cholesta-8(9),24-dien-3beta-ol)"
xref: Reactome:R-HSA-194689 "4-methylcholesta-8(9),24-dien-3-one is reduced to 4-methylcholesta-8(9),24-dien-3beta-ol"
xref: RHEA:18409
is_a: GO:0016616 ! oxidoreductase activity, acting on the CH-OH group of donors, NAD or NADP as acceptor

[Term]
id: GO:0000254
name: C-4 methylsterol oxidase activity
namespace: molecular_function
def: "Catalysis of the reaction: 4,4-dimethyl-5-alpha-cholesta-8,24-dien-3-beta-ol + NAD(P)H + H(+) + O2 = 4-beta-hydroxymethyl-4-alpha-methyl-5-alpha-cholesta-8,24-dien-3-beta-ol + NAD(P)+ + H2O." [EC:1.14.18.9, PMID:9811880]
comment: Note that zymosterol is cholesta-8,24-dien-3-ol.
synonym: "4,4-dimethyl-5alpha-cholest-7-en-3beta-ol,hydrogen-donor:oxygen oxidoreductase (hydroxylating)" EXACT [EC:1.14.18.9]
synonym: "4,4-dimethyl-5alpha-cholest-7-en-3beta-ol,NAD(P)H:oxygen oxidoreductase (hydroxylating)" EXACT [EC:1.14.18.9]
synonym: "4-methylsterol oxidase activity" EXACT []
synonym: "methylsterol hydroxylase activity" RELATED []
synonym: "methylsterol monooxygenase activity" RELATED []
xref: EC:1.14.18.9
xref: MetaCyc:1.14.13.72-RXN
xref: Reactome:R-HSA-194641 "4,4-dimethylcholesta-8(9),24-dien-3beta-ol is oxidized to 4-methyl,4-carboxycholesta-8(9),24-dien-3beta-ol"
xref: Reactome:R-HSA-194669 "4-methylcholesta-8(9),24-dien-3beta-ol is oxidized to 4-carboxycholesta-8(9),24-dien-3beta-ol"
xref: RHEA:55220
is_a: GO:0016709 ! oxidoreductase activity, acting on paired donors, with incorporation or reduction of molecular oxygen, NAD(P)H as one donor, and incorporation of one atom of oxygen

[Term]
id: GO:0000255
name: allantoin metabolic process
namespace: biological_process
def: "The chemical reactions and pathways involving allantoin, (2,5-dioxo-4-imidazolidinyl)urea, an intermediate or end product of purine catabolism." [GOC:mah, ISBN:0198547684]
synonym: "allantoin metabolism" EXACT []
is_a: GO:0017144 ! drug metabolic process
is_a: GO:0043603 ! cellular amide metabolic process
is_a: GO:0046483 ! heterocycle metabolic process
is_a: GO:1901360 ! organic cyclic compound metabolic process
is_a: GO:1901564 ! organonitrogen compound metabolic process

[Term]
id: GO:0000256
name: allantoin catabolic process
namespace: biological_process
def: "The chemical reactions and pathways resulting in the breakdown of allantoin, (2,5-dioxo-4-imidazolidinyl)urea." [GOC:mah, ISBN:0198547684]
synonym: "allantoin breakdown" EXACT []
synonym: "allantoin catabolism" EXACT []
synonym: "allantoin degradation" EXACT []
is_a: GO:0000255 ! allantoin metabolic process
is_a: GO:0042737 ! drug catabolic process
is_a: GO:0043605 ! cellular amide catabolic process
is_a: GO:0046700 ! heterocycle catabolic process
is_a: GO:1901361 ! organic cyclic compound catabolic process
is_a: GO:1901565 ! organonitrogen compound catabolic process

[Term]
id: GO:0000257
name: nitrilase activity
namespace: molecular_function
def: "Catalysis of the reaction: a nitrile + H2O = a carboxylate + NH3. Acts on a wide range of aromatic nitriles including (indole-3-yl)-acetonitrile and some aliphatic nitriles, and on the corresponding acid amides." [EC:3.5.5.1, GOC:kd]
synonym: "acetonitrilase activity" EXACT [EC:3.5.5.1]
synonym: "benzonitrilase activity" EXACT [EC:3.5.5.1]
synonym: "nitrile aminohydrolase activity" EXACT [EC:3.5.5.1]
xref: EC:3.5.5.1
xref: KEGG_REACTION:R00540
xref: MetaCyc:3.5.5.1-RXN
xref: RHEA:21724
xref: UM-BBD_enzymeID:e0283
is_a: GO:0016815 ! hydrolase activity, acting on carbon-nitrogen (but not peptide) bonds, in nitriles

[Term]
id: GO:0000258
name: obsolete isoleucine/valine:sodium symporter activity
namespace: molecular_function
def: "OBSOLETE. Catalysis of the reaction: (isoleucine or valine)(out) + Na+(out) = (isoleucine or valine)(in) + Na+(in)." [TC:2.A.26.1.1]
comment: This term was made obsolete because it represents a multifunctional gene product.
synonym: "isoleucine/valine:sodium symporter activity" EXACT []
is_obsolete: true
consider: GO:0005283
consider: GO:0005304
consider: GO:0015188

[Term]
id: GO:0000259
name: obsolete intracellular nucleoside transmembrane transporter activity
namespace: molecular_function
def: "OBSOLETE. Enables the directed movement of a nucleoside, a nucleobase linked to either beta-D-ribofuranose (ribonucleoside) or 2-deoxy-beta-D-ribofuranose (a deoxyribonucleotide) within a cell." [GOC:ai]
comment: This term was made obsolete because it contains component and function information.
synonym: "intracellular nucleoside transmembrane transporter activity" EXACT []
is_obsolete: true
consider: GO:0005337
consider: GO:0005622

[Term]
id: GO:0000260
name: obsolete hydrogen-translocating V-type ATPase activity
namespace: molecular_function
def: "OBSOLETE. Catalysis of the reaction: ATP + H2O + H(+)(in) = ADP + phosphate + H+(out). Found in vacuoles of eukaryotes and in bacteria." [TC:3.A.2.2.1, TC:3.A.2.2.3]
comment: This term was made obsolete because it represents a gene product.
synonym: "hydrogen-translocating V-type ATPase activity" EXACT []
is_obsolete: true
replaced_by: GO:0046961

[Term]
id: GO:0000261
name: obsolete sodium-translocating V-type ATPase activity
namespace: molecular_function
def: "OBSOLETE. Catalysis of the reaction: ATP + H2O + Na+(in) = ADP + phosphate + Na+(out). Found in vacuoles of eukaryotes and in bacteria." [TC:3.A.2.2.2]
comment: This term was made obsolete because it represents a gene product.
synonym: "sodium-translocating V-type ATPase activity" EXACT []
is_obsolete: true
replaced_by: GO:0046962

[Term]
id: GO:0000262
name: mitochondrial chromosome
namespace: cellular_component
def: "A chromosome found in the mitochondrion of a eukaryotic cell." [GOC:mah]
synonym: "mitochondrial DNA" NARROW []
synonym: "mitochondrial genome" RELATED []
synonym: "mtDNA" NARROW []
xref: NIF_Subcellular:sao1186327184
is_a: GO:0000229 ! cytoplasmic chromosome
intersection_of: GO:0005694 ! chromosome
intersection_of: part_of GO:0005739 ! mitochondrion
relationship: part_of GO:0042645 ! mitochondrial nucleoid

[Term]
id: GO:0000263
name: obsolete heterotrimeric G-protein GTPase, alpha-subunit
namespace: molecular_function
def: "OBSOLETE. Subunit of a heterotrimeric G-protein GTPase that contains the guanine nucleotide binding site and possesses GTPase activity." [GOC:mah, ISBN:0198547684]
comment: This term was made obsolete because it does not represent a molecular function.
synonym: "heterotrimeric G-protein GTPase, alpha-subunit" EXACT []
is_obsolete: true
consider: GO:0003924
consider: GO:0005834

[Term]
id: GO:0000264
name: obsolete heterotrimeric G-protein GTPase, beta-subunit
namespace: molecular_function
def: "OBSOLETE. Subunit of a heterotrimeric G-protein GTPase; associates tightly with the gamma subunit." [GOC:mah, ISBN:0198547684]
comment: This term was made obsolete because it does not represent a molecular function.
synonym: "heterotrimeric G-protein GTPase, beta-subunit" EXACT []
is_obsolete: true
consider: GO:0003924
consider: GO:0005834

[Term]
id: GO:0000265
name: obsolete heterotrimeric G-protein GTPase, gamma-subunit
namespace: molecular_function
def: "OBSOLETE. Smallest subunit of a heterotrimeric G-protein GTPase; associates tightly with the beta subunit." [GOC:mah, ISBN:0198547684]
comment: This term was made obsolete because it does not represent a molecular function.
synonym: "heterotrimeric G-protein GTPase, gamma-subunit" EXACT []
is_obsolete: true
consider: GO:0003924
consider: GO:0005834

[Term]
id: GO:0000266
name: mitochondrial fission
namespace: biological_process
def: "The division of a mitochondrion within a cell to form two or more separate mitochondrial compartments." [PMID:11038192]
synonym: "mitochondrial division" EXACT []
synonym: "mitochondrial proliferation" RELATED []
is_a: GO:0007005 ! mitochondrion organization
is_a: GO:0048285 ! organelle fission

[Term]
id: GO:0000267
name: obsolete cell fraction
namespace: cellular_component
def: "OBSOLETE. A generic term for parts of cells prepared by disruptive biochemical techniques." [GOC:ma]
comment: This term was made obsolete because it refers to a cell fractionation experimental result and not a bona fide cellular component.
synonym: "cell fraction" EXACT []
is_obsolete: true
consider: GO:0005575

[Term]
id: GO:0000268
name: peroxisome targeting sequence binding
namespace: molecular_function
alt_id: GO:0005051
def: "Interacting selectively and non-covalently with a peroxisomal targeting sequence, any of several sequences of amino acids within a protein that can act as a signal for the localization of the protein into the peroxisome." [GOC:mah, ISBN:0879693568]
synonym: "peroxisome targeting signal receptor" NARROW []
synonym: "PTS binding" EXACT []
synonym: "PTS receptor" NARROW []
is_a: GO:0005048 ! signal sequence binding

[Term]
id: GO:0000269
name: toxin export channel activity
namespace: molecular_function
def: "Enables the energy independent passage of toxins, sized less than 1000 Da, across a membrane towards the outside of the cell. The transmembrane portions of porins consist exclusively of beta-strands which form a beta-barrel. They are found in the outer membranes of Gram-negative bacteria, mitochondria, plastids and possibly acid-fast Gram-positive bacteria." [GOC:mtg_transport]
is_a: GO:0015288 ! porin activity
is_a: GO:0019534 ! toxin transmembrane transporter activity

[Term]
id: GO:0000270
name: peptidoglycan metabolic process
namespace: biological_process
alt_id: GO:0009284
def: "The chemical reactions and pathways involving peptidoglycans, any of a class of glycoconjugates found only in bacterial cell walls and consisting of strands of glycosaminoglycan cross-linked by oligopeptides to form a huge and rigid network." [http://www.dsmz.de/species/murein.htm, ISBN:0198506732]
synonym: "murein metabolic process" EXACT []
synonym: "murein metabolism" EXACT []
synonym: "peptidoglycan metabolism" EXACT []
is_a: GO:0030203 ! glycosaminoglycan metabolic process

[Term]
id: GO:0000271
name: polysaccharide biosynthetic process
namespace: biological_process
def: "The chemical reactions and pathways resulting in the formation of a polysaccharide, a polymer of many (typically more than 10) monosaccharide residues linked glycosidically." [GOC:go_curators]
synonym: "glycan biosynthesis" EXACT []
synonym: "glycan biosynthetic process" EXACT []
synonym: "polysaccharide anabolism" EXACT []
synonym: "polysaccharide biosynthesis" EXACT []
synonym: "polysaccharide formation" EXACT []
synonym: "polysaccharide synthesis" EXACT []
is_a: GO:0005976 ! polysaccharide metabolic process
is_a: GO:0009059 ! macromolecule biosynthetic process
is_a: GO:0016051 ! carbohydrate biosynthetic process

[Term]
id: GO:0000272
name: polysaccharide catabolic process
namespace: biological_process
alt_id: GO:0044244
def: "The chemical reactions and pathways resulting in the breakdown of a polysaccharide, a polymer of many (typically more than 10) monosaccharide residues linked glycosidically." [GOC:go_curators]
synonym: "multicellular organismal polysaccharide catabolic process" NARROW []
synonym: "polysaccharide breakdown" EXACT []
synonym: "polysaccharide catabolism" EXACT []
synonym: "polysaccharide degradation" EXACT []
is_a: GO:0005976 ! polysaccharide metabolic process
is_a: GO:0009057 ! macromolecule catabolic process
is_a: GO:0016052 ! carbohydrate catabolic process

[Term]
id: GO:0000274
name: mitochondrial proton-transporting ATP synthase, stator stalk
namespace: cellular_component
def: "One of two stalks that connect the catalytic core of the hydrogen-transporting ATP synthase to the mitochondrial membrane-associated F0 proteins; is thought to prevent futile rotation of the catalytic core." [GOC:mtg_sensu, PMID:10838056]
synonym: "mitochondrial proton-transporting ATP synthase, peripheral stalk" EXACT []
is_a: GO:0045265 ! proton-transporting ATP synthase, stator stalk
is_a: GO:0098800 ! inner mitochondrial membrane protein complex
intersection_of: GO:0045265 ! proton-transporting ATP synthase, stator stalk
intersection_of: part_of GO:0005739 ! mitochondrion
relationship: part_of GO:0000276 ! mitochondrial proton-transporting ATP synthase complex, coupling factor F(o)

[Term]
id: GO:0000275
name: mitochondrial proton-transporting ATP synthase complex, catalytic sector F(1)
namespace: cellular_component
def: "The catalytic sector of the mitochondrial hydrogen-transporting ATP synthase; it comprises the catalytic core and central stalk, and is peripherally associated with the mitochondrial inner membrane when the entire ATP synthase is assembled." [GOC:mtg_sensu, PMID:10838056]
comment: See also the cellular component term 'mitochondrial inner membrane ; GO:0005743'.
synonym: "hydrogen-transporting ATP synthase, F1 sector" BROAD []
synonym: "proton-transporting ATP synthase complex, catalytic core F(1)" BROAD []
is_a: GO:0045261 ! proton-transporting ATP synthase complex, catalytic core F(1)
is_a: GO:0098800 ! inner mitochondrial membrane protein complex
intersection_of: GO:0045261 ! proton-transporting ATP synthase complex, catalytic core F(1)
intersection_of: part_of GO:0005739 ! mitochondrion
relationship: part_of GO:0005753 ! mitochondrial proton-transporting ATP synthase complex

[Term]
id: GO:0000276
name: mitochondrial proton-transporting ATP synthase complex, coupling factor F(o)
namespace: cellular_component
def: "All non-F1 subunits of the mitochondrial hydrogen-transporting ATP synthase, including integral and peripheral mitochondrial inner membrane proteins." [GOC:mtg_sensu, PMID:10838056]
is_a: GO:0045263 ! proton-transporting ATP synthase complex, coupling factor F(o)
is_a: GO:0098800 ! inner mitochondrial membrane protein complex
intersection_of: GO:0045263 ! proton-transporting ATP synthase complex, coupling factor F(o)
intersection_of: part_of GO:0005739 ! mitochondrion
relationship: part_of GO:0005753 ! mitochondrial proton-transporting ATP synthase complex

[Term]
id: GO:0000277
name: [cytochrome c]-lysine N-methyltransferase activity
namespace: molecular_function
def: "Catalysis of the reaction: S-adenosyl-L-methionine + cytochrome c L-lysine = S-adenosyl-L-homocysteine + cytochrome c N6-methyl-L-lysine. This is the addition of a methyl group to the N6 atom of a lysine residue in cytochrome c." [EC:2.1.1.59]
synonym: "cytochrome c (lysine) methyltransferase activity" EXACT [EC:2.1.1.59]
synonym: "cytochrome c methyltransferase activity" EXACT [EC:2.1.1.59]
synonym: "cytochrome c-lysine N-methyltransferase activity" EXACT [EC:2.1.1.59]
synonym: "cytochrome c-specific protein methylase III activity" EXACT [EC:2.1.1.59]
synonym: "cytochrome c-specific protein-lysine methyltransferase activity" EXACT [EC:2.1.1.59]
synonym: "S-adenosyl-L-methionine:cytochrome c-L-lysine 6-N-methyltransferase activity" EXACT [EC:2.1.1.59]
synonym: "S-adenosyl-L-methionine:cytochrome c-L-lysine N6-methyltransferase activity" EXACT [EC:2.1.1.59]
xref: EC:2.1.1.59
xref: MetaCyc:2.1.1.59-RXN
is_a: GO:0016279 ! protein-lysine N-methyltransferase activity

[Term]
id: GO:0000278
name: mitotic cell cycle
namespace: biological_process
alt_id: GO:0007067
def: "Progression through the phases of the mitotic cell cycle, the most common eukaryotic cell cycle, which canonically comprises four successive phases called G1, S, G2, and M and includes replication of the genome and the subsequent segregation of chromosomes into daughter cells. In some variant cell cycles nuclear replication or nuclear division may not be followed by cell division, or G1 and G2 phases may be absent." [GOC:mah, ISBN:0815316194, Reactome:69278]
subset: goslim_chembl
subset: goslim_drosophila
subset: goslim_generic
subset: goslim_yeast
synonym: "mitosis" RELATED []
xref: Wikipedia:Mitosis
is_a: GO:0007049 ! cell cycle
intersection_of: GO:0007049 ! cell cycle
intersection_of: has_part GO:0140014 ! mitotic nuclear division
relationship: has_part GO:0140014 ! mitotic nuclear division

[Term]
id: GO:0000279
name: M phase
namespace: biological_process
def: "A cell cycle phase during which nuclear division occurs, and which is comprises the phases: prophase, metaphase, anaphase and telophase." [GOC:mtg_cell_cycle]
comment: Note that this term should not be used for direct annotation. If you are trying to make an annotation to x phase, it is likely that the correct annotation is 'regulation of x/y phase transition' or to a process which occurs during the reported phase (i.e mitotic DNA replication for mitotic S-phase). To capture the phase when a specific location or process is observed, the phase term can be used in an annotation extension (PMID:24885854) applied to a cellular component term (with the relation exists_during) or a biological process term (with the relation happens_during).
subset: gocheck_do_not_annotate
synonym: "M-phase" EXACT []
xref: Wikipedia:M_phase
is_a: GO:0022403 ! cell cycle phase

[Term]
id: GO:0000280
name: nuclear division
namespace: biological_process
def: "The division of a cell nucleus into two nuclei, with DNA and other nuclear contents distributed between the daughter nuclei." [GOC:mah]
subset: goslim_pir
synonym: "karyokinesis" RELATED []
is_a: GO:0048285 ! organelle fission

[Term]
id: GO:0000281
name: mitotic cytokinesis
namespace: biological_process
def: "A cell cycle process that results in the division of the cytoplasm of a cell after mitosis, resulting in the separation of the original cell into two daughter cells." [GOC:mtg_cell_cycle]
subset: goslim_pombe
synonym: "cytokinesis after mitosis" EXACT []
is_a: GO:0061640 ! cytoskeleton-dependent cytokinesis
is_a: GO:1903047 ! mitotic cell cycle process
intersection_of: GO:0061640 ! cytoskeleton-dependent cytokinesis
intersection_of: part_of GO:0000278 ! mitotic cell cycle

[Term]
id: GO:0000282
name: cellular bud site selection
namespace: biological_process
def: "The specification of the site where a daughter cell will form, in organisms that reproduce by budding. An example of this process is found in Saccharomyces cerevisiae." [GOC:mah]
comment: Note that this term was split from 'bud site selection/establishment of cell polarity (sensu Saccharomyces) ; GO:0007115' (a sibling term, 'establishment of cell polarity (sensu Saccharomyces) ; GO:0000283', was created but has since been merged with 'establishment of cell polarity' ; GO:0030010).
synonym: "bud site selection/establishment of cell polarity" BROAD []
is_a: GO:0030010 ! establishment of cell polarity
is_a: GO:1903047 ! mitotic cell cycle process
relationship: part_of GO:0000281 ! mitotic cytokinesis

[Term]
id: GO:0000284
name: obsolete shmoo orientation
namespace: biological_process
def: "OBSOLETE. (Was not defined before being made obsolete)." [GOC:elh]
comment: This term was made obsolete because it is an organism specific term. The entire branch of the ontology was reorganized to be more generally applicable.
synonym: "shmoo orientation" EXACT []
is_obsolete: true
replaced_by: GO:0000753

[Term]
id: GO:0000285
name: 1-phosphatidylinositol-3-phosphate 5-kinase activity
namespace: molecular_function
def: "Catalysis of the reaction: a 1-phosphatidyl-1D-myo-inositol 3-phosphate + ATP = a 1-phosphatidyl-1D-myo-inositol 3,5-bisphosphate + ADP + 2 H(+)." [EC:2.7.1.150, RHEA:13609]
synonym: "ATP:1-phosphatidyl-1D-myo-inositol-3-phosphate 5-phosphotransferase activity" EXACT [EC:2.7.1.150]
synonym: "phosphatidylinositol 3-phosphate 5-kinase activity" EXACT [EC:2.7.1.150]
synonym: "phosphatidylinositol-3-phosphate 5-kinase activity" EXACT []
synonym: "type III PIP kinase activity" RELATED [EC:2.7.1.150]
xref: EC:2.7.1.150
xref: KEGG_REACTION:R05802
xref: MetaCyc:2.7.1.150-RXN
xref: Reactome:R-HSA-1675910 "PI3P is phosphorylated to PI(3,5)P2 by PIKFYVE at the late endosome membrane"
xref: Reactome:R-HSA-1675921 "PI3P is phosphorylated to PI(3,5)P2 by PIKFYVE at the Golgi membrane"
xref: Reactome:R-HSA-1676134 "PI3P is phosphorylated to PI(3,5)P2 by PIP5K1A/B at the plasma membrane"
xref: Reactome:R-HSA-1676168 "PI3P is phosphorylated to PI(3,5)P2 by PIKFYVE at the early endosome membrane"
xref: RHEA:13609
is_a: GO:0016307 ! phosphatidylinositol phosphate kinase activity

[Term]
id: GO:0000286
name: alanine dehydrogenase activity
namespace: molecular_function
def: "Catalysis of the reaction: L-alanine + H2O + NAD+ = pyruvate + NH3 + NADH + H(+)." [EC:1.4.1.1]
synonym: "AlaDH" RELATED [EC:1.4.1.1]
synonym: "alanine oxidoreductase activity" EXACT [EC:1.4.1.1]
synonym: "alpha-alanine dehydrogenase activity" EXACT [EC:1.4.1.1]
synonym: "L-alanine dehydrogenase activity" EXACT [EC:1.4.1.1]
synonym: "L-alanine:NAD+ oxidoreductase (deaminating)" EXACT [EC:1.4.1.1]
synonym: "NAD-dependent alanine dehydrogenase activity" EXACT [EC:1.4.1.1]
synonym: "NAD-linked alanine dehydrogenase activity" EXACT [EC:1.4.1.1]
synonym: "NADH-dependent alanine dehydrogenase activity" EXACT [EC:1.4.1.1]
xref: EC:1.4.1.1
xref: MetaCyc:ALANINE-DEHYDROGENASE-RXN
xref: RHEA:18405
is_a: GO:0016638 ! oxidoreductase activity, acting on the CH-NH2 group of donors

[Term]
id: GO:0000287
name: magnesium ion binding
namespace: molecular_function
def: "Interacting selectively and non-covalently with magnesium (Mg) ions." [GOC:ai]
synonym: "magnesium binding" EXACT []
is_a: GO:0046872 ! metal ion binding

[Term]
id: GO:0000288
name: nuclear-transcribed mRNA catabolic process, deadenylation-dependent decay
namespace: biological_process
def: "A major pathway of degradation of nuclear-transcribed mRNAs that proceeds through a series of ordered steps that includes poly(A) tail shortening and that can regulate mRNA stability." [GOC:jp, GOC:krc]
synonym: "deadenylation-dependent mRNA decay" EXACT []
synonym: "mRNA breakdown, deadenylation-dependent decay" EXACT []
synonym: "mRNA catabolic process, deadenylation-dependent" EXACT []
synonym: "mRNA catabolic process, deadenylylation-dependent" EXACT []
synonym: "mRNA catabolism, deadenylation-dependent" EXACT []
synonym: "mRNA catabolism, deadenylylation-dependent" EXACT []
synonym: "mRNA degradation, deadenylation-dependent decay" EXACT []
synonym: "nuclear mRNA catabolic process, deadenylation-dependent decay" EXACT []
is_a: GO:0000956 ! nuclear-transcribed mRNA catabolic process

[Term]
id: GO:0000289
name: nuclear-transcribed mRNA poly(A) tail shortening
namespace: biological_process
def: "Shortening of the poly(A) tail of a nuclear-transcribed mRNA from full length to an oligo(A) length." [GOC:krc]
synonym: "3' to 5' mRNA deadenylation" RELATED []
synonym: "mRNA deadenylation" RELATED []
synonym: "nuclear mRNA poly(A) tail shortening" RELATED []
is_a: GO:0000956 ! nuclear-transcribed mRNA catabolic process
relationship: part_of GO:0000288 ! nuclear-transcribed mRNA catabolic process, deadenylation-dependent decay

[Term]
id: GO:0000290
name: deadenylation-dependent decapping of nuclear-transcribed mRNA
namespace: biological_process
def: "Cleavage of the 5'-cap of a nuclear mRNA triggered by shortening of the poly(A) tail to below a minimum functional length." [GOC:krc]
synonym: "deadenylation-dependent decapping of nuclear mRNA" EXACT []
synonym: "deadenylylation-dependent decapping" EXACT []
is_a: GO:0000956 ! nuclear-transcribed mRNA catabolic process
is_a: GO:0110156 ! methylguanosine-cap decapping
relationship: part_of GO:0000288 ! nuclear-transcribed mRNA catabolic process, deadenylation-dependent decay

[Term]
id: GO:0000291
name: nuclear-transcribed mRNA catabolic process, exonucleolytic
namespace: biological_process
def: "The chemical reactions and pathways resulting in the breakdown of the transcript body of a nuclear-transcribed mRNA that occurs when the ends are not protected by the 5'-cap or the 3'-poly(A) tail." [GOC:krc]
synonym: "exonucleolytic degradation of mRNA" EXACT []
synonym: "mRNA breakdown, exonucleolytic" EXACT []
synonym: "mRNA degradation, exonucleolytic" EXACT []
synonym: "nuclear mRNA catabolic process, exonucleolytic" EXACT []
is_a: GO:0000956 ! nuclear-transcribed mRNA catabolic process

[Term]
id: GO:0000292
name: RNA fragment catabolic process
namespace: biological_process
alt_id: GO:0030452
def: "The chemical reactions and pathways resulting in the breakdown of a fragment of RNA, such as excised introns or sequences removed from ribosomal RNA during processing." [GOC:mah]
synonym: "group I intron catabolic process" NARROW []
synonym: "RNA fragment breakdown" EXACT []
synonym: "RNA fragment catabolism" EXACT [GOC:mah]
synonym: "RNA fragment degradation" EXACT []
is_a: GO:0006401 ! RNA catabolic process

[Term]
id: GO:0000293
name: ferric-chelate reductase activity
namespace: molecular_function
def: "Catalysis of the reaction: 2 Fe2+ + NAD+ = 2 Fe3+ + NADH + H(+)." [EC:1.16.1.7]
comment: Note that this function was formerly EC:1.6.99.13.
synonym: "Fe(II):NAD+ oxidoreductase activity" EXACT [EC:1.16.1.7]
synonym: "ferric chelate reductase activity" EXACT [EC:1.16.1.7]
synonym: "iron chelate reductase activity" RELATED [EC:1.16.1.7]
synonym: "NADH2:Fe3+ oxidoreductase activity" EXACT [EC:1.16.1.7]
synonym: "NADH:Fe(3+) oxidoreductase activity" EXACT [EC:1.16.1.7]
synonym: "NADH:Fe(3+)-EDTA reductase activity" EXACT [EC:1.16.1.7]
synonym: "NADH:Fe3+ oxidoreductase activity" EXACT [EC:1.16.1.7]
synonym: "NADH:Fe3+-EDTA reductase activity" EXACT [EC:1.16.1.7]
xref: EC:1.16.1.7
xref: MetaCyc:FERRIC-CHELATE-REDUCTASE-RXN
xref: RHEA:15061
is_a: GO:0016723 ! oxidoreductase activity, oxidizing metal ions, NAD or NADP as acceptor

[Term]
id: GO:0000294
name: nuclear-transcribed mRNA catabolic process, endonucleolytic cleavage-dependent decay
namespace: biological_process
def: "A minor degradation pathway nuclear-transcribed mRNAs that begins with an endonucleolytic cleavage to generate unprotected ends." [GOC:krc]
synonym: "endonucleolytic mRNA decay" EXACT []
synonym: "mRNA breakdown, endonucleolytic cleavage-dependent decay" EXACT []
synonym: "mRNA catabolic process, endonucleolytic" EXACT []
synonym: "mRNA catabolism, endonucleolytic" EXACT []
synonym: "mRNA degradation, endonucleolytic cleavage-dependent decay" EXACT []
synonym: "nuclear mRNA catabolic process, endonucleolytic cleavage-dependent decay" EXACT []
is_a: GO:0000956 ! nuclear-transcribed mRNA catabolic process

[Term]
id: GO:0000295
name: adenine nucleotide transmembrane transporter activity
namespace: molecular_function
def: "Enables the transfer of adenine nucleotides (AMP, ADP, and ATP) from one side of a membrane to the other." [PMID:11566870]
xref: Reactome:R-HSA-389652 "PMP34-mediated exchange of cytosolic ATP for peroxisomal AMP"
is_a: GO:0015216 ! purine nucleotide transmembrane transporter activity
relationship: part_of GO:0051503 ! adenine nucleotide transport

[Term]
id: GO:0000296
name: spermine transport
namespace: biological_process
def: "The directed movement of spermine, N,N-bis(3-aminopropyl)-1,4-diaminobutane, a polyamine formed by the transfer of a propylamine group from decarboxylated S-adenosylmethionine to spermidine, into, out of or within a cell, or between cells, by means of some agent such as a transporter or pore." [GOC:krc, ISBN:0198506732]
is_a: GO:0006812 ! cation transport
is_a: GO:0015846 ! polyamine transport
is_a: GO:0015893 ! drug transport

[Term]
id: GO:0000297
name: spermine transmembrane transporter activity
namespace: molecular_function
def: "Enables the transfer of spermine from one side of a membrane to the other. Spermine is a polybasic amine found in human sperm, in ribosomes and in some viruses, which is involved in nucleic acid packaging. Synthesis is regulated by ornithine decarboxylase which plays a key role in control of DNA replication." [GOC:ai]
is_a: GO:0008324 ! cation transmembrane transporter activity
is_a: GO:0015203 ! polyamine transmembrane transporter activity
relationship: part_of GO:1903710 ! spermine transmembrane transport

[Term]
id: GO:0000298
name: endopolyphosphatase activity
namespace: molecular_function
def: "Catalysis of the reaction: polyphosphate + n H2O = (n+1) oligophosphate. The product contains 4 or 5 phosphate residues." [EC:3.6.1.10]
synonym: "metaphosphatase activity" BROAD [EC:3.6.1.10]
synonym: "polymetaphosphatase activity" EXACT [EC:3.6.1.10]
synonym: "polyphosphatase activity" BROAD [EC:3.6.1.10]
synonym: "polyphosphate depolymerase activity" BROAD [EC:3.6.1.10]
synonym: "polyphosphate polyphosphohydrolase activity" EXACT [EC:3.6.1.10]
xref: EC:3.6.1.10
xref: MetaCyc:ENDOPOLYPHOSPHATASE-RXN
is_a: GO:0016462 ! pyrophosphatase activity

[Term]
id: GO:0000299
name: obsolete integral to membrane of membrane fraction
namespace: cellular_component
def: "OBSOLETE. Integral to that fraction of cells, prepared by disruptive biochemical methods, that includes the plasma and other membranes; require detergents, such as Triton X-100, to be released from membranes." [PMID:10512869]
comment: This term was made obsolete because it refers to a cell fractionation experimental result and not a bona fide cellular component.
synonym: "integral to membrane of membrane fraction" EXACT []
is_obsolete: true
consider: GO:0016021

[Term]
id: GO:0000300
name: obsolete peripheral to membrane of membrane fraction
namespace: cellular_component
def: "OBSOLETE. Peripheral to that fraction of cells, prepared by disruptive biochemical methods, that includes the plasma and other membranes; can be extracted from membrane fraction with high concentrations of salt or high pH." [PMID:10512869]
comment: This term was made obsolete because it refers to a cell fractionation experimental result and not a bona fide cellular component.
synonym: "peripheral to membrane of membrane fraction" EXACT []
is_obsolete: true
consider: GO:0019898

[Term]
id: GO:0000301
name: retrograde transport, vesicle recycling within Golgi
namespace: biological_process
def: "The retrograde movement of substances within the Golgi, mediated by COP I vesicles. Cis-Golgi vesicles are constantly moving forward through the Golgi stack by cisternal progression, eventually becoming trans-Golgi vesicles. They then selectively transport membrane and luminal proteins from the trans- to the medial-Golgi while leaving others behind in the trans-Golgi cisternae; similarly, they selectively move proteins from the medial- to the cis-Golgi." [ISBN:0716731363]
synonym: "retrograde (vesicle recycling within Golgi) transport" EXACT []
is_a: GO:0006891 ! intra-Golgi vesicle-mediated transport

[Term]
id: GO:0000302
name: response to reactive oxygen species
namespace: biological_process
def: "Any process that results in a change in state or activity of a cell or an organism (in terms of movement, secretion, enzyme production, gene expression, etc.) as a result of a reactive oxygen species stimulus. Reactive oxygen species include singlet oxygen, superoxide, and oxygen free radicals." [GOC:krc]
synonym: "response to active oxygen species" EXACT []
synonym: "response to AOS" EXACT []
synonym: "response to reactive oxidative species" EXACT []
synonym: "response to reactive oxygen intermediate" EXACT []
synonym: "response to ROI" EXACT []
synonym: "response to ROS" EXACT []
is_a: GO:0006979 ! response to oxidative stress
is_a: GO:1901700 ! response to oxygen-containing compound

[Term]
id: GO:0000303
name: response to superoxide
namespace: biological_process
def: "Any process that results in a change in state or activity of a cell or an organism (in terms of movement, secretion, enzyme production, gene expression, etc.) as a result of a superoxide stimulus. Superoxide is the anion, oxygen-, formed by addition of one electron to dioxygen (O2) or any compound containing the superoxide anion." [GOC:krc, ISBN:0198506732]
is_a: GO:0000305 ! response to oxygen radical

[Term]
id: GO:0000304
name: response to singlet oxygen
namespace: biological_process
def: "Any process that results in a change in state or activity of a cell or an organism (in terms of movement, secretion, enzyme production, gene expression, etc.) as a result of a singlet oxygen stimulus. Singlet oxygen is a dioxygen (O2) molecule in which two 2p electrons have similar spin. Singlet oxygen is more highly reactive than the form in which these electrons are of opposite spin, and it is produced in mutant chloroplasts lacking carotenoids and by leukocytes during metabolic burst." [GOC:krc, ISBN:0124325653, ISBN:0198506732]
is_a: GO:0000302 ! response to reactive oxygen species
is_a: GO:0007584 ! response to nutrient
is_a: GO:0010035 ! response to inorganic substance
is_a: GO:0042493 ! response to drug

[Term]
id: GO:0000305
name: response to oxygen radical
namespace: biological_process
def: "Any process that results in a change in state or activity of a cell or an organism (in terms of movement, secretion, enzyme production, gene expression, etc.) as a result of an oxygen radical stimulus. An oxygen radical is any oxygen species that carries a free electron; examples include hydroxyl radicals and the superoxide anion." [GOC:krc, ISBN:0124325653]
is_a: GO:0000302 ! response to reactive oxygen species
is_a: GO:0010035 ! response to inorganic substance

[Term]
id: GO:0000306
name: extrinsic component of vacuolar membrane
namespace: cellular_component
def: "The component of a vacuolar membrane consisting of gene products and protein complexes that are loosely bound to one of its surfaces, but not integrated into the hydrophobic region." [GOC:dos, GOC:jl, GOC:mah]
synonym: "extrinsic to vacuolar membrane" EXACT []
is_a: GO:0031312 ! extrinsic component of organelle membrane
intersection_of: GO:0019898 ! extrinsic component of membrane
intersection_of: part_of GO:0005774 ! vacuolar membrane
relationship: part_of GO:0005774 ! vacuolar membrane

[Term]
id: GO:0000307
name: cyclin-dependent protein kinase holoenzyme complex
namespace: cellular_component
def: "Cyclin-dependent protein kinases (CDKs) are enzyme complexes that contain a kinase catalytic subunit associated with a regulatory cyclin partner." [GOC:krc, PMID:11602261]
subset: goslim_pir
synonym: "CDK holoenzyme" EXACT []
is_a: GO:1902554 ! serine/threonine protein kinase complex
relationship: part_of GO:0005622 ! intracellular

[Term]
id: GO:0000308
name: cytoplasmic cyclin-dependent protein kinase holoenzyme complex
namespace: cellular_component
def: "Cyclin-dependent protein kinase (CDK) complex found in the cytoplasm." [GOC:krc]
synonym: "CDK holoenzyme" BROAD []
is_a: GO:0000307 ! cyclin-dependent protein kinase holoenzyme complex
intersection_of: GO:0000307 ! cyclin-dependent protein kinase holoenzyme complex
intersection_of: part_of GO:0005737 ! cytoplasm
relationship: part_of GO:0005737 ! cytoplasm

[Term]
id: GO:0000309
name: nicotinamide-nucleotide adenylyltransferase activity
namespace: molecular_function
def: "Catalysis of the reaction: ATP + nicotinamide nucleotide = diphosphate + NAD+." [EC:2.7.7.1]
synonym: "adenosine triphosphate-nicotinamide mononucleotide transadenylase activity" EXACT [EC:2.7.7.1]
synonym: "ATP:nicotinamide-nucleotide adenylyltransferase activity" EXACT []
synonym: "ATP:NMN adenylyltransferase activity" EXACT [EC:2.7.7.1]
synonym: "diphosphopyridine nucleotide pyrophosphorylase activity" RELATED [EC:2.7.7.1]
synonym: "NAD(+) diphosphorylase activity" NARROW [EC:2.7.7.1]
synonym: "NAD(+) pyrophosphorylase activity" NARROW [EC:2.7.7.1]
synonym: "NAD+ diphosphorylase activity" EXACT [EC:2.7.7.1]
synonym: "NAD+ pyrophosphorylase activity" EXACT [EC:2.7.7.1]
synonym: "nicotinamide adenine dinucleotide pyrophosphorylase activity" NARROW [EC:2.7.7.1]
synonym: "nicotinamide mononucleotide adenylyltransferase activity" NARROW [EC:2.7.7.1]
synonym: "NMN adenylyltransferase activity" NARROW [EC:2.7.7.1]
synonym: "NMNAT activity" NARROW [EC:2.7.7.1]
xref: EC:2.7.7.1
xref: MetaCyc:2.7.7.1-RXN
xref: Reactome:R-HSA-8939959 "NMNAT2 transfers an adenylyl group from ATP to NMN to yield NAD+"
xref: RHEA:21360
is_a: GO:0070566 ! adenylyltransferase activity

[Term]
id: GO:0000310
name: xanthine phosphoribosyltransferase activity
namespace: molecular_function
alt_id: GO:0009043
def: "Catalysis of the reaction: 5-phospho-alpha-D-ribose 1-diphosphate + xanthine = (9-D-ribosylxanthine)-5'-phosphate + diphosphate." [EC:2.4.2.22, GOC:clt]
synonym: "5-phospho-alpha-D-ribose-1-diphosphate:xanthine phospho-D-ribosyltransferase activity" EXACT [EC:2.4.2.22]
synonym: "Xan phosphoribosyltransferase activity" EXACT [EC:2.4.2.22]
synonym: "xanthine-guanine phosphoribosyltransferase activity" EXACT []
synonym: "xanthosine 5'-phosphate pyrophosphorylase activity" EXACT [EC:2.4.2.22]
synonym: "xanthylate pyrophosphorylase activity" EXACT [EC:2.4.2.22]
synonym: "xanthylic pyrophosphorylase activity" EXACT [EC:2.4.2.22]
synonym: "XMP pyrophosphorylase activity" EXACT [EC:2.4.2.22]
synonym: "XMP:diphosphate 5-phospho-alpha-D-ribosyltransferase activity" EXACT [EC:2.4.2.22]
xref: EC:2.4.2.22
xref: MetaCyc:XANPRIBOSYLTRAN-RXN
xref: RHEA:10800
is_a: GO:0106130 ! purine phosphoribosyltransferase activity

[Term]
id: GO:0000311
name: plastid large ribosomal subunit
namespace: cellular_component
def: "The larger of the two subunits of a plastid ribosome. Two sites on the ribosomal large subunit are involved in translation: the aminoacyl site (A site) and peptidyl site (P site)." [GOC:mcc]
is_a: GO:0000315 ! organellar large ribosomal subunit
intersection_of: GO:0015934 ! large ribosomal subunit
intersection_of: part_of GO:0009547 ! plastid ribosome
relationship: part_of GO:0009547 ! plastid ribosome

[Term]
id: GO:0000312
name: plastid small ribosomal subunit
namespace: cellular_component
def: "The smaller of the two subunits of a plastid ribosome." [GOC:mcc]
is_a: GO:0000314 ! organellar small ribosomal subunit
intersection_of: GO:0015935 ! small ribosomal subunit
intersection_of: part_of GO:0009547 ! plastid ribosome
relationship: part_of GO:0009547 ! plastid ribosome

[Term]
id: GO:0000313
name: organellar ribosome
namespace: cellular_component
def: "A ribosome contained within a subcellular membrane-bounded organelle." [GOC:mah, GOC:mcc]
is_a: GO:0005840 ! ribosome
intersection_of: GO:0005840 ! ribosome
intersection_of: part_of GO:0043226 ! organelle
relationship: part_of GO:0043226 ! organelle

[Term]
id: GO:0000314
name: organellar small ribosomal subunit
namespace: cellular_component
def: "The smaller of the two subunits of an organellar ribosome." [GOC:mcc]
is_a: GO:0015935 ! small ribosomal subunit
intersection_of: GO:0015935 ! small ribosomal subunit
intersection_of: part_of GO:0000313 ! organellar ribosome
relationship: part_of GO:0000313 ! organellar ribosome

[Term]
id: GO:0000315
name: organellar large ribosomal subunit
namespace: cellular_component
def: "The larger of the two subunits of an organellar ribosome. Two sites on the ribosomal large subunit are involved in translation: the aminoacyl site (A site) and peptidyl site (P site)." [GOC:mcc]
is_a: GO:0015934 ! large ribosomal subunit
intersection_of: GO:0015934 ! large ribosomal subunit
intersection_of: part_of GO:0000313 ! organellar ribosome
relationship: part_of GO:0000313 ! organellar ribosome

[Term]
id: GO:0000316
name: sulfite transport
namespace: biological_process
def: "The directed movement of sulfite into, out of or within a cell, or between cells, by means of some agent such as a transporter or pore." [GOC:krc]
synonym: "sulphite transport" EXACT []
is_a: GO:0015698 ! inorganic anion transport
is_a: GO:0072348 ! sulfur compound transport

[Term]
id: GO:0000319
name: sulfite transmembrane transporter activity
namespace: molecular_function
def: "Enables the transfer of sulfite ions from one side of a membrane to the other." [GOC:as]
synonym: "sulphite transporter activity" EXACT []
is_a: GO:0015103 ! inorganic anion transmembrane transporter activity
is_a: GO:1901682 ! sulfur compound transmembrane transporter activity
relationship: part_of GO:0000316 ! sulfite transport

[Term]
id: GO:0000320
name: re-entry into mitotic cell cycle
namespace: biological_process
def: "The resumption of the mitotic cell division cycle by cells that were in a quiescent or other non-dividing state." [GOC:krc]
is_a: GO:0022402 ! cell cycle process

[Term]
id: GO:0000321
name: re-entry into mitotic cell cycle after pheromone arrest
namespace: biological_process
def: "The resumption of the mitotic cell division cycle by pheromone-arrested cells that have not mated. An example of this process is found in Saccharomyces cerevisiae." [GOC:krc, PMID:9927449]
is_a: GO:0000320 ! re-entry into mitotic cell cycle
is_a: GO:0000754 ! adaptation of signaling pathway by response to pheromone involved in conjugation with cellular fusion

[Term]
id: GO:0000322
name: storage vacuole
namespace: cellular_component
def: "A vacuole that functions primarily in the storage of materials, including nutrients, pigments, waste products, and small molecules." [GOC:krc]
is_a: GO:0005773 ! vacuole

[Term]
id: GO:0000323
name: lytic vacuole
namespace: cellular_component
def: "A vacuole that is maintained at an acidic pH and which contains degradative enzymes, including a wide variety of acid hydrolases." [GOC:krc]
is_a: GO:0005773 ! vacuole

[Term]
id: GO:0000324
name: fungal-type vacuole
namespace: cellular_component
def: "A vacuole that has both lytic and storage functions. The fungal vacuole is a large, membrane-bounded organelle that functions as a reservoir for the storage of small molecules (including polyphosphate, amino acids, several divalent cations (e.g. calcium), other ions, and other small molecules) as well as being the primary compartment for degradation. It is an acidic compartment, containing an ensemble of acid hydrolases. At least in S. cerevisiae, there are indications that the morphology of the vacuole is variable and correlated with the cell cycle, with logarithmically growing cells having a multilobed, reticulated vacuole, while stationary phase cells contain a single large structure." [GOC:mah, GOC:mtg_sensu, ISBN:0879693649]
synonym: "vacuole, cell cycle-correlated morphology" EXACT []
is_a: GO:0000322 ! storage vacuole
is_a: GO:0000323 ! lytic vacuole

[Term]
id: GO:0000325
name: plant-type vacuole
namespace: cellular_component
def: "A closed structure that is completely surrounded by a unit membrane, contains liquid, and retains the same shape regardless of cell cycle phase. An example of this structure is found in Arabidopsis thaliana." [GOC:mtg_sensu, ISBN:0815316208]
synonym: "vacuole, cell cycle-independent morphology" EXACT []
is_a: GO:0005773 ! vacuole

[Term]
id: GO:0000326
name: protein storage vacuole
namespace: cellular_component
def: "A storage vacuole that contains a lytic vacuole; identified in plants." [PMID:11739409]
is_a: GO:0000322 ! storage vacuole
is_a: GO:0000325 ! plant-type vacuole

[Term]
id: GO:0000327
name: lytic vacuole within protein storage vacuole
namespace: cellular_component
def: "A membrane-bounded compartment containing crystals of phytic acid and proteins characteristic of a lytic vacuole, found within a storage vacuole." [PMID:11739490]
is_a: GO:0000323 ! lytic vacuole
intersection_of: GO:0000323 ! lytic vacuole
intersection_of: part_of GO:0000326 ! protein storage vacuole
relationship: part_of GO:0000326 ! protein storage vacuole

[Term]
id: GO:0000328
name: fungal-type vacuole lumen
namespace: cellular_component
def: "The volume enclosed within the vacuolar membrane of a vacuole, the shape of which correlates with cell cycle phase. An example of this structure is found in Saccharomyces cerevisiae." [GOC:krc, GOC:mtg_sensu]
synonym: "lumen of vacuole with cell cycle-correlated morphology" EXACT []
is_a: GO:0005775 ! vacuolar lumen
relationship: part_of GO:0000324 ! fungal-type vacuole

[Term]
id: GO:0000329
name: fungal-type vacuole membrane
namespace: cellular_component
def: "The lipid bilayer surrounding a vacuole, the shape of which correlates with cell cycle phase. The membrane separates its contents from the cytoplasm of the cell. An example of this structure is found in Saccharomyces cerevisiae." [GOC:krc, GOC:mtg_sensu]
synonym: "fungal-type vacuolar membrane" RELATED []
synonym: "membrane of vacuole with cell cycle-correlated morphology" EXACT []
is_a: GO:0098852 ! lytic vacuole membrane
relationship: part_of GO:0000324 ! fungal-type vacuole

[Term]
id: GO:0000330
name: plant-type vacuole lumen
namespace: cellular_component
def: "The volume enclosed within the vacuolar membrane of a vacuole that retains the same shape regardless of cell cycle phase. An example of this is found in Arabidopsis thaliana." [GOC:krc, GOC:mtg_sensu]
synonym: "lumen of vacuole with cell cycle-independent morphology" EXACT []
is_a: GO:0005775 ! vacuolar lumen
relationship: part_of GO:0000325 ! plant-type vacuole

[Term]
id: GO:0000331
name: contractile vacuole
namespace: cellular_component
def: "A specialized vacuole of eukaryotic cells, especially Protozoa, that fills with water from the cytoplasm and then discharges this externally by the opening of contractile vacuole pores. One of its functions is osmoregulatory." [GOC:jl, PMID:10503189, PMID:23890380]
synonym: "central bladder" RELATED [PMID:23890380]
synonym: "central vacuole" RELATED [PMID:23890380]
xref: Wikipedia:Contractile_vacuole
is_a: GO:0005773 ! vacuole
is_a: GO:0031410 ! cytoplasmic vesicle
relationship: part_of GO:0062159 ! contractile vacuole complex

[Term]
id: GO:0000332
name: template for synthesis of G-rich strand of telomere DNA activity
namespace: molecular_function
def: "Provision of the template used by reverse transcriptase to synthesize the G-rich strand of telomeric DNA." [PMID:11812242]
comment: Note that this term describes the activity of an RNA gene product that interacts with other nucleic acid molecules via base pairing; it should not be used to annotate proteins.
synonym: "telomerase RNA" EXACT []
synonym: "telomerase, template" EXACT []
is_a: GO:0000497 ! DNA template activity
relationship: part_of GO:0003720 ! telomerase activity

[Term]
id: GO:0000333
name: telomerase catalytic core complex
namespace: cellular_component
def: "The minimal catalytic core of telomerase is a ribonucleoprotein complex composed of a catalytic reverse transcriptase subunit and an RNA subunit that provides the template for telomeric DNA addition." [GOC:BHF-UCL, PMID:11884619, PMID:1808260]
synonym: "TERT-TERC complex" RELATED [GOC:nc, PMID:19701182]
is_a: GO:0005697 ! telomerase holoenzyme complex
is_a: GO:0042575 ! DNA polymerase complex

[Term]
id: GO:0000334
name: 3-hydroxyanthranilate 3,4-dioxygenase activity
namespace: molecular_function
def: "Catalysis of the reaction: 3-hydroxyanthranilate + O(2) = cis,cis-2-amino-3-(3-oxoprop-1-enyl)but-2-enedioate + H(+)." [EC:1.13.11.6, RHEA:17953]
synonym: "3-hydroxyanthranilate oxygenase activity" EXACT [EC:1.13.11.6]
synonym: "3-hydroxyanthranilate:oxygen 3,4-oxidoreductase (decyclizing)" EXACT [EC:1.13.11.6]
synonym: "3-hydroxyanthranilic acid dioxygenase activity" EXACT [EC:1.13.11.6]
synonym: "3-hydroxyanthranilic acid oxygenase activity" EXACT [EC:1.13.11.6]
synonym: "3-hydroxyanthranilic oxygenase activity" EXACT [EC:1.13.11.6]
synonym: "3HAO" RELATED [EC:1.13.11.6]
xref: EC:1.13.11.6
xref: KEGG_REACTION:R02665
xref: MetaCyc:1.13.11.6-RXN
xref: Reactome:R-HSA-71218 "3-hydroxyanthranilate + O2 => 2-amino-3-carboxymuconate semialdehyde"
xref: RHEA:17953
xref: UM-BBD_reactionID:r1027
is_a: GO:0016702 ! oxidoreductase activity, acting on single donors with incorporation of molecular oxygen, incorporation of two atoms of oxygen

[Term]
id: GO:0000335
name: negative regulation of transposition, DNA-mediated
namespace: biological_process
def: "Any process that stops, prevents, or reduces the frequency, rate or extent of DNA transposition." [GOC:dph, GOC:krc, GOC:tb]
synonym: "down regulation of DNA transposition" EXACT []
synonym: "down-regulation of DNA transposition" EXACT []
synonym: "downregulation of DNA transposition" EXACT []
synonym: "inhibition of DNA transposition" NARROW []
synonym: "negative regulation of DNA transposition" EXACT [GOC:dph]
is_a: GO:0000337 ! regulation of transposition, DNA-mediated
is_a: GO:0010529 ! negative regulation of transposition
is_a: GO:0045910 ! negative regulation of DNA recombination
intersection_of: GO:0008150 ! biological_process
intersection_of: negatively_regulates GO:0006313 ! transposition, DNA-mediated
relationship: negatively_regulates GO:0006313 ! transposition, DNA-mediated

[Term]
id: GO:0000336
name: positive regulation of transposition, DNA-mediated
namespace: biological_process
def: "Any process that activates or increases the frequency, rate or extent of DNA transposition." [GOC:dph, GOC:krc]
synonym: "activation of DNA transposition" NARROW []
synonym: "positive regulation of DNA transposition" EXACT [GOC:dph]
synonym: "stimulation of DNA transposition" NARROW []
synonym: "up regulation of DNA transposition" EXACT []
synonym: "up-regulation of DNA transposition" EXACT []
synonym: "upregulation of DNA transposition" EXACT []
is_a: GO:0000337 ! regulation of transposition, DNA-mediated
is_a: GO:0010530 ! positive regulation of transposition
is_a: GO:0045911 ! positive regulation of DNA recombination
intersection_of: GO:0008150 ! biological_process
intersection_of: positively_regulates GO:0006313 ! transposition, DNA-mediated
relationship: positively_regulates GO:0006313 ! transposition, DNA-mediated

[Term]
id: GO:0000337
name: regulation of transposition, DNA-mediated
namespace: biological_process
def: "Any process that modulates the frequency, rate or extent of DNA transposition, the process of transposing (moving to a different location) a segment of a chromosome or a piece of a DNA molecule." [GOC:dph, GOC:krc]
synonym: "regulation of DNA transposition" EXACT [GOC:dph]
is_a: GO:0000018 ! regulation of DNA recombination
is_a: GO:0010528 ! regulation of transposition
intersection_of: GO:0008150 ! biological_process
intersection_of: regulates GO:0006313 ! transposition, DNA-mediated
relationship: regulates GO:0006313 ! transposition, DNA-mediated

[Term]
id: GO:0000338
name: protein deneddylation
namespace: biological_process
alt_id: GO:0010388
def: "The removal of a ubiquitin-like protein of the NEDD8 type from a protein." [GOC:krc]
synonym: "cullin deneddylation" NARROW []
is_a: GO:0070646 ! protein modification by small protein removal

[Term]
id: GO:0000339
name: RNA cap binding
namespace: molecular_function
def: "Interacting selectively and non-covalently with a 7-methylguanosine (m7G) group or derivative located at the 5' end of an RNA molecule." [GOC:krc]
synonym: "binding to mRNA cap" NARROW []
synonym: "mRNA cap binding" NARROW []
synonym: "snRNA cap binding" NARROW []
is_a: GO:0003723 ! RNA binding

[Term]
id: GO:0000340
name: RNA 7-methylguanosine cap binding
namespace: molecular_function
def: "Interacting selectively and non-covalently with the 7-methylguanosine group added cotranscriptionally to the 5' end of RNA molecules transcribed by polymerase II." [GOC:krc]
synonym: "RNA m7G cap binding" EXACT []
is_a: GO:0000339 ! RNA cap binding

[Term]
id: GO:0000341
name: RNA trimethylguanosine cap binding
namespace: molecular_function
def: "Interacting selectively and non-covalently with the trimethylguanosine (m(3)(2,2,7)-GTP) group located at the 5' end of some RNA molecules. Such trimethylated cap structures, generally produced by posttranscriptional modification of a 7-methylguanosine cap, are often found on snRNAs and snoRNAs transcribed by RNA polymerase II, but have also be found on snRNAs transcribed by RNA polymerase III. They have also been found on a subset of the mRNA population in some species, e.g. C. elegans." [GOC:krc]
synonym: "RNA m2,2,7G cap binding" EXACT []
is_a: GO:0000339 ! RNA cap binding

[Term]
id: GO:0000342
name: RNA cap 4 binding
namespace: molecular_function
def: "Interacting selectively and non-covalently with a hypermethylated cap structure consisting of 7-methylguanosine (m(7)G) followed by four methylated nucleotides (cap 4): 7-methylguanosine-ppp-N6, N6, 2'-O-trimethyladenosine-p-2'-O-methyladenosine-p-2'-O-methylcytosine-p-N3, 2'-O-dimethyluridine Such caps are known to be found at the 5' ends of SL RNAs of trypanosomatid protozoa." [GOC:krc, PMID:10880518, PMID:12121975]
is_a: GO:0000339 ! RNA cap binding

[Term]
id: GO:0000343
name: plastid-encoded plastid RNA polymerase complex A
namespace: cellular_component
def: "A plastid-encoded DNA-directed RNA polymerase complex that resembles eubacterial multisubunit RNA polymerases, with a core composed of alpha, beta, and beta-prime subunits. An additional subunit, a sigma factor, is required for promoter recognition. PEP-A is generated from the PEP-B form during chloroplast maturation to generate a complex composed of at least thirteen polypeptides that is not sensitive to the antibiotic rifampicin, like its precursor form the PEP-B complex." [PMID:10946105]
synonym: "PEP-A" EXACT []
is_a: GO:0000427 ! plastid-encoded plastid RNA polymerase complex

[Term]
id: GO:0000344
name: plastid-encoded plastid RNA polymerase complex B
namespace: cellular_component
def: "A plastid-encoded DNA-directed RNA polymerase complex that resembles eubacterial multisubunit RNA polymerases with a core composed of alpha, beta, and beta-prime subunits. An additional subunit, a sigma factor, is required for promoter recognition. PEP-B is distinguished from PEP-A by its sensitivity to the antibiotic rifampicin. PEP-B is found in both etioplasts and chloroplasts, but is the predominate form in etioplasts. It forms the core of the PEP-A form; the conversion from PEP-B to PEP-A occurs during chloroplast maturation." [PMID:10946105]
synonym: "PEP-B" EXACT []
is_a: GO:0000427 ! plastid-encoded plastid RNA polymerase complex

[Term]
id: GO:0000345
name: cytosolic DNA-directed RNA polymerase complex
namespace: cellular_component
def: "The eubacterial DNA-directed RNA polymerase is a multisubunit complex with a core composed of the essential subunits beta-prime, beta, and two copies of alpha and a fifth nonessential subunit called omega. An additional subunit, a sigma factor, is required for promoter recognition and specificity." [PMID:11158566]
is_a: GO:0000428 ! DNA-directed RNA polymerase complex
relationship: part_of GO:0005829 ! cytosol

[Term]
id: GO:0000346
name: transcription export complex
namespace: cellular_component
def: "The transcription export (TREX) complex couples transcription elongation by RNA polymerase II to mRNA export. The complex associates with the polymerase and travels with it along the length of the transcribed gene. TREX is composed of the THO transcription elongation complex as well as other proteins that couple THO to mRNA export proteins. The TREX complex is known to be found in a wide range of eukaryotes, including S. cerevisiae and metazoans." [GOC:krc, PMID:11979277]
subset: goslim_pir
synonym: "TREX complex" EXACT []
is_a: GO:0032991 ! protein-containing complex
relationship: part_of GO:0005634 ! nucleus

[Term]
id: GO:0000347
name: THO complex
namespace: cellular_component
def: "The THO complex is a nuclear complex that is required for transcription elongation through genes containing tandemly repeated DNA sequences. The THO complex is also part of the TREX (TRanscription EXport) complex that is involved in coupling transcription to export of mRNAs to the cytoplasm. In S. cerevisiae, it is composed of four subunits: Hpr1p, Tho2p, Thp1p, and Mft1p, while the human complex is composed of 7 subunits." [GOC:krc, PMID:11060033, PMID:11979277, PMID:16983072]
subset: goslim_pir
is_a: GO:0032991 ! protein-containing complex
relationship: part_of GO:0005634 ! nucleus

[Term]
id: GO:0000348
name: mRNA branch site recognition
namespace: biological_process
alt_id: GO:0000370
alt_id: GO:0000371
def: "Recognition of the pre-mRNA branch site sequence by components of the assembling spliceosome." [GOC:krc, ISBN:0879695897]
comment: Note that this step represents the formation of the B complex (yeast) or the A complex (mammalian).
synonym: "nuclear mRNA branch site recognition" EXACT [GOC:vw]
synonym: "spliceosomal A complex biosynthesis" NARROW []
synonym: "spliceosomal A complex formation" NARROW []
synonym: "spliceosomal B complex biosynthesis" NARROW []
synonym: "spliceosomal B complex formation" NARROW []
synonym: "U12-type nuclear mRNA branch site recognition" NARROW []
synonym: "U2-type nuclear mRNA branch site recognition" NARROW []
is_a: GO:0022618 ! ribonucleoprotein complex assembly
relationship: part_of GO:0000245 ! spliceosomal complex assembly

[Term]
id: GO:0000349
name: generation of catalytic spliceosome for first transesterification step
namespace: biological_process
alt_id: GO:0000356
alt_id: GO:0000357
def: "Formation of a catalytic spliceosome complex ready to perform the first splicing reaction. This occurs by an ATP-dependent conformational change of the pre-catalytic spliceosome." [GOC:krc, ISBN:0879695897]
comment: Note that this step represents the formation of the A2-2 complex (yeast) or the C1 complex (mammalian).
synonym: "catalytic spliceosome assembly for first transesterification step" RELATED []
synonym: "formation of catalytic spliceosome for first transesterification step" EXACT []
synonym: "spliceosomal A2-2 complex biosynthesis" NARROW []
synonym: "spliceosomal A2-2 complex formation" NARROW []
synonym: "spliceosomal C1 complex biosynthesis" NARROW []
synonym: "spliceosomal C1 complex formation" NARROW []
synonym: "U12-type catalytic spliceosome formation for first transesterification step" NARROW []
synonym: "U2-type catalytic spliceosome formation for first transesterification step" NARROW []
is_a: GO:0022618 ! ribonucleoprotein complex assembly
relationship: part_of GO:0000393 ! spliceosomal conformational changes to generate catalytic conformation

[Term]
id: GO:0000350
name: generation of catalytic spliceosome for second transesterification step
namespace: biological_process
alt_id: GO:0000358
alt_id: GO:0000359
def: "Conformational rearrangement of the spliceosomal complex containing the RNA products from the 1st step of splicing to form the catalytic site for the second step of splicing." [GOC:krc, ISBN:0879695897]
comment: Note that this step represents formation of the A2-3 complex (yeast) or the C2 complex (mammalian).
synonym: "catalytic spliceosome assembly for second transesterification step" RELATED []
synonym: "formation of catalytic spliceosome for second transesterification step" EXACT []
synonym: "formation of catalytic U12-type spliceosome for second transesterification step" NARROW []
synonym: "formation of catalytic U2-type spliceosome for second transesterification step" NARROW []
synonym: "formation of spliceosomal A2-2 complex" NARROW []
synonym: "formation of spliceosomal C1 complex" NARROW []
synonym: "lariat formation, 5'-splice site cleavage" RELATED []
synonym: "spliceosomal A2-3 complex biosynthesis" NARROW []
synonym: "spliceosomal A2-3 complex formation" NARROW []
synonym: "spliceosomal C2 complex biosynthesis" NARROW []
synonym: "spliceosomal C2 complex formation" NARROW []
is_a: GO:0022618 ! ribonucleoprotein complex assembly
relationship: part_of GO:0000393 ! spliceosomal conformational changes to generate catalytic conformation

[Term]
id: GO:0000352
name: trans assembly of SL-containing precatalytic spliceosome
namespace: biological_process
def: "Assembly of a spliceosomal complex containing the SL RNA and the pre-mRNA to be joined, as well as all the spliceosomal snRNPs involved in trans leader splicing. Formation of the trans leader spliceosome brings together the quadruple SL/U4/U5/U6 snRNP and the complex of the U2 snRNP with the splice site of the pre-mRNA." [GOC:krc, GOC:mtg_mpo, ISBN:0879695897]
synonym: "trans assembly of spliced leader-containing precatalytic spliceosome" EXACT []
is_a: GO:0022618 ! ribonucleoprotein complex assembly
relationship: part_of GO:0000245 ! spliceosomal complex assembly
relationship: part_of GO:0045291 ! mRNA trans splicing, SL addition

[Term]
id: GO:0000353
name: formation of quadruple SL/U4/U5/U6 snRNP
namespace: biological_process
def: "Formation of a quadruple snRNP complex composed of the spliced leader (SL) RNA along with the U4/U6-U5 tri-snRNP complex. Interactions that may facilitate this include a duplex between the SL and U6 RNAs and interactions between the U5 RNA and the exon sequence at the 5' splice site within the SL RNA." [GOC:krc, ISBN:0879695897]
comment: Note that this step is analogous to 5' splice site selection in cis-splicing.
is_a: GO:0022618 ! ribonucleoprotein complex assembly
relationship: part_of GO:0045291 ! mRNA trans splicing, SL addition

[Term]
id: GO:0000354
name: cis assembly of pre-catalytic spliceosome
namespace: biological_process
alt_id: GO:0000360
alt_id: GO:0000361
def: "Assembly of a spliceosomal complex containing the intact pre-mRNA and all of the spliceosomal snRNPs. This occurs when the tri-snRNP associates with the pre-mRNA and associated snRNPs in an ATP-dependent manner." [GOC:krc, GOC:mtg_mpo, ISBN:0879695897]
comment: Note that this step represents formation of the A2-1 complex (yeast) or the B1 complex (mammals).
synonym: "cis assembly of U12-type pre-catalytic spliceosome" NARROW []
synonym: "cis assembly of U2-type pre-catalytic spliceosome" NARROW []
synonym: "formation of spliceosomal A2-1 complex" NARROW []
synonym: "formation of spliceosomal B1 complex" NARROW []
synonym: "spliceosomal A2-1 complex biosynthesis" NARROW []
synonym: "spliceosomal A2-1 complex formation" NARROW []
synonym: "spliceosomal B1 complex biosynthesis" NARROW []
synonym: "spliceosomal B1 complex formation" NARROW []
is_a: GO:0022618 ! ribonucleoprotein complex assembly
relationship: part_of GO:0000245 ! spliceosomal complex assembly
relationship: part_of GO:0045292 ! mRNA cis splicing, via spliceosome

[Term]
id: GO:0000362
name: obsolete first U2-type spliceosomal transesterification activity
namespace: molecular_function
def: "OBSOLETE. Catalysis of the first transesterification reaction of U2-type spliceosomal mRNA splicing. The intron branch site adenosine is the nucleophile attacking the 5' splice site, resulting in cleavage at this position. In cis splicing, this is the step that forms a lariat structure of the intron RNA, which is still joined to the 3' exon. The catalytic site is thought to be formed by U6 and/or U2 snRNA, and/or associated proteins." [GOC:krc, ISBN:0879695897]
comment: This term was made obsolete because the activities used in the U2- and U12-type complexes are the same. The cellular component ontology should (and does) represent the two different complexes, but the molecular function ontology should not.
synonym: "first U2-type spliceosomal transesterification activity" EXACT []
synonym: "lariat formation, 5'-splice site cleavage" BROAD []
is_obsolete: true
replaced_by: GO:0000384

[Term]
id: GO:0000363
name: obsolete first U12-type spliceosomal transesterification activity
namespace: molecular_function
def: "OBSOLETE. Catalysis of the first transesterification reaction of U12-type spliceosomal mRNA splicing. The intron branch site adenosine is the nucleophile attacking the 5' splice site, resulting in cleavage at this position. In cis splicing, this is the step that forms a lariat structure of the intron RNA, which is still joined to the 3' exon. The catalytic site is thought to be formed by U6atac snRNA and/or U2atac snRNA, and/or associated proteins." [GOC:krc, ISBN:0879695897]
comment: This term was made obsolete because the activities used in the U2- and U12-type complexes are the same. The cellular component ontology should (and does) represent the two different complexes, but the molecular function ontology should not.
synonym: "first U12-type spliceosomal transesterification activity" EXACT []
synonym: "lariat formation, 5'-splice site cleavage" BROAD []
is_obsolete: true
replaced_by: GO:0000384

[Term]
id: GO:0000364
name: obsolete second U2-type spliceosomal transesterification activity
namespace: molecular_function
def: "OBSOLETE. Catalysis of the second transesterification reaction of U2-type spliceosomal mRNA splicing. Ligation of the two exons occurs via a transesterification reaction where the free 3'-hydroxyl group of the 5' exon is the nucleophile attacking the 3' splice site. Non-expressed sequences are now detached from the exons. In cis splicing, the intron is in a lariat structure. The catalytic site is thought to be formed by U6 and/or U2 snRNAs and/or associated proteins." [GOC:krc, ISBN:0879695897]
comment: This term was made obsolete because the activities used in the U2- and U12-type complexes are the same. The cellular component ontology should (and does) represent the two different complexes, but the molecular function ontology should not.
synonym: "3'-splice site cleavage, exon ligation" BROAD []
synonym: "second U2-type spliceosomal transesterification activity" EXACT []
is_obsolete: true
replaced_by: GO:0000386

[Term]
id: GO:0000365
name: mRNA trans splicing, via spliceosome
namespace: biological_process
def: "The joining together of exons from two different primary transcripts of messenger RNA (mRNA) via a spliceosomal mechanism, so that mRNA consisting only of the joined exons is produced." [GOC:krc, ISBN:0879695897, PMID:18458335]
synonym: "nuclear mRNA trans splicing, via spliceosome" EXACT [GOC:vw]
synonym: "nuclear mRNA trans splicing, via U2-type spliceosome" NARROW []
is_a: GO:0000398 ! mRNA splicing, via spliceosome

[Term]
id: GO:0000366
name: intergenic mRNA trans splicing
namespace: biological_process
def: "The joining together of two independently transcribed RNAs from two different genes, each of which also produces mRNA(s) via cis-splicing." [GOC:krc, PMID:11726664, PMID:12110900]
synonym: "intergenic nuclear mRNA trans splicing" EXACT [GOC:vw]
is_a: GO:0000365 ! mRNA trans splicing, via spliceosome
is_a: GO:0000380 ! alternative mRNA splicing, via spliceosome

[Term]
id: GO:0000367
name: obsolete second U12-type spliceosomal transesterification activity
namespace: molecular_function
def: "OBSOLETE. Catalysis of the second transesterification reaction of U12-type spliceosomal mRNA splicing. Ligation of the two exons occurs via a transesterification reaction where the free 3'-hydroxyl group of the 5' exon is the nucleophile attacking the 3' splice site. Non-expressed sequences are now detached from the exons. In cis splicing, the intron is in a lariat structure. The catalytic site is thought to be formed by U6 and/or U2 snRNAs and/or associated proteins." [GOC:krc, ISBN:0879695897]
comment: This term was made obsolete because the activities used in the U2- and U12-type complexes are the same. The cellular component ontology should (and does) represent the two different complexes, but the molecular function ontology should not.
synonym: "3'-splice site cleavage, exon ligation" BROAD []
synonym: "second U12-type spliceosomal transesterification activity" EXACT []
is_obsolete: true
replaced_by: GO:0000386

[Term]
id: GO:0000372
name: Group I intron splicing
namespace: biological_process
def: "The splicing of Group I introns. This occurs by a ribozymic mechanism where the intron sequence forms a distinct 3D structure, characteristic of Group I introns and involved in determining the locations of the splice sites (there do not appear to be consensus splice site sequences) as well as having a role in catalyzing the splicing reactions, though protein factors are also required in vivo. Splicing occurs by a series of two transesterification reactions, generally with exogenous guanosine as the initiating nucleophile. The intron is excised as a linear piece (though it may subsequently circularize)." [GOC:krc, PMID:11377794]
comment: Note that Group I introns are known to be found in a number of places: rRNA, mRNA, and tRNA in organelles of fungi, plants, and protists; tRNA and mRNA of bacteria and bacteriophage; rRNA of protists and fungi; and occasionally in mRNA of animal mitochondria (e.g. sea anemone).
synonym: "mRNA splicing" RELATED []
is_a: GO:0000376 ! RNA splicing, via transesterification reactions with guanosine as nucleophile

[Term]
id: GO:0000373
name: Group II intron splicing
namespace: biological_process
def: "The splicing of Group II introns. This occurs by a ribozymic mechanism where the intron sequence forms a distinct 3D structure, characteristic of Group II introns and containing splice site consensus sequences, that is involved in catalyzing the splicing reactions, though protein factors are also required in vivo. Splicing occurs by a series of two transesterification reactions (mechanistically similar to those for splicing of nuclear mRNAs) initiated by a bulged adenosine residue within the intron sequence as the initiating nucleophile. The intron is excised as a lariat." [GOC:krc, PMID:11377794]
comment: Note that Group II introns are known to be found in a number of places: rRNA, mRNA, and tRNA in organelles of fungi, plants, and protists; and mRNA of bacteria.
synonym: "mRNA splicing" RELATED []
is_a: GO:0000377 ! RNA splicing, via transesterification reactions with bulged adenosine as nucleophile

[Term]
id: GO:0000374
name: Group III intron splicing
namespace: biological_process
def: "The splicing of Group III introns. This occurs by a ribozymic mechanism where the intron sequence forms a distinct 3D structure, characteristic of Group III introns, that is involved in catalyzing the splicing reactions, though protein factors are also required in vivo. Splicing occurs by a series of two transesterification reactions begun by a bulged adenosine residue within the intron sequence as the initiating nucleophile. The intron is excised as a lariat. Though very similar in structure and mechanism to Group II introns, Group III introns are smaller and more streamlined and the splice site consensus sequences are not as well conserved." [GOC:krc, PMID:11377794]
comment: Note that Group III introns are known to be found in mRNA of plastids of euglenoid protists.
synonym: "mRNA splicing" RELATED []
is_a: GO:0000377 ! RNA splicing, via transesterification reactions with bulged adenosine as nucleophile

[Term]
id: GO:0000375
name: RNA splicing, via transesterification reactions
namespace: biological_process
alt_id: GO:0000385
alt_id: GO:0031202
def: "Splicing of RNA via a series of two transesterification reactions." [GOC:krc]
comment: Note that nuclear mRNA, Group I, Group II, and Group III introns are all spliced by a series of two transesterification reactions that occur within the RNA itself, or between two RNAs in trans splicing. Some of these require one or more proteins to stabilize the catalytic conformation, while others are autocatalytic. Note that tRNA introns are spliced by a different catalytic mechanism.
subset: goslim_pir
synonym: "pre-mRNA splicing factor activity" RELATED [GOC:krc, GOC:mah]
synonym: "RNA splicing factor activity, transesterification mechanism" RELATED [GOC:krc, GOC:mah]
synonym: "spliceosomal catalysis" RELATED []
is_a: GO:0008380 ! RNA splicing

[Term]
id: GO:0000376
name: RNA splicing, via transesterification reactions with guanosine as nucleophile
namespace: biological_process
def: "Splicing of RNA via a series of two transesterification reactions with exogenous guanosine as the initiating nucleophile." [GOC:krc, PMID:11377794]
is_a: GO:0000375 ! RNA splicing, via transesterification reactions

[Term]
id: GO:0000377
name: RNA splicing, via transesterification reactions with bulged adenosine as nucleophile
namespace: biological_process
def: "Splicing of RNA via a series of two transesterification reactions with a bulged adenosine residue from the intron branch point as the initiating nucleophile. When the initial RNA for the splicing reaction is a single molecule (cis splicing), the excised intron is released in a lariat structure." [GOC:krc, PMID:11377794]
synonym: "lariat RNA biosynthesis" RELATED []
synonym: "lariat RNA formation" RELATED []
is_a: GO:0000375 ! RNA splicing, via transesterification reactions

[Term]
id: GO:0000378
name: RNA exon ligation
namespace: biological_process
def: "The RNA metabolic process that joins two exons, each of which has free ends that were generated by endonucleolytic cleavages, by a ligation reaction." [GOC:krc, ISBN:0879695897]
comment: Note that this is not a part of spliceosomal RNA splicing.
is_a: GO:0016070 ! RNA metabolic process
relationship: part_of GO:0000394 ! RNA splicing, via endonucleolytic cleavage and ligation

[Term]
id: GO:0000379
name: tRNA-type intron splice site recognition and cleavage
namespace: biological_process
def: "RNA processing that begins when the tertiary structure of a tRNA type intron is recognized, and ends when the endonucleolytic cleavage of the RNA at both the 5' and 3' splice sites occurs." [GOC:krc, GOC:mah, ISBN:0879695897]
is_a: GO:0006396 ! RNA processing
relationship: part_of GO:0006388 ! tRNA splicing, via endonucleolytic cleavage and ligation

[Term]
id: GO:0000380
name: alternative mRNA splicing, via spliceosome
namespace: biological_process
def: "The process of generating multiple mRNA molecules from a given set of exons by differential use of exons from the primary transcript(s) to form multiple mature mRNAs that vary in their exon composition." [GOC:krc, PMID:12110900]
comment: Note that this process most commonly occurs in cis, selecting or skipping exons from the same primary transcript, but it has also been observed to occur in trans at low frequency, at least in some mammals.
synonym: "alternative nuclear mRNA splicing, via spliceosome" EXACT [GOC:vw]
synonym: "splice site selection" BROAD []
is_a: GO:0000398 ! mRNA splicing, via spliceosome

[Term]
id: GO:0000381
name: regulation of alternative mRNA splicing, via spliceosome
namespace: biological_process
def: "Any process that modulates the frequency, rate or extent of alternative splicing of nuclear mRNAs." [GOC:krc]
synonym: "regulation of alternative nuclear mRNA splicing, via spliceosome" EXACT [GOC:vw]
synonym: "splice site selection" BROAD []
is_a: GO:0048024 ! regulation of mRNA splicing, via spliceosome
intersection_of: GO:0008150 ! biological_process
intersection_of: regulates GO:0000380 ! alternative mRNA splicing, via spliceosome
relationship: regulates GO:0000380 ! alternative mRNA splicing, via spliceosome

[Term]
id: GO:0000384
name: first spliceosomal transesterification activity
namespace: molecular_function
def: "Catalysis of the first transesterification reaction of spliceosomal mRNA splicing. The intron branch site adenosine is the nucleophile attacking the 5' splice site, resulting in cleavage at this position. In cis splicing, this is the step that forms a lariat structure of the intron RNA, while it is still joined to the 3' exon." [GOC:krc, ISBN:0879695897]
synonym: "lariat formation, 5'-splice site cleavage" RELATED []
is_a: GO:0140098 ! catalytic activity, acting on RNA
relationship: part_of GO:0000375 ! RNA splicing, via transesterification reactions

[Term]
id: GO:0000386
name: second spliceosomal transesterification activity
namespace: molecular_function
def: "Catalysis of the second transesterification reaction of spliceosomal mRNA splicing. Ligation of the two exons occurs via a transesterification reaction where the free 3'-hydroxyl group of the 5' exon is the nucleophile attacking the 3' splice site. Non-expressed sequences are now detached from the exons. In cis splicing, the intron is in a lariat structure." [GOC:krc, ISBN:0879695897]
synonym: "3'-splice site cleavage, exon ligation" BROAD []
synonym: "lariat formation, 5'-splice site cleavage" RELATED []
is_a: GO:0140098 ! catalytic activity, acting on RNA
relationship: part_of GO:0000375 ! RNA splicing, via transesterification reactions

[Term]
id: GO:0000387
name: spliceosomal snRNP assembly
namespace: biological_process
def: "The aggregation, arrangement and bonding together of one or more snRNA and multiple protein components to form a ribonucleoprotein complex that is involved in formation of the spliceosome." [GOC:krc, GOC:mah, ISBN:0879695897]
synonym: "spliceosomal snRNP biogenesis" RELATED [GOC:mah]
is_a: GO:0022618 ! ribonucleoprotein complex assembly
relationship: part_of GO:0000398 ! mRNA splicing, via spliceosome

[Term]
id: GO:0000388
name: spliceosome conformational change to release U4 (or U4atac) and U1 (or U11)
namespace: biological_process
alt_id: GO:0000396
alt_id: GO:0000397
def: "Rearrangement of the pre-catalytic spliceosome containing U4 (or U4atac) and U1 (or U11) snRNPs to unpair U4 (or U4atac) from U6 (or U6atac) and release it from the spliceosomal complex along with U1 (or U11)." [GOC:krc, ISBN:0879695897]
comment: Note that this step represents formation of the A1 complex (yeast) or the B2 complex (mammalian).
synonym: "3'-splice site cleavage, exon ligation" BROAD []
synonym: "spliceosomal A1 complex biosynthesis" NARROW []
synonym: "spliceosomal A1 complex formation" NARROW []
synonym: "spliceosomal B2 complex biosynthesis" NARROW []
synonym: "spliceosomal B2 complex formation" NARROW []
synonym: "U12-type spliceosome conformational change to release U4atac and U11" NARROW []
synonym: "U2-type spliceosome conformational change to release U4 and U1" NARROW []
is_a: GO:0022618 ! ribonucleoprotein complex assembly
relationship: part_of GO:0000393 ! spliceosomal conformational changes to generate catalytic conformation

[Term]
id: GO:0000389
name: mRNA 3'-splice site recognition
namespace: biological_process
alt_id: GO:0000382
alt_id: GO:0000383
def: "Recognition of the intron 3'-splice site by components of the assembling U2- or U12-type spliceosome." [GOC:krc, ISBN:0879695897]
synonym: "nuclear mRNA 3'-splice site recognition" EXACT [GOC:vw]
synonym: "U12-type nuclear mRNA 3'-splice site recognition" NARROW []
synonym: "U2-type nuclear mRNA 3'-splice site recognition" NARROW []
is_a: GO:0006376 ! mRNA splice site selection

[Term]
id: GO:0000390
name: spliceosomal complex disassembly
namespace: biological_process
alt_id: GO:0000391
alt_id: GO:0000392
def: "Disassembly of a spliceosomal complex with the ATP-dependent release of the product RNAs, one of which is composed of the joined exons. In cis splicing, the other product is the excised sequence, often a single intron, in a lariat structure." [GOC:krc, ISBN:0879695897]
synonym: "spliceosome complex disassembly" EXACT []
synonym: "spliceosome disassembly" BROAD []
synonym: "U12-type spliceosome disassembly" NARROW []
synonym: "U2-type spliceosome disassembly" NARROW []
is_a: GO:0032988 ! ribonucleoprotein complex disassembly
relationship: part_of GO:0000398 ! mRNA splicing, via spliceosome

[Term]
id: GO:0000393
name: spliceosomal conformational changes to generate catalytic conformation
namespace: biological_process
def: "Structural rearrangements of the spliceosome complex, containing RNA to be spliced, to generate a catalytic conformation." [GOC:krc]
synonym: "3'-splice site cleavage, exon ligation" BROAD []
is_a: GO:0022618 ! ribonucleoprotein complex assembly
relationship: part_of GO:0000398 ! mRNA splicing, via spliceosome

[Term]
id: GO:0000394
name: RNA splicing, via endonucleolytic cleavage and ligation
namespace: biological_process
def: "Splicing of RNA via recognition of the folded RNA structure that brings the 5' and 3' splice sites into proximity and cleavage of the RNA at both the 3' and 5' splice sites by an endonucleolytic mechanism, followed by ligation of the exons." [GOC:krc, ISBN:0879695897]
comment: Note that while typically associated with tRNA splicing, this mechanism of splicing is known to be used for some non-tRNA substrates, e.g. HAC1 (YFL031W) in S. cerevisiae and an intron in the 23S rRNA of the Archaeal species Desulfurococcus mobilis.
synonym: "mRNA splicing" BROAD []
is_a: GO:0008380 ! RNA splicing

[Term]
id: GO:0000395
name: mRNA 5'-splice site recognition
namespace: biological_process
alt_id: GO:0000368
alt_id: GO:0000369
def: "Recognition of the intron 5'-splice site by components of the assembling spliceosome." [GOC:krc, ISBN:0879695897]
comment: Note that this step represents formation of the Commitment Complex (CC, in yeast) or the E complex (mammalian).
synonym: "nuclear mRNA 5' splice site recognition" EXACT []
synonym: "nuclear mRNA 5'-splice site recognition" EXACT [GOC:vw]
synonym: "spliceosomal CC complex biosynthesis" NARROW []
synonym: "spliceosomal CC complex formation" NARROW []
synonym: "spliceosomal commitment complex biosynthesis" NARROW []
synonym: "spliceosomal commitment complex formation" NARROW []
synonym: "spliceosomal E complex biosynthesis" NARROW []
synonym: "spliceosomal E complex formation" NARROW []
synonym: "U12-type nuclear mRNA 5' splice site recognition" NARROW []
synonym: "U12-type nuclear mRNA 5'-splice site recognition" NARROW []
synonym: "U2-type nuclear mRNA 5' splice site recognition" NARROW []
synonym: "U2-type nuclear mRNA 5'-splice site recognition" NARROW []
is_a: GO:0006376 ! mRNA splice site selection
relationship: part_of GO:0045292 ! mRNA cis splicing, via spliceosome

[Term]
id: GO:0000398
name: mRNA splicing, via spliceosome
namespace: biological_process
alt_id: GO:0006374
alt_id: GO:0006375
def: "The joining together of exons from one or more primary transcripts of messenger RNA (mRNA) and the excision of intron sequences, via a spliceosomal mechanism, so that mRNA consisting only of the joined exons is produced." [GOC:krc, ISBN:0198506732, ISBN:0879695897]
comment: Note that although the many U12-type introns have the sequence AT-AC at the intron termini, some introns with these terminal sequences are spliced by the U2-type spliceosome. The distinguishing characteristics are sequences near the 5' splice site and the branch point sequences of the intron. Note that although the majority of U2-type introns have the sequence GU-AG at the intron termini, some introns with these terminal sequences are spliced by the U12-type spliceosome. The distinguishing characteristics are sequences near the 5' splice site and the branch point sequences of the intron.
synonym: "mRNA splicing" BROAD []
synonym: "nuclear mRNA splicing via U12-type spliceosome" NARROW []
synonym: "nuclear mRNA splicing via U2-type spliceosome" NARROW []
synonym: "nuclear mRNA splicing, via spliceosome" EXACT [GOC:krc, GOC:vw]
synonym: "pre-mRNA splicing" BROAD []
synonym: "splicing AT-AC intron" RELATED []
synonym: "splicing GT-AG intron" RELATED []
is_a: GO:0000377 ! RNA splicing, via transesterification reactions with bulged adenosine as nucleophile
is_a: GO:0006397 ! mRNA processing

[Term]
id: GO:0000399
name: cellular bud neck septin structure
namespace: cellular_component
def: "Any of a series of septin structures that are localized in the bud neck of a budding fungal cell during the cell cycle." [GOC:krc]
is_a: GO:0110165 ! cellular anatomical entity
relationship: part_of GO:0005935 ! cellular bud neck
relationship: part_of GO:0032153 ! cell division site

[Term]
id: GO:0000400
name: four-way junction DNA binding
namespace: molecular_function
def: "Interacting selectively and non-covalently with DNA containing four-way junctions, also known as Holliday junctions, a structure where two DNA double strands are held together by reciprocal exchange of two of the four strands, one strand each from the two original helices." [GOC:krc, ISBN:0815332181, PMID:15563464]
synonym: "forked DNA binding" BROAD []
synonym: "Holliday junction binding" EXACT []
is_a: GO:0000217 ! DNA secondary structure binding

[Term]
id: GO:0000401
name: open form four-way junction DNA binding
namespace: molecular_function
def: "Interacting selectively and non-covalently with DNA containing the open form of a four-way junction, also known as a Holliday junction, a structure where two DNA double strands are held together by reciprocal exchange of two of the four strands, one strand each from the two original helices. The open form of a four-way junction can be diagrammed without any of the strands crossing over." [GOC:krc, ISBN:0815332181, PMID:15563464]
synonym: "open form Holliday junction binding" EXACT []
is_a: GO:0000400 ! four-way junction DNA binding

[Term]
id: GO:0000402
name: crossed form four-way junction DNA binding
namespace: molecular_function
def: "Interacting selectively and non-covalently with DNA containing the crossed form of a four-way junction, also known as a Holliday junction, a structure where two DNA double strands are held together by reciprocal exchange of two of the four strands, one strand each from the two original helices. The crossed form of a four-way junction cannot be diagrammed without any of the strands crossing over, and instead contains a single crossover between two of the strands." [GOC:krc, ISBN:0815332181, PMID:15563464]
synonym: "crossed form Holliday junction binding" EXACT []
is_a: GO:0000400 ! four-way junction DNA binding

[Term]
id: GO:0000403
name: Y-form DNA binding
namespace: molecular_function
def: "Interacting selectively and non-covalently with segment of DNA shaped like a Y. This shape occurs when DNA contains a region of paired double-stranded DNA on one end and a region of unpaired DNA strands on the opposite end." [GOC:elh, PMID:16781730]
synonym: "forked DNA binding" BROAD []
synonym: "splayed Y-form DNA binding" EXACT []
is_a: GO:0000217 ! DNA secondary structure binding

[Term]
id: GO:0000404
name: heteroduplex DNA loop binding
namespace: molecular_function
def: "Interacting selectively and non-covalently with DNA containing a loop. A loop occurs when DNA contains a large insertion or deletion that causes a region of unpaired single-stranded DNA to loop out, while the rest of the DNA is in a paired double-stranded configuration." [GOC:elh, PMID:16781730]
synonym: "loop DNA binding" RELATED [GOC:jh]
is_a: GO:0000217 ! DNA secondary structure binding
is_a: GO:0032135 ! DNA insertion or deletion binding

[Term]
id: GO:0000405
name: bubble DNA binding
namespace: molecular_function
def: "Interacting selectively and non-covalently with DNA that contains a bubble. A bubble occurs when DNA contains a region of unpaired, single-stranded DNA flanked on both sides by regions of paired, double-stranded DNA." [GOC:elh, GOC:vw, PMID:16781730]
is_a: GO:0000217 ! DNA secondary structure binding

[Term]
id: GO:0000406
name: double-strand/single-strand DNA junction binding
namespace: molecular_function
def: "Interacting selectively and non-covalently with a region of DNA that contains double-stranded DNA flanked by a region of single-stranded DNA." [GOC:elh, PMID:16781730]
is_a: GO:0000217 ! DNA secondary structure binding

[Term]
id: GO:0000407
name: phagophore assembly site
namespace: cellular_component
def: "Punctate structures proximal to the endoplasmic reticulum which are the sites where the Atg machinery assembles upon autophagy induction." [GOC:elh, PMID:11689437, PMID:12048214, PMID:12554655]
synonym: "PAS" EXACT []
synonym: "perivacuolar space" NARROW []
synonym: "pre-autophagosomal structure" NARROW []
is_a: GO:0110165 ! cellular anatomical entity
relationship: part_of GO:0005737 ! cytoplasm

[Term]
id: GO:0000408
name: EKC/KEOPS complex
namespace: cellular_component
def: "A protein complex involved in t6A tRNA modification; originally proposed to be involved in transcription as well as promoting telomere uncapping and telomere elongation. For example, in Saccharomyces cerevisiae the complex contains Bud32p, Kae1p, Gon7p, Cgi121p, and Pcc1p." [GOC:elh, GOC:vw, PMID:16564010, PMID:16874308, PMID:21183954, PMID:23945934]
synonym: "endopeptidase-like kinase chromatin-associated protein complex" EXACT []
synonym: "KEOPS/EKC complex" EXACT [PMID:21183954, PMID:23945934]
synonym: "kinase, putative endopeptidase and other proteins of small size protein complex" EXACT []
is_a: GO:0032991 ! protein-containing complex
relationship: part_of GO:0005622 ! intracellular

[Term]
id: GO:0000409
name: regulation of transcription by galactose
namespace: biological_process
def: "Any process involving galactose that modulates the frequency, rate or extent or transcription." [GOC:go_curators]
is_a: GO:0006355 ! regulation of transcription, DNA-templated

[Term]
id: GO:0000410
name: carbon catabolite repression of transcription by galactose
namespace: biological_process
def: "A transcription regulation process in which the presence of galactose that leads to a decrease in the frequency, rate, or extent of transcription of specific genes involved in the metabolism of other carbon sources. Carbon catabolite repression is a mechanism of genetic regulation which the accumulation of catabolites of one substance in the cell represses the formation of enzymes that contribute to the catabolism of other substances." [GOC:mah]
synonym: "down regulation of transcription by galactose" EXACT []
synonym: "down-regulation of transcription by galactose" EXACT []
synonym: "downregulation of transcription by galactose" EXACT []
synonym: "inhibition of transcription by galactose" NARROW []
is_a: GO:0000409 ! regulation of transcription by galactose
is_a: GO:0045013 ! carbon catabolite repression of transcription

[Term]
id: GO:0000411
name: positive regulation of transcription by galactose
namespace: biological_process
def: "Any process involving galactose that activates or increases the rate of transcription." [GOC:go_curators]
synonym: "activation of transcription by galactose" NARROW []
synonym: "stimulation of transcription by galactose" NARROW []
synonym: "up regulation of transcription by galactose" EXACT []
synonym: "up-regulation of transcription by galactose" EXACT []
synonym: "upregulation of transcription by galactose" EXACT []
is_a: GO:0000409 ! regulation of transcription by galactose
is_a: GO:0045991 ! carbon catabolite activation of transcription

[Term]
id: GO:0000412
name: histone peptidyl-prolyl isomerization
namespace: biological_process
def: "The modification of a histone by cis-trans isomerization of a proline residue." [GOC:krc]
synonym: "histone proline isomerization" EXACT []
is_a: GO:0000413 ! protein peptidyl-prolyl isomerization
is_a: GO:0016570 ! histone modification

[Term]
id: GO:0000413
name: protein peptidyl-prolyl isomerization
namespace: biological_process
def: "The modification of a protein by cis-trans isomerization of a proline residue." [GOC:krc, PMID:16959570]
synonym: "protein proline isomerization" EXACT []
is_a: GO:0018208 ! peptidyl-proline modification

[Term]
id: GO:0000414
name: regulation of histone H3-K36 methylation
namespace: biological_process
def: "Any process that modulates the frequency, rate or extent of the covalent addition of a methyl group to the lysine at position 36 of histone H3." [GOC:krc]
is_a: GO:0031060 ! regulation of histone methylation
intersection_of: GO:0008150 ! biological_process
intersection_of: regulates GO:0010452 ! histone H3-K36 methylation
relationship: regulates GO:0010452 ! histone H3-K36 methylation

[Term]
id: GO:0000415
name: negative regulation of histone H3-K36 methylation
namespace: biological_process
def: "Any process that stops, prevents, or reduces the frequency, rate or extent of the covalent addition of a methyl group to the lysine at position 36 of histone H3." [GOC:krc]
synonym: "down regulation of histone H3-K36 methylation" EXACT []
synonym: "down-regulation of histone H3-K36 methylation" EXACT []
synonym: "downregulation of histone H3-K36 methylation" EXACT []
synonym: "inhibition of histone H3-K36 methylation" NARROW []
is_a: GO:0000414 ! regulation of histone H3-K36 methylation
is_a: GO:0031061 ! negative regulation of histone methylation
intersection_of: GO:0008150 ! biological_process
intersection_of: negatively_regulates GO:0010452 ! histone H3-K36 methylation
relationship: negatively_regulates GO:0010452 ! histone H3-K36 methylation

[Term]
id: GO:0000416
name: positive regulation of histone H3-K36 methylation
namespace: biological_process
def: "Any process that activates or increases the frequency, rate or extent of the covalent addition of a methyl group to the lysine at position 36 of histone H3." [GOC:krc]
synonym: "activation of histone H3-K36 methylation" NARROW []
synonym: "stimulation of histone H3-K36 methylation" NARROW []
synonym: "up regulation of histone H3-K36 methylation" EXACT []
synonym: "up-regulation of histone H3-K36 methylation" EXACT []
synonym: "upregulation of histone H3-K36 methylation" EXACT []
is_a: GO:0000414 ! regulation of histone H3-K36 methylation
is_a: GO:0031062 ! positive regulation of histone methylation
intersection_of: GO:0008150 ! biological_process
intersection_of: positively_regulates GO:0010452 ! histone H3-K36 methylation
relationship: positively_regulates GO:0010452 ! histone H3-K36 methylation

[Term]
id: GO:0000417
name: HIR complex
namespace: cellular_component
def: "A protein complex proposed to be involved in replication-independent nucleosome assembly, by promoting histone deposition onto DNA. For example, in Saccharomyces, the complex contains Hir1p, Hir2p, Hir3p, and Hpc2p." [GOC:elh, GOC:mah, PMID:16303565, PMID:17180700]
synonym: "HIRA complex" EXACT [PMID:19620282, PMID:20976105]
is_a: GO:0032991 ! protein-containing complex

[Term]
id: GO:0000418
name: RNA polymerase IV complex
namespace: cellular_component
alt_id: GO:0000420
def: "RNA polymerase IV is a multisubunit RNA polymerase complex found in the nucleus of plants and involved in accumulation of siRNAs and in DNA methylation-dependent silencing of endogenous repeated sequences. Pol IV is composed of subunits that are paralogous or identical to the 12 subunits of Pol II. The largest and second-largest subunits of Pol IV are the catalytic subunits and share similarity with the corresponding subunits of other eukaryotic and bacterial multisubunit RNA polymerases. The second largest subunit is also found in RNA polymerase V, while the largest subunit is found only in RNAP IV complex." [GOC:krc, GOC:mtg_sensu, PMID:15692015, PMID:15766525, PMID:16140984, PMID:19110459]
synonym: "DNA-directed RNA polymerase IV complex" EXACT []
synonym: "DNA-directed RNA polymerase IVa complex" EXACT []
is_a: GO:0055029 ! nuclear DNA-directed RNA polymerase complex

[Term]
id: GO:0000419
name: RNA polymerase V complex
namespace: cellular_component
alt_id: GO:0080137
def: "RNA polymerase V is a multisubunit RNA polymerase complex found in the nucleus of plants and involved in accumulation of siRNAs and in DNA methylation-dependent silencing of endogenous repeated sequences. Pol V is composed of subunits that are paralogous or identical to the 12 subunits of Pol II. Two large subunits comprise the most conserved portion including the catalytic site and share similarity with other eukaryotic and bacterial multisubunit RNA polymerases. The second largest subunit is also found in RNA polymerase IVa, while the largest subunit is found only in the IVa complex and contains an extended C-terminal domain (CTD) that includes multiple repeats of a 16 amino-acid consensus sequence as well as other sequences. The remainder of the complex is composed of smaller subunits." [GOC:krc, GOC:mtg_sensu, PMID:16140984, PMID:19110459]
synonym: "DNA-directed RNA polymerase IVb complex" EXACT []
synonym: "DNA-directed RNA polymerase V complex" EXACT []
is_a: GO:0055029 ! nuclear DNA-directed RNA polymerase complex

[Term]
id: GO:0000421
name: autophagosome membrane
namespace: cellular_component
def: "The lipid bilayer surrounding an autophagosome, a double-membrane-bounded vesicle in which endogenous cellular material is sequestered." [GOC:autophagy, GOC:isa_complete]
synonym: "autophagic vacuole membrane" EXACT [GOC:autophagy]
is_a: GO:0005774 ! vacuolar membrane
relationship: part_of GO:0005776 ! autophagosome

[Term]
id: GO:0000422
name: autophagy of mitochondrion
namespace: biological_process
def: "The autophagic process in which mitochondria are delivered to a type of vacuole and degraded in response to changing cellular conditions." [GOC:autophagy, PMID:15798367, PMID:19289147, PMID:23065344]
synonym: "mitochondrion autophagy" EXACT [GOC:autophagy]
synonym: "mitophagy" RELATED []
xref: Wikipedia:Autophagy_(cellular)#Selective_autophagy
xref: Wikipedia:Mitophagy
is_a: GO:0006914 ! autophagy
is_a: GO:0061726 ! mitochondrion disassembly

[Term]
id: GO:0000423
name: mitophagy
namespace: biological_process
def: "The selective autophagy process in which a mitochondrion is degraded by macroautophagy." [PMID:15798367]
comment: Note that this terms refers to the macroautophagy process and is named by common usage. Be aware that there are a separate micromitophagy and mitophagy by induced vacuole formation processes.
synonym: "macromitophagy" EXACT []
is_a: GO:0000422 ! autophagy of mitochondrion
is_a: GO:0061912 ! selective autophagy

[Term]
id: GO:0000424
name: micromitophagy
namespace: biological_process
def: "Degradation of a mitochondrion by lysosomal microautophagy." [PMID:15798367, PMID:27003723]
comment: Note that this term is not a child of mitophagy because the community genrally uses that latter to refer to the macroautophagy of mitochondria.
is_a: GO:0000422 ! autophagy of mitochondrion
is_a: GO:0016237 ! lysosomal microautophagy

[Term]
id: GO:0000425
name: pexophagy
namespace: biological_process
def: "The selective autophagy process in which a peroxisome is degraded by macroautophagy." [GOC:autophagy, PMID:12914914, PMID:16973210]
synonym: "macropexophagy" EXACT []
is_a: GO:0030242 ! autophagy of peroxisome
is_a: GO:0061912 ! selective autophagy

[Term]
id: GO:0000426
name: micropexophagy
namespace: biological_process
def: "Degradation of a peroxisome by lysosomal microautophagy." [GOC:autophagy, GOC:pad, PMID:12914914, PMID:15350980, PMID:16973210]
comment: Note that this term is not a child of pexophagy because the community usually uses the latter to refer to the macroautohagy process.
is_a: GO:0016237 ! lysosomal microautophagy
is_a: GO:0030242 ! autophagy of peroxisome

[Term]
id: GO:0000427
name: plastid-encoded plastid RNA polymerase complex
namespace: cellular_component
def: "An RNA polymerase complex containing polypeptides encoded by the plastid genome. Plastid-encoded DNA-directed RNA polymerases resemble eubacterial multisubunit RNA polymerases, with a core composed of alpha, beta, and beta-prime subunits. Some forms contain multiple additional subunits. An additional sigma factor subunit is required for promoter recognition." [GOC:krc, GOC:mah, GOC:pj]
is_a: GO:0000428 ! DNA-directed RNA polymerase complex
intersection_of: GO:0000428 ! DNA-directed RNA polymerase complex
intersection_of: part_of GO:0009536 ! plastid
relationship: part_of GO:0009536 ! plastid

[Term]
id: GO:0000428
name: DNA-directed RNA polymerase complex
namespace: cellular_component
def: "A protein complex that possesses DNA-directed RNA polymerase activity." [GOC:krc]
is_a: GO:0030880 ! RNA polymerase complex

[Term]
id: GO:0000429
name: carbon catabolite regulation of transcription from RNA polymerase II promoter
namespace: biological_process
def: "A transcription regulation process in which the presence of one carbon source leads to the modulation of the frequency, rate, or extent of transcription, from an RNA polymerase II promoter, of specific genes involved in the metabolism of other carbon sources." [GOC:krc, GOC:mah]
synonym: "regulation of transcription from RNA polymerase II promoter by carbon catabolites" EXACT [GOC:mah]
is_a: GO:0006357 ! regulation of transcription by RNA polymerase II
is_a: GO:0045990 ! carbon catabolite regulation of transcription

[Term]
id: GO:0000430
name: regulation of transcription from RNA polymerase II promoter by glucose
namespace: biological_process
def: "Any process involving glucose that modulates the frequency, rate or extent of transcription from an RNA polymerase II promoter." [GOC:krc]
is_a: GO:0000429 ! carbon catabolite regulation of transcription from RNA polymerase II promoter
is_a: GO:0046015 ! regulation of transcription by glucose

[Term]
id: GO:0000431
name: regulation of transcription from RNA polymerase II promoter by galactose
namespace: biological_process
def: "Any process involving galactose that modulates the frequency, rate or extent of transcription from an RNA polymerase II promoter." [GOC:krc]
is_a: GO:0000409 ! regulation of transcription by galactose
is_a: GO:0000429 ! carbon catabolite regulation of transcription from RNA polymerase II promoter

[Term]
id: GO:0000432
name: positive regulation of transcription from RNA polymerase II promoter by glucose
namespace: biological_process
def: "Any process involving glucose that activates or increases the rate of transcription from an RNA polymerase II promoter." [GOC:krc]
synonym: "activation of transcription from RNA polymerase II promoter by glucose" NARROW []
synonym: "stimulation of transcription from RNA polymerase II promoter by glucose" NARROW []
synonym: "up regulation of transcription from RNA polymerase II promoter by glucose" EXACT []
synonym: "up-regulation of transcription from RNA polymerase II promoter by glucose" EXACT []
synonym: "upregulation of transcription from RNA polymerase II promoter by glucose" EXACT []
is_a: GO:0000430 ! regulation of transcription from RNA polymerase II promoter by glucose
is_a: GO:0000436 ! carbon catabolite activation of transcription from RNA polymerase II promoter
is_a: GO:0046016 ! positive regulation of transcription by glucose

[Term]
id: GO:0000433
name: carbon catabolite repression of transcription from RNA polymerase II promoter by glucose
namespace: biological_process
def: "A transcription regulation process in which the presence of glucose leads to a decrease in the frequency, rate, or extent of transcription of specific RNA polymerase II-transcribed genes involved in the metabolism of other carbon sources. Carbon catabolite repression is a mechanism of genetic regulation which the accumulation of catabolites of one substance in the cell represses the formation of enzymes that contribute to the catabolism of other substances." [GOC:krc]
synonym: "down regulation of transcription from RNA polymerase II promoter by glucose" EXACT []
synonym: "down-regulation of transcription from RNA polymerase II promoter by glucose" EXACT []
synonym: "downregulation of transcription from RNA polymerase II promoter by glucose" EXACT []
synonym: "inhibition of transcription from RNA polymerase II promoter by glucose" NARROW []
is_a: GO:0045014 ! carbon catabolite repression of transcription by glucose
is_a: GO:0061987 ! negative regulation of transcription from RNA polymerase II promoter by glucose

[Term]
id: GO:0000434
name: carbon catabolite repression of transcription from RNA polymerase II promoter by galactose
namespace: biological_process
def: "Any process involving galactose that stops, prevents or reduces the rate of transcription from an RNA polymerase II promoter." [GOC:krc]
synonym: "down regulation of transcription from RNA polymerase II promoter by galactose" EXACT []
synonym: "down-regulation of transcription from RNA polymerase II promoter by galactose" EXACT []
synonym: "downregulation of transcription from RNA polymerase II promoter by galactose" EXACT []
synonym: "inhibition of transcription from RNA polymerase II promoter by galactose" NARROW []
is_a: GO:0000410 ! carbon catabolite repression of transcription by galactose
is_a: GO:0000431 ! regulation of transcription from RNA polymerase II promoter by galactose
is_a: GO:0000437 ! carbon catabolite repression of transcription from RNA polymerase II promoter

[Term]
id: GO:0000435
name: positive regulation of transcription from RNA polymerase II promoter by galactose
namespace: biological_process
def: "Any process involving galactose that activates or increases the rate of transcription from an RNA polymerase II promoter." [GOC:krc]
synonym: "activation of transcription from RNA polymerase II promoter by galactose" NARROW []
synonym: "stimulation of transcription from RNA polymerase II promoter by galactose" NARROW []
synonym: "up regulation of transcription from RNA polymerase II promoter by galactose" EXACT []
synonym: "up-regulation of transcription from RNA polymerase II promoter by galactose" EXACT []
synonym: "upregulation of transcription from RNA polymerase II promoter by galactose" EXACT []
is_a: GO:0000411 ! positive regulation of transcription by galactose
is_a: GO:0000431 ! regulation of transcription from RNA polymerase II promoter by galactose
is_a: GO:0000436 ! carbon catabolite activation of transcription from RNA polymerase II promoter

[Term]
id: GO:0000436
name: carbon catabolite activation of transcription from RNA polymerase II promoter
namespace: biological_process
def: "Any process involving carbon catabolites that activates or increases the frequency, rate or extent of transcription from an RNA polymerase II promoter." [GOC:krc]
synonym: "positive regulation of transcription from RNA polymerase II promoter by carbon catabolites" EXACT [GOC:mah]
is_a: GO:0000429 ! carbon catabolite regulation of transcription from RNA polymerase II promoter
is_a: GO:0045944 ! positive regulation of transcription by RNA polymerase II
is_a: GO:0045991 ! carbon catabolite activation of transcription

[Term]
id: GO:0000437
name: carbon catabolite repression of transcription from RNA polymerase II promoter
namespace: biological_process
def: "A transcription regulation process in which the presence of one carbon source leads to a decrease in the frequency, rate, or extent of transcription, from an RNA polymerase II promoter, of specific genes involved in the metabolism of other carbon sources." [GOC:krc]
synonym: "negative regulation of transcription from RNA polymerase II promoter by carbon catabolites" EXACT [GOC:mah]
is_a: GO:0000122 ! negative regulation of transcription by RNA polymerase II
is_a: GO:0000429 ! carbon catabolite regulation of transcription from RNA polymerase II promoter
is_a: GO:0045013 ! carbon catabolite repression of transcription

[Term]
id: GO:0000438
name: core TFIIH complex portion of holo TFIIH complex
namespace: cellular_component
alt_id: GO:0000443
def: "The core TFIIH complex when it is part of the general transcription factor TFIIH." [GOC:ew, GOC:krc, PMID:14500720, PMID:22308316, PMID:22572993, PMID:7813015]
synonym: "SSL2-core TFIIH complex portion of holo TFIIH complex" EXACT []
is_a: GO:0000439 ! transcription factor TFIIH core complex
intersection_of: GO:0000439 ! transcription factor TFIIH core complex
intersection_of: part_of GO:0005675 ! transcription factor TFIIH holo complex
relationship: part_of GO:0005675 ! transcription factor TFIIH holo complex

[Term]
id: GO:0000439
name: transcription factor TFIIH core complex
namespace: cellular_component
alt_id: GO:0000441
def: "The 7 subunit core of TFIIH that is a part of either the general transcription factor holo-TFIIH or the nucleotide-excision repair factor 3 complex. In S. cerevisiae/humans the complex is composed of: Ssl2/XPB, Tfb1/p62, Tfb2/p52, Ssl1/p44, Tfb4/p34, Tfb5/p8 and Rad3/XPD." [GOC:ew, GOC:krc, PMID:14500720, PMID:17215295, PMID:22308316, PMID:22572993, PMID:23028141, PMID:7813015]
subset: goslim_pir
synonym: "core TFIIH complex" EXACT []
synonym: "SSL2-core TFIIH complex" EXACT []
is_a: GO:0090575 ! RNA polymerase II transcription regulator complex
relationship: part_of GO:0005634 ! nucleus

[Term]
id: GO:0000440
name: core TFIIH complex portion of NEF3 complex
namespace: cellular_component
alt_id: GO:0000442
def: "The core TFIIH complex when it is part of the nucleotide-excision repair factor 3 (NEF3)." [GOC:ew, GOC:krc, PMID:14500720, PMID:22308316, PMID:22572993, PMID:7813015]
synonym: "SSL2-core TFIIH complex portion of NEF3 complex" EXACT []
is_a: GO:0000439 ! transcription factor TFIIH core complex
intersection_of: GO:0000439 ! transcription factor TFIIH core complex
intersection_of: part_of GO:0000112 ! nucleotide-excision repair factor 3 complex
relationship: part_of GO:0000112 ! nucleotide-excision repair factor 3 complex

[Term]
id: GO:0000444
name: MIS12/MIND type complex
namespace: cellular_component
def: "A multiprotein kinetochore subcomplex that binds to centromeric chromatin and forms part of the inner kinetochore. It helps to recruit outer kinetochore subunits that will bind to microtubules. In humans, it consists of MIS12, DSN1, NSL1 and PMF1." [GOC:krc, PMID:14633972, PMID:16585270]
synonym: "Mis12 complex" NARROW []
is_a: GO:0032991 ! protein-containing complex
relationship: part_of GO:0000777 ! condensed chromosome kinetochore

[Term]
id: GO:0000445
name: THO complex part of transcription export complex
namespace: cellular_component
def: "The THO complex when it is part of the TREX (TRanscription EXport) complex that is involved in coupling transcription to export of mRNAs to the cytoplasm. In S. cerevisiae, it is composed of four subunits: Hpr1, Tho2, Thp1, and Mft1, while the human complex is composed of 7 subunits." [GOC:krc, PMID:11060033, PMID:11979277, PMID:16983072]
synonym: "THO complex part of TREX complex" EXACT []
is_a: GO:0000347 ! THO complex
intersection_of: GO:0000347 ! THO complex
intersection_of: part_of GO:0000346 ! transcription export complex
relationship: part_of GO:0000346 ! transcription export complex

[Term]
id: GO:0000446
name: nucleoplasmic THO complex
namespace: cellular_component
def: "The THO complex when it is acting as a nuclear complex that is required for transcription elongation through genes containing tandemly repeated DNA sequences. In S. cerevisiae, it is composed of four subunits: Hpr1, Tho2, Thp2, and Mft1, while the human complex is composed of 7 subunits." [GOC:krc, GOC:se, PMID:11060033, PMID:11979277, PMID:16983072]
is_a: GO:0000347 ! THO complex
is_a: GO:0008023 ! transcription elongation factor complex

[Term]
id: GO:0000447
name: endonucleolytic cleavage in ITS1 to separate SSU-rRNA from 5.8S rRNA and LSU-rRNA from tricistronic rRNA transcript (SSU-rRNA, 5.8S rRNA, LSU-rRNA)
namespace: biological_process
def: "Endonucleolytic cleavage between the SSU-rRNA and the 5.8S rRNA of an rRNA molecule originally produced as a tricistronic rRNA transcript that contained the Small SubUnit (SSU) rRNA, the 5.8S rRNA, and the Large SubUnit (LSU) rRNA, in that order, from 5' to 3' along the primary transcript." [GOC:curators, PMID:10690410]
synonym: "endonucleolytic cleavage at A2" NARROW []
is_a: GO:0000479 ! endonucleolytic cleavage of tricistronic rRNA transcript (SSU-rRNA, 5.8S rRNA, LSU-rRNA)
relationship: part_of GO:0000462 ! maturation of SSU-rRNA from tricistronic rRNA transcript (SSU-rRNA, 5.8S rRNA, LSU-rRNA)
relationship: part_of GO:0000466 ! maturation of 5.8S rRNA from tricistronic rRNA transcript (SSU-rRNA, 5.8S rRNA, LSU-rRNA)

[Term]
id: GO:0000448
name: cleavage in ITS2 between 5.8S rRNA and LSU-rRNA of tricistronic rRNA transcript (SSU-rRNA, 5.8S rRNA, LSU-rRNA)
namespace: biological_process
alt_id: GO:0000490
def: "Endonucleolytic cleavage within ITS2 between the 5.8S rRNA and the LSU-rRNA of an rRNA molecule originally produced as a tricistronic rRNA transcript that contained the Small SubUnit (SSU) rRNA, the 5.8S rRNA, and the Large SubUnit (LSU) rRNA, in that order, from 5' to 3' along the primary transcript." [GOC:curators, PMID:10690410]
synonym: "cleavage at C2" RELATED []
synonym: "cleavage in ITS2 of tricistronic rRNA transcript to separate 5.8S and LSU rRNAs (SSU-rRNA, 5.8S rRNA, LSU-rRNA)" EXACT []
is_a: GO:0000479 ! endonucleolytic cleavage of tricistronic rRNA transcript (SSU-rRNA, 5.8S rRNA, LSU-rRNA)
relationship: part_of GO:0000463 ! maturation of LSU-rRNA from tricistronic rRNA transcript (SSU-rRNA, 5.8S rRNA, LSU-rRNA)
relationship: part_of GO:0000466 ! maturation of 5.8S rRNA from tricistronic rRNA transcript (SSU-rRNA, 5.8S rRNA, LSU-rRNA)

[Term]
id: GO:0000449
name: endonucleolytic cleavage of tricistronic rRNA transcript (SSU-rRNA, LSU-rRNA, 5S)
namespace: biological_process
def: "Endonucleolytic cleavage of a pre-rRNA molecule originally produced as a tricistronic rRNA transcript that contains the Small Subunit (SSU) rRNA, the Large Subunit (LSU) rRNA, and the 5S rRNA, in that order, from 5' to 3' along the primary transcript. For example, primary ribosomal RNA transcripts containing three genes, in this order, are produced in E. coli and other prokaryotic species. Note that the use of the word tricistronic refers only to the number of mature rRNA molecules which will be produced from the primary transcript and ignores tRNAs that may also be present within the primary transcript." [GOC:curators]
is_a: GO:0000478 ! endonucleolytic cleavage involved in rRNA processing

[Term]
id: GO:0000450
name: cleavage of bicistronic rRNA transcript (SSU-rRNA, LSU-rRNA)
namespace: biological_process
def: "Endonucleolytic cleavage of pre-rRNAs originally produced as a bicistronic rRNA transcript that contains the SSU-rRNA and the LSU-rRNA in that order from 5' to 3' along the primary transcript. Primary ribosomal RNA transcripts with two genes in this order are produced in Archaeal species." [GOC:curators]
is_a: GO:0000478 ! endonucleolytic cleavage involved in rRNA processing

[Term]
id: GO:0000451
name: rRNA 2'-O-methylation
namespace: biological_process
def: "The addition of a methyl group to the 2'-oxygen atom of a nucleotide residue in an rRNA molecule during ribosome biogenesis." [GOC:curators, ISBN:1555811337]
is_a: GO:0031167 ! rRNA methylation

[Term]
id: GO:0000452
name: snoRNA guided rRNA 2'-O-methylation
namespace: biological_process
def: "The posttranscriptional addition of methyl groups to the 2'-oxygen atom of nucleotide residues in an rRNA molecule during ribosome biogenesis using a snoRNA guide that targets the position of methylation." [GOC:curators, ISBN:1555811337]
synonym: "snoRNA guided rRNA 2'-O-ribose methylation" RELATED [GOC:ascb_2009, GOC:dph, GOC:tb]
is_a: GO:0000451 ! rRNA 2'-O-methylation

[Term]
id: GO:0000453
name: enzyme-directed rRNA 2'-O-methylation
namespace: biological_process
def: "The addition of methyl groups to the 2'-oxygen atom of nucleotide residues in an rRNA molecule during ribosome biogenesis where the methylase specifies the site that becomes methylated without using a guide RNA." [GOC:curators, ISBN:1555811337]
is_a: GO:0000451 ! rRNA 2'-O-methylation

[Term]
id: GO:0000454
name: snoRNA guided rRNA pseudouridine synthesis
namespace: biological_process
def: "The intramolecular conversion of uridine to pseudouridine in an rRNA molecule during ribosome biogenesis using a snoRNA guide that targets the position of pseudouridylation." [GOC:curators, ISBN:1555811337]
is_a: GO:0031118 ! rRNA pseudouridine synthesis

[Term]
id: GO:0000455
name: enzyme-directed rRNA pseudouridine synthesis
namespace: biological_process
def: "The intramolecular conversion of uridine to pseudouridine during ribosome biogenesis where the enzyme specifies the site that becomes pseudouridylated without using a guide RNA." [GOC:curators, ISBN:1555811337]
is_a: GO:0031118 ! rRNA pseudouridine synthesis

[Term]
id: GO:0000456
name: obsolete dimethylation involved in SSU-rRNA maturation
namespace: biological_process
def: "OBSOLETE. Dimethylation of the N6 amino groups of two consecutive adenosine residues near the 3'-end of the SSU rRNA. This process has been conserved from bacteria to eukaryotes." [GOC:curators, GOC:dph, GOC:tb, ISBN:1555811337]
comment: The reason for obsoletion is that this term can be captured as a GO-CAM model.
is_obsolete: true

[Term]
id: GO:0000457
name: endonucleolytic cleavage between SSU-rRNA and LSU-rRNA of tricistronic rRNA transcript (SSU-rRNA, LSU-rRNA, 5S)
namespace: biological_process
def: "Endonucleolytic cleavage to separate a pre-SSU-rRNA from a pre-LSU-rRNA originally produced as a tricistronic rRNA transcript that contains the Small Subunit (SSU) rRNA, the Large Subunit (LSU) rRNA, and the 5S rRNA, in that order, from 5' to 3' along the primary transcript. Note that the use of the word tricistronic refers only to the number of mature rRNA molecules which will be produced from the primary transcript and ignores tRNAs that may also be present within the primary transcript." [GOC:curators]
is_a: GO:0000449 ! endonucleolytic cleavage of tricistronic rRNA transcript (SSU-rRNA, LSU-rRNA, 5S)
relationship: part_of GO:0002108 ! maturation of LSU-rRNA from tricistronic rRNA transcript (SSU-rRNA, LSU-rRNA,5S)
relationship: part_of GO:0002109 ! maturation of SSU-rRNA from tricistronic rRNA transcript (SSU-rRNA, LSU-rRNA,5S)

[Term]
id: GO:0000458
name: endonucleolytic cleavage between LSU-rRNA and 5S rRNA of tricistronic rRNA transcript (SSU-rRNA, LSU-rRNA, 5S)
namespace: biological_process
def: "Endonucleolytic cleavage to separate a pre-LSU-rRNA from a pre-5S rRNA originally produced as a tricistronic rRNA transcript that contains the Small Subunit (SSU) rRNA, the Large Subunit (LSU) rRNA, and the 5S rRNA, in that order, from 5' to 3' along the primary transcript. Note that the use of the word tricistronic refers only to the number of mature rRNA molecules which will be produced from the primary transcript and ignores tRNAs that may also be present within the primary transcript." [GOC:curators]
is_a: GO:0000449 ! endonucleolytic cleavage of tricistronic rRNA transcript (SSU-rRNA, LSU-rRNA, 5S)
relationship: part_of GO:0002108 ! maturation of LSU-rRNA from tricistronic rRNA transcript (SSU-rRNA, LSU-rRNA,5S)

[Term]
id: GO:0000459
name: exonucleolytic trimming involved in rRNA processing
namespace: biological_process
def: "Exonucleolytic digestion of a pre-rRNA molecule in the process to generate a mature rRNA molecule." [GOC:curators]
synonym: "exonucleolytic trimming during rRNA processing" RELATED [GOC:dph, GOC:tb]
is_a: GO:0000469 ! cleavage involved in rRNA processing
is_a: GO:0090503 ! RNA phosphodiester bond hydrolysis, exonucleolytic
intersection_of: GO:0090503 ! RNA phosphodiester bond hydrolysis, exonucleolytic
intersection_of: part_of GO:0006364 ! rRNA processing

[Term]
id: GO:0000460
name: maturation of 5.8S rRNA
namespace: biological_process
def: "Any process involved in the maturation of a precursor 5.8S ribosomal RNA (rRNA) molecule into a mature 5.8S rRNA molecule." [GOC:curators]
is_a: GO:0006364 ! rRNA processing

[Term]
id: GO:0000461
name: endonucleolytic cleavage to generate mature 3'-end of SSU-rRNA from (SSU-rRNA, 5.8S rRNA, LSU-rRNA)
namespace: biological_process
def: "Endonucleolytic cleavage at the 3'-end of the SSU-rRNA from an originally tricistronic rRNA transcript that contained the Small Subunit (SSU) rRNA, the 5.8S rRNA, and the Large Subunit (LSU) rRNA in that order from 5' to 3' along the primary transcript, to produce the mature end of the SSU-rRNA." [GOC:krc, PMID:10690410]
synonym: "endonucleolytic cleavage at site D" NARROW []
is_a: GO:0000479 ! endonucleolytic cleavage of tricistronic rRNA transcript (SSU-rRNA, 5.8S rRNA, LSU-rRNA)
is_a: GO:0031125 ! rRNA 3'-end processing
relationship: part_of GO:0000462 ! maturation of SSU-rRNA from tricistronic rRNA transcript (SSU-rRNA, 5.8S rRNA, LSU-rRNA)

[Term]
id: GO:0000462
name: maturation of SSU-rRNA from tricistronic rRNA transcript (SSU-rRNA, 5.8S rRNA, LSU-rRNA)
namespace: biological_process
alt_id: GO:1990041
def: "Any process involved in the maturation of a precursor Small SubUnit (SSU) ribosomal RNA (rRNA) molecule into a mature SSU-rRNA molecule from the pre-rRNA molecule originally produced as a tricistronic rRNA transcript that contains the Small Subunit (SSU) rRNA, 5.8S rRNA, and the Large Subunit (LSU) in that order from 5' to 3' along the primary transcript." [GOC:curators]
synonym: "maturation of 18S rRNA" NARROW []
is_a: GO:0030490 ! maturation of SSU-rRNA

[Term]
id: GO:0000463
name: maturation of LSU-rRNA from tricistronic rRNA transcript (SSU-rRNA, 5.8S rRNA, LSU-rRNA)
namespace: biological_process
def: "Any process involved in the maturation of a precursor Large SubUnit (LSU) ribosomal RNA (rRNA) molecule into a mature LSU-rRNA molecule from the pre-rRNA molecule originally produced as a tricistronic rRNA transcript that contains the Small Subunit (SSU) rRNA, 5.8S rRNA, and Large Subunit (LSU) in that order from 5' to 3' along the primary transcript." [GOC:curators]
is_a: GO:0000470 ! maturation of LSU-rRNA

[Term]
id: GO:0000464
name: endonucleolytic cleavage in ITS1 upstream of 5.8S rRNA from tricistronic rRNA transcript (SSU-rRNA, 5.8S rRNA, LSU-rRNA)
namespace: biological_process
def: "Endonucleolytic cleavage within Internal Transcribed Spacer 1 (ITS1) upstream of the 5.8S rRNA derived from an originally tricistronic rRNA transcript that contained the Small Subunit (SSU) rRNA, the 5.8S rRNA, and the Large Subunit (LSU) rRNA in that order from 5' to 3' along the primary transcript. In S. cerevisiae, this endonucleolytic cleavage within ITS1 initiates the maturation of the LSU and the 5.8S rRNAs." [GOC:krc, PMID:10690410]
synonym: "endonucleolytic cleavage at A3" NARROW []
is_a: GO:0000479 ! endonucleolytic cleavage of tricistronic rRNA transcript (SSU-rRNA, 5.8S rRNA, LSU-rRNA)
relationship: part_of GO:0000463 ! maturation of LSU-rRNA from tricistronic rRNA transcript (SSU-rRNA, 5.8S rRNA, LSU-rRNA)
relationship: part_of GO:0000466 ! maturation of 5.8S rRNA from tricistronic rRNA transcript (SSU-rRNA, 5.8S rRNA, LSU-rRNA)

[Term]
id: GO:0000465
name: exonucleolytic trimming to generate mature 5'-end of 5.8S rRNA from tricistronic rRNA transcript (SSU-rRNA, 5.8S rRNA, LSU-rRNA)
namespace: biological_process
def: "Exonucleolytic digestion of a pre-rRNA molecule to generate the mature 5'-end of a 5.8S rRNA molecule derived from an originally tricistronic pre-rRNA transcript that contained the Small Subunit (SSU) rRNA, the 5.8S rRNA, and the Large Subunit (LSU) rRNA in that order from 5' to 3' along the primary transcript." [GOC:krc, PMID:10690410]
is_a: GO:0000459 ! exonucleolytic trimming involved in rRNA processing
is_a: GO:0000967 ! rRNA 5'-end processing
relationship: part_of GO:0000466 ! maturation of 5.8S rRNA from tricistronic rRNA transcript (SSU-rRNA, 5.8S rRNA, LSU-rRNA)

[Term]
id: GO:0000466
name: maturation of 5.8S rRNA from tricistronic rRNA transcript (SSU-rRNA, 5.8S rRNA, LSU-rRNA)
namespace: biological_process
def: "Any process involved in the maturation of an rRNA molecule originally produced as part of a tricistronic rRNA transcript that contained the Small SubUnit (SSU) rRNA, the 5.8S rRNA, and the Large SubUnit (LSU) rRNA, in that order, from 5' to 3' along the primary transcript." [GOC:curators, PMID:10690410]
is_a: GO:0000460 ! maturation of 5.8S rRNA

[Term]
id: GO:0000467
name: exonucleolytic trimming to generate mature 3'-end of 5.8S rRNA from tricistronic rRNA transcript (SSU-rRNA, 5.8S rRNA, LSU-rRNA)
namespace: biological_process
def: "Exonucleolytic digestion of a pre-rRNA molecule to generate the mature 3'-end of a 5.8S rRNA molecule derived from an originally tricistronic pre-rRNA transcript that contained the Small Subunit (SSU) rRNA, the 5.8S rRNA, and the Large Subunit (LSU) rRNA in that order from 5' to 3' along the primary transcript." [GOC:krc, PMID:10690410]
is_a: GO:0000459 ! exonucleolytic trimming involved in rRNA processing
is_a: GO:0031125 ! rRNA 3'-end processing
relationship: part_of GO:0000466 ! maturation of 5.8S rRNA from tricistronic rRNA transcript (SSU-rRNA, 5.8S rRNA, LSU-rRNA)

[Term]
id: GO:0000468
name: generation of mature 3'-end of LSU-rRNA from tricistronic rRNA transcript (SSU-rRNA, 5.8S rRNA, LSU-rRNA)
namespace: biological_process
def: "Any process involved in generating the mature 3'-end of an LSU-rRNA derived from a tricistronic rRNA transcript that contained the Small SubUnit (SSU) rRNA, the 5.8S rRNA, and the Large SubUnit (LSU) rRNA, in that order, from 5' to 3' along the primary transcript." [GOC:krc, PMID:10690410]
synonym: "processing at B2" NARROW []
is_a: GO:0031125 ! rRNA 3'-end processing
relationship: part_of GO:0000463 ! maturation of LSU-rRNA from tricistronic rRNA transcript (SSU-rRNA, 5.8S rRNA, LSU-rRNA)

[Term]
id: GO:0000469
name: cleavage involved in rRNA processing
namespace: biological_process
def: "Any phosphodiester bond hydrolysis involved in the conversion of a primary ribosomal RNA (rRNA) transcript into a mature rRNA molecule." [GOC:curators]
synonym: "cleavage during rRNA processing" RELATED [GOC:dph, GOC:tb]
is_a: GO:0090501 ! RNA phosphodiester bond hydrolysis
intersection_of: GO:0090501 ! RNA phosphodiester bond hydrolysis
intersection_of: part_of GO:0006364 ! rRNA processing
relationship: part_of GO:0006364 ! rRNA processing

[Term]
id: GO:0000470
name: maturation of LSU-rRNA
namespace: biological_process
def: "Any process involved in the maturation of a precursor Large SubUnit (LSU) ribosomal RNA (rRNA) molecule into a mature LSU-rRNA molecule." [GOC:curators]
is_a: GO:0006364 ! rRNA processing
relationship: part_of GO:0042273 ! ribosomal large subunit biogenesis

[Term]
id: GO:0000471
name: endonucleolytic cleavage in 3'-ETS of tricistronic rRNA transcript (SSU-rRNA, 5.8S rRNA, LSU-rRNA)
namespace: biological_process
def: "Endonucleolytic cleavage within the 3'-External Transcribed Spacer (ETS) of a tricistronic rRNA transcript that contains the Small Subunit (SSU) rRNA, the 5.8S rRNA, and the Large Subunit (LSU) rRNA in that order from 5' to 3' along the primary transcript. In S. cerevisiae, endonucleolytic cleavage within the 3'-ETS of the pre-RNA, which may occur cotranscriptionally, is the first step in rRNA processing, and initiates a cascade of subsequent processing and modification events." [GOC:krc, PMID:10690410]
is_a: GO:0000479 ! endonucleolytic cleavage of tricistronic rRNA transcript (SSU-rRNA, 5.8S rRNA, LSU-rRNA)

[Term]
id: GO:0000472
name: endonucleolytic cleavage to generate mature 5'-end of SSU-rRNA from (SSU-rRNA, 5.8S rRNA, LSU-rRNA)
namespace: biological_process
def: "Endonucleolytic cleavage between the 5'-External Transcribed Spacer (5'-ETS) and the 5' end of the SSU-rRNA of a tricistronic rRNA transcript that contains the Small Subunit (SSU) rRNA, the 5.8S rRNA, and the Large Subunit (LSU) rRNA in that order from 5' to 3' along the primary transcript, to produce the mature end of the SSU-rRNA." [GOC:curators, PMID:10690410]
synonym: "endonucleolytic cleavage at A1" NARROW []
is_a: GO:0000479 ! endonucleolytic cleavage of tricistronic rRNA transcript (SSU-rRNA, 5.8S rRNA, LSU-rRNA)
is_a: GO:0000967 ! rRNA 5'-end processing
relationship: part_of GO:0000462 ! maturation of SSU-rRNA from tricistronic rRNA transcript (SSU-rRNA, 5.8S rRNA, LSU-rRNA)

[Term]
id: GO:0000473
name: maturation of LSU-rRNA from tetracistronic rRNA transcript (SSU-rRNA, 5.8S rRNA, 2S rRNA, LSU-rRNA)
namespace: biological_process
def: "Any process involved in the maturation of a precursor Large SubUnit (LSU) ribosomal RNA (rRNA) molecule into a mature LSU-rRNA molecule from the pre-rRNA molecule originally produced as a tetracistronic rRNA transcript that contains the Small Subunit (SSU) rRNA, 5.8 S rRNA, 2S rRNA, and Large Subunit (LSU) in that order from 5' to 3' along the primary transcript." [GOC:curators]
is_a: GO:0000470 ! maturation of LSU-rRNA

[Term]
id: GO:0000474
name: maturation of SSU-rRNA from tetracistronic rRNA transcript (SSU-rRNA, 5.8S rRNA, 2S rRNA, LSU-rRNA)
namespace: biological_process
def: "Any process involved in the maturation of a precursor Small SubUnit (SSU) ribosomal RNA (rRNA) molecule into a mature SSU-rRNA molecule from the pre-rRNA molecule originally produced as a tetracistronic rRNA transcript that contains the Small Subunit (SSU) rRNA, 5.8 S rRNA, 2S rRNA, and Large Subunit (LSU) in that order from 5' to 3' along the primary transcript." [GOC:curators]
is_a: GO:0030490 ! maturation of SSU-rRNA

[Term]
id: GO:0000475
name: maturation of 2S rRNA
namespace: biological_process
def: "Any process involved in the maturation of a precursor 2S ribosomal RNA (rRNA) molecule into a mature 2S rRNA molecule." [GOC:curators]
is_a: GO:0006364 ! rRNA processing

[Term]
id: GO:0000476
name: maturation of 4.5S rRNA
namespace: biological_process
def: "Any process involved in the maturation of a precursor 4.5S ribosomal RNA (rRNA) molecule into a mature 4.5S rRNA molecule." [GOC:curators]
is_a: GO:0006364 ! rRNA processing

[Term]
id: GO:0000477
name: generation of mature 5'-end of LSU-rRNA from tricistronic rRNA transcript (SSU-rRNA, 5.8S rRNA, LSU-rRNA)
namespace: biological_process
def: "Cleavage within ITS2 to generate the mature 5'-end of an LSU-rRNA derived from a tricistronic rRNA transcript that contained the Small SubUnit (SSU) rRNA, the 5.8S rRNA, and the Large SubUnit (LSU) rRNA, in that order, from 5' to 3' along the primary transcript." [GOC:curators, PMID:10690410]
synonym: "processing at C1" NARROW []
is_a: GO:0000469 ! cleavage involved in rRNA processing
is_a: GO:0000967 ! rRNA 5'-end processing
relationship: part_of GO:0000463 ! maturation of LSU-rRNA from tricistronic rRNA transcript (SSU-rRNA, 5.8S rRNA, LSU-rRNA)

[Term]
id: GO:0000478
name: endonucleolytic cleavage involved in rRNA processing
namespace: biological_process
def: "Any endonucleolytic cleavage involved in the conversion of a primary ribosomal RNA (rRNA) transcript into a mature rRNA molecule. Some endonucleolytic cleavages produce the mature end, while others are a step in the process of generating the mature end from the pre-rRNA." [GOC:krc, PMID:10690410]
synonym: "endonucleolytic cleavage during rRNA processing" RELATED [GOC:dph, GOC:tb]
is_a: GO:0000469 ! cleavage involved in rRNA processing
is_a: GO:0090502 ! RNA phosphodiester bond hydrolysis, endonucleolytic
intersection_of: GO:0090502 ! RNA phosphodiester bond hydrolysis, endonucleolytic
intersection_of: part_of GO:0006364 ! rRNA processing

[Term]
id: GO:0000479
name: endonucleolytic cleavage of tricistronic rRNA transcript (SSU-rRNA, 5.8S rRNA, LSU-rRNA)
namespace: biological_process
def: "Endonucleolytic cleavage of a pre-rRNA molecule originally produced as a tricistronic rRNA transcript that contains the Small SubUnit (SSU) rRNA, the 5.8S rRNA, and the Large SubUnit (LSU) rRNA, in that order, from 5' to 3' along the primary transcript. Primary ribosomal RNA transcripts with three genes, in this order, are produced in the nuclei of many eukaryotic species, including S. cerevisiae." [GOC:curators, PMID:10690410]
is_a: GO:0000478 ! endonucleolytic cleavage involved in rRNA processing

[Term]
id: GO:0000480
name: endonucleolytic cleavage in 5'-ETS of tricistronic rRNA transcript (SSU-rRNA, 5.8S rRNA, LSU-rRNA)
namespace: biological_process
def: "Endonucleolytic cleavage within the 5'-External Transcribed Spacer (ETS) of a tricistronic rRNA transcript that contains the Small Subunit (SSU) rRNA, the 5.8S rRNA, and the Large Subunit (LSU) rRNA in that order from 5' to 3' along the primary transcript. Endonucleolytic cleavage within the 5'-ETS of the pre-RNA is conserved as one of the early steps of rRNA processing in all eukaryotes, but the specific position of cleavage is variable." [GOC:curators, PMID:10690410, PMID:15282326]
synonym: "endonucleolytic cleavage at A-prime" NARROW [PMID:15282326]
synonym: "endonucleolytic cleavage at A0" NARROW []
is_a: GO:0000479 ! endonucleolytic cleavage of tricistronic rRNA transcript (SSU-rRNA, 5.8S rRNA, LSU-rRNA)
relationship: part_of GO:0000462 ! maturation of SSU-rRNA from tricistronic rRNA transcript (SSU-rRNA, 5.8S rRNA, LSU-rRNA)

[Term]
id: GO:0000481
name: maturation of 5S rRNA
namespace: biological_process
def: "Any process involved in the maturation of a precursor 5S ribosomal RNA (rRNA) molecule into a mature 5S rRNA molecule." [GOC:curators]
is_a: GO:0006364 ! rRNA processing

[Term]
id: GO:0000482
name: maturation of 5S rRNA from tetracistronic rRNA transcript (SSU-rRNA, 5.8S rRNA, LSU-rRNA)
namespace: biological_process
def: "Any process involved in the maturation of a precursor 5S ribosomal RNA (rRNA) molecule into a mature 5S rRNA molecule from the pre-rRNA molecule originally produced as a tetracistronic rRNA transcript that contains the Small Subunit (SSU) rRNA, Large Subunit (LSU) the 4.5S rRNA, and the 5S rRNA in that order from 5' to 3' along the primary transcript." [GOC:curators]
is_a: GO:0000481 ! maturation of 5S rRNA

[Term]
id: GO:0000483
name: endonucleolytic cleavage of tetracistronic rRNA transcript (SSU-rRNA, 5.8S rRNA, 2S rRNA, LSU-rRNA)
namespace: biological_process
def: "Endonucleolytic cleavage of a pre-rRNA molecule originally produced as a tetracistronic rRNA transcript that contains the Small SubUnit (SSU) rRNA, the 5.8S rRNA, 2S rRNA, and the Large SubUnit (LSU) rRNA, in that order, from 5' to 3' along the primary transcript. Primary ribosomal RNA transcripts with four genes, in this order, are produced in the nuclei of D. melanogaster as well as in those of other dipteran species." [GOC:curators]
is_a: GO:0000478 ! endonucleolytic cleavage involved in rRNA processing

[Term]
id: GO:0000484
name: cleavage between SSU-rRNA and 5.8S rRNA of tetracistronic rRNA transcript (SSU-rRNA, 5.8S rRNA, 2S rRNA, LSU-rRNA)
namespace: biological_process
def: "Endonucleolytic cleavage between the SSU-rRNA and the 5.8S rRNA of an rRNA molecule originally produced as a tetracistronic rRNA transcript that contained the Small SubUnit (SSU) rRNA, the 5.8S rRNA, 2S rRNA, and the Large SubUnit (LSU) rRNA, in that order, from 5' to 3' along the primary transcript." [GOC:curators]
is_a: GO:0000483 ! endonucleolytic cleavage of tetracistronic rRNA transcript (SSU-rRNA, 5.8S rRNA, 2S rRNA, LSU-rRNA)
relationship: part_of GO:0000474 ! maturation of SSU-rRNA from tetracistronic rRNA transcript (SSU-rRNA, 5.8S rRNA, 2S rRNA, LSU-rRNA)
relationship: part_of GO:0000487 ! maturation of 5.8S rRNA from tetracistronic rRNA transcript (SSU-rRNA, 5.8S rRNA, 2S rRNA, LSU-rRNA)

[Term]
id: GO:0000485
name: cleavage between 2S rRNA and LSU-rRNA of tetracistronic rRNA transcript (SSU-rRNA, 5.8S rRNA, 2S rRNA, LSU-rRNA)
namespace: biological_process
def: "Endonucleolytic cleavage between the LSU-rRNA and the 2S rRNA of an rRNA molecule originally produced as a tetracistronic rRNA transcript that contained the Small SubUnit (SSU) rRNA, the 5.8S rRNA, 2S rRNA, and the Large SubUnit (LSU) rRNA, in that order, from 5' to 3' along the primary transcript." [GOC:curators, PMID:768488]
is_a: GO:0000483 ! endonucleolytic cleavage of tetracistronic rRNA transcript (SSU-rRNA, 5.8S rRNA, 2S rRNA, LSU-rRNA)
relationship: part_of GO:0000473 ! maturation of LSU-rRNA from tetracistronic rRNA transcript (SSU-rRNA, 5.8S rRNA, 2S rRNA, LSU-rRNA)
relationship: part_of GO:0000475 ! maturation of 2S rRNA

[Term]
id: GO:0000486
name: cleavage between 5.8S rRNA and 2S rRNA of tetracistronic rRNA transcript (SSU-rRNA, 5.8S rRNA, 2S rRNA, LSU-rRNA)
namespace: biological_process
def: "Endonucleolytic cleavage between the 5.8S rRNA and the 2S rRNA of an rRNA molecule originally produced as a tetracistronic rRNA transcript that contained the Small SubUnit (SSU) rRNA, the 5.8S rRNA, 2S rRNA, and the Large SubUnit (LSU) rRNA, in that order, from 5' to 3' along the primary transcript." [GOC:curators, PMID:768488]
is_a: GO:0000483 ! endonucleolytic cleavage of tetracistronic rRNA transcript (SSU-rRNA, 5.8S rRNA, 2S rRNA, LSU-rRNA)
relationship: part_of GO:0000475 ! maturation of 2S rRNA
relationship: part_of GO:0000487 ! maturation of 5.8S rRNA from tetracistronic rRNA transcript (SSU-rRNA, 5.8S rRNA, 2S rRNA, LSU-rRNA)

[Term]
id: GO:0000487
name: maturation of 5.8S rRNA from tetracistronic rRNA transcript (SSU-rRNA, 5.8S rRNA, 2S rRNA, LSU-rRNA)
namespace: biological_process
def: "Any process involved in the maturation of a precursor 5.8S ribosomal RNA (rRNA) molecule into a mature 5.8S rRNA molecule from the pre-rRNA molecule originally produced as a tetracistronic rRNA transcript that contains the Small Subunit (SSU) rRNA, the 8.8S rRNA, the 2S rRNA, and the Large Subunit (LSU) in that order from 5' to 3' along the primary transcript." [GOC:curators]
is_a: GO:0000460 ! maturation of 5.8S rRNA

[Term]
id: GO:0000488
name: maturation of LSU-rRNA from tetracistronic rRNA transcript (SSU-rRNA, LSU-rRNA, 4.5S-rRNA, 5S-rRNA)
namespace: biological_process
def: "Any process involved in the maturation of a precursor Large SubUnit (LSU) ribosomal RNA (rRNA) molecule into a mature LSU-rRNA molecule from the pre-rRNA molecule originally produced as a tetracistronic rRNA transcript that contains the Small Subunit (SSU) rRNA, Large Subunit (LSU) the 4.5S rRNA, and the 5S rRNA in that order from 5' to 3' along the primary transcript." [GOC:curators]
is_a: GO:0000470 ! maturation of LSU-rRNA

[Term]
id: GO:0000489
name: maturation of SSU-rRNA from tetracistronic rRNA transcript (SSU-rRNA, LSU-rRNA, 4.5S-rRNA, 5S-rRNA)
namespace: biological_process
def: "Any process involved in the maturation of a precursor Small SubUnit (SSU) ribosomal RNA (rRNA) molecule into a mature SSU-rRNA molecule from the pre-rRNA molecule originally produced as a tetracistronic rRNA transcript that contains the Small Subunit (SSU) rRNA, Large Subunit (LSU) the 4.5S rRNA, and the 5S rRNA in that order from 5' to 3' along the primary transcript." [GOC:curators]
is_a: GO:0030490 ! maturation of SSU-rRNA

[Term]
id: GO:0000491
name: small nucleolar ribonucleoprotein complex assembly
namespace: biological_process
def: "The aggregation, arrangement and bonding together of proteins and a snoRNA to form a small nucleolar ribonucleoprotein (snoRNP) complex." [GOC:krc]
synonym: "snoRNP assembly" EXACT []
is_a: GO:0022618 ! ribonucleoprotein complex assembly

[Term]
id: GO:0000492
name: box C/D snoRNP assembly
namespace: biological_process
def: "The aggregation, arrangement and bonding together of proteins and a box C/D snoRNA to form a box C/D small nucleolar ribonucleoprotein (snoRNP) complex." [GOC:krc]
synonym: "box C/D small nucleolar ribonucleoprotein complex assembly" EXACT []
is_a: GO:0000491 ! small nucleolar ribonucleoprotein complex assembly

[Term]
id: GO:0000493
name: box H/ACA snoRNP assembly
namespace: biological_process
def: "The aggregation, arrangement and bonding together of proteins and a box H/ACA snoRNA to form a box H/ACA small nucleolar ribonucleoprotein (snoRNP) complex." [GOC:krc, PMID:12515383]
synonym: "box H/ACA small nucleolar ribonucleoprotein complex assembly" EXACT []
is_a: GO:0000491 ! small nucleolar ribonucleoprotein complex assembly

[Term]
id: GO:0000494
name: box C/D snoRNA 3'-end processing
namespace: biological_process
def: "Any process involved in forming the mature 3' end of a box C/D snoRNA molecule." [GOC:krc]
synonym: "box C/D snoRNA 3' end processing" EXACT []
is_a: GO:0031126 ! snoRNA 3'-end processing
is_a: GO:0034963 ! box C/D snoRNA processing

[Term]
id: GO:0000495
name: box H/ACA snoRNA 3'-end processing
namespace: biological_process
def: "Any process involved in forming the mature 3' end of a box H/ACA snoRNA molecule." [GOC:krc]
synonym: "box H/ACA snoRNA 3' end processing" EXACT []
is_a: GO:0031126 ! snoRNA 3'-end processing
is_a: GO:0034964 ! box H/ACA snoRNA processing

[Term]
id: GO:0000497
name: DNA template activity
namespace: molecular_function
def: "Interacting selectively and non-covalently with nucleic acid via hydrogen bonds between the bases of a gene product molecule and the bases of a target DNA molecule." [GOC:krc]
comment: Note that with respect to annotation, "base pairing" and its child terms are intended to be used to annotate the activity of gene products composed of nucleic acid, presumably RNA, to interact with DNA molecules via base pairing. Internal base pairing with itself is considered part of the secondary structure of the molecule and is not within the scope of GO function.
synonym: "base pairing with DNA" RELATED []
is_a: GO:0003677 ! DNA binding

[Term]
id: GO:0000500
name: RNA polymerase I upstream activating factor complex
namespace: cellular_component
def: "A complex required for the transcription of rDNA by RNA polymerase I. In yeast the complex consists of Rrrn5p, Rrn9p, Rrn10p, histones H3 and H4, and Uaf30p." [PMID:11500378]
synonym: "RNA polymerase I upstream activation factor complex" EXACT []
synonym: "UAF" EXACT []
is_a: GO:0000120 ! RNA polymerase I transcription regulator complex

[Term]
id: GO:0000502
name: proteasome complex
namespace: cellular_component
def: "A large multisubunit complex which catalyzes protein degradation, found in eukaryotes, archaea and some bacteria. In eukaryotes, this complex consists of the barrel shaped proteasome core complex and one or two associated proteins or complexes that act in regulating entry into or exit from the core." [GOC:rb, Wikipedia:Proteasome]
subset: goslim_pir
synonym: "26S proteasome" NARROW []
synonym: "proteasome" EXACT [GOC:cjm]
is_a: GO:1905369 ! endopeptidase complex
relationship: part_of GO:0005622 ! intracellular

[Term]
id: GO:0000504
name: obsolete proteasome regulatory particle (sensu Bacteria)
namespace: cellular_component
def: "OBSOLETE. A multisubunit complex that recognizes and unfolds ubiquitinated proteins, and translocates them to the core complex in an ATP dependent manner. As in, but not restricted to, the taxon Bacteria (Bacteria, ncbi_taxonomy_id:2)." [GOC:rb]
comment: This term was made obsolete because there is no ubiquitin in bacteria and they do not have proteasome regulatory particles. Instead they have proteasome-activating nucleotidase.
synonym: "26S proteasome" NARROW []
synonym: "proteasome regulatory particle (sensu Bacteria)" EXACT []
is_obsolete: true

[Term]
id: GO:0000506
name: glycosylphosphatidylinositol-N-acetylglucosaminyltransferase (GPI-GnT) complex
namespace: cellular_component
def: "An enzyme complex that catalyzes the transfer of GlcNAc from UDP-GlcNAc to an acceptor phosphatidylinositol, the first step in the production of GPI anchors for cell surface proteins. The complex contains PIG-A, PIG-C, PIG-H, PIG-Q, PIG-P, and DPM2 in human, and Eri1p, Gpi1p, Gpi2p, Gpi15p, Gpi19p, and Spt14p in budding yeast." [GOC:kp, GOC:rb, PMID:10944123, PMID:15163411]
comment: Note that this term should not be confused with 'GPI-anchor transamidase complex ; GO:0042765', which represents a distinct complex with a different catalytic activity.
synonym: "GPI-GlcNAc transferase complex" EXACT []
synonym: "GPI-GnT complex" EXACT []
synonym: "GPI-N-acetylglucosaminyltransferase complex" EXACT []
is_a: GO:0098796 ! membrane protein complex
is_a: GO:1990234 ! transferase complex
relationship: part_of GO:0005789 ! endoplasmic reticulum membrane

[Term]
id: GO:0000578
name: embryonic axis specification
namespace: biological_process
def: "The establishment, maintenance and elaboration of a pattern along a line or a point in an embryo." [GOC:dph, GOC:go_curators, GOC:sdb_2009, GOC:tb]
synonym: "embryonic axis determination" RELATED []
is_a: GO:0009798 ! axis specification
is_a: GO:0009880 ! embryonic pattern specification

[Term]
id: GO:0000700
name: mismatch base pair DNA N-glycosylase activity
namespace: molecular_function
def: "Catalysis of the removal of single bases present in mismatches by the cleavage the N-C1' glycosidic bond between the target damaged DNA base and the deoxyribose sugar. The reaction releases a free base and leaves an apurinic/apyrimidinic (AP) site." [GOC:elh, PMID:9224623]
is_a: GO:0019104 ! DNA N-glycosylase activity

[Term]
id: GO:0000701
name: purine-specific mismatch base pair DNA N-glycosylase activity
namespace: molecular_function
def: "Catalysis of the removal of purines present in mismatches, especially opposite oxidized purines, by cleaving the N-C1' glycosidic bond between the target damaged DNA base and the deoxyribose sugar. The reaction releases a free base and leaves an apurinic (AP) site." [GOC:elh, PMID:9224623]
synonym: "A/G-specific adenine DNA glycosylase activity" NARROW []
xref: EC:3.2.2
is_a: GO:0000700 ! mismatch base pair DNA N-glycosylase activity

[Term]
id: GO:0000702
name: oxidized base lesion DNA N-glycosylase activity
namespace: molecular_function
def: "Catalysis of the removal of oxidized bases by cleaving the N-C1' glycosidic bond between the target damaged DNA base and the deoxyribose sugar. The reaction releases a free base and leaves an apurinic/apyrimidinic (AP) site." [GOC:elh, PMID:11554296]
is_a: GO:0019104 ! DNA N-glycosylase activity

[Term]
id: GO:0000703
name: oxidized pyrimidine nucleobase lesion DNA N-glycosylase activity
namespace: molecular_function
alt_id: GO:0019004
def: "Catalysis of the removal oxidized pyrimidine bases by cleaving the N-C1' glycosidic bond between the oxidized pyrimidine and the deoxyribose sugar. The reaction involves formation of a covalent enzyme-pyrimidine base intermediate. Release of the enzyme and free base by a beta-elimination or a beta, gamma-elimination mechanism results in the cleavage of the DNA backbone 3' of the apyrimidinic (AP) site." [GOC:elh, PMID:11554296]
comment: Consider also annotating to the molecular function term 'DNA-(apurinic or apyrimidinic site) lyase activity ; GO:0003906'.
synonym: "bifunctional DNA glycosylase" BROAD []
synonym: "DNA glycosylase/AP-lyase" BROAD []
synonym: "DNA glycosylase/beta-lyase" BROAD []
synonym: "endodeoxyribonuclease III" RELATED []
synonym: "endonuclease III" RELATED []
synonym: "endonuclease VIII activity" RELATED []
synonym: "oxidized pyrimidine base lesion DNA N-glycosylase activity" EXACT [GOC:go_curators]
synonym: "pyrimidine-specific oxidized base lesion DNA N-glycosylase activity" RELATED []
xref: Reactome:R-HSA-110224 "Cleavage of thymine glycol by NTHL1 glycosylase"
xref: Reactome:R-HSA-110226 "Cleavage of cytosine glycol by NTHL1 glycosylase"
xref: Reactome:R-HSA-110227 "Cleavage of dihydrouracil by NTHL1 glycosylase"
is_a: GO:0000702 ! oxidized base lesion DNA N-glycosylase activity

[Term]
id: GO:0000704
name: pyrimidine dimer DNA N-glycosylase activity
namespace: molecular_function
def: "Catalysis of the removal of pyrimidine dimers by removing the 5' pyrimidine of the dimer by cleaving the N-C1' glycosidic bond between the 5' pyrimidine of the dimer and the deoxyribose sugar. The reaction releases the 5' pyrimidine of the dimer and leaves an apurinic (AP) site. The reaction involves the formation of a covalent enzyme substrate intermediate. Release of the enzyme and free base by a beta-elimination or a beta, gamma-elimination mechanism results in the cleavage of the DNA backbone 3' of the apyrimidinic (AP) site." [GOC:elh, PMID:9224623]
is_a: GO:0019104 ! DNA N-glycosylase activity

[Term]
id: GO:0000705
name: achiasmate meiosis I
namespace: biological_process
def: "The first division of meiosis in which homologous chromosomes are paired and segregated from each other, occurring in the constitutive absence of chiasmata." [GOC:elh, GOC:sart, PMID:10690419]
synonym: "achiasmate meiosis I nuclear division" EXACT []
is_a: GO:0007127 ! meiosis I

[Term]
id: GO:0000706
name: meiotic DNA double-strand break processing
namespace: biological_process
def: "The cell cycle process in which the 5' to 3' exonucleolytic resection of the DNA at the site of the break to form a 3' single-strand DNA overhang occurs. This takes place during meiosis." [GOC:elh, PMID:9334324]
is_a: GO:0000729 ! DNA double-strand break processing
is_a: GO:1903046 ! meiotic cell cycle process
intersection_of: GO:0000729 ! DNA double-strand break processing
intersection_of: part_of GO:0051321 ! meiotic cell cycle

[Term]
id: GO:0000707
name: meiotic DNA recombinase assembly
namespace: biological_process
def: "During meiosis, the aggregation, arrangement and bonding together of strand exchange proteins (recombinases) to form higher order oligomers on single-stranded DNA." [GOC:elh, PMID:11459983]
is_a: GO:0000730 ! DNA recombinase assembly
is_a: GO:0061982 ! meiosis I cell cycle process

[Term]
id: GO:0000708
name: meiotic strand invasion
namespace: biological_process
def: "The cell cycle process in which the nucleoprotein complex (composed of the broken single-strand DNA and the recombinase) searches and identifies a region of homology in intact duplex DNA. The broken single-strand DNA displaces the like strand and forms Watson-Crick base pairs with its complement, forming a duplex in which each strand is from one of the two recombining DNA molecules. This occurs during meiosis." [GOC:elh, PMID:10915877]
synonym: "meiotic D-loop biosynthesis" RELATED []
synonym: "meiotic D-loop formation" RELATED []
synonym: "meiotic displacement loop biosynthesis" RELATED [GOC:mah, GOC:vw]
synonym: "meiotic displacement loop formation" RELATED [GOC:mah, GOC:vw]
is_a: GO:0042148 ! strand invasion
is_a: GO:0061982 ! meiosis I cell cycle process
intersection_of: GO:0042148 ! strand invasion
intersection_of: part_of GO:0051321 ! meiotic cell cycle

[Term]
id: GO:0000709
name: meiotic joint molecule formation
namespace: biological_process
def: "The conversion of the paired broken DNA and homologous duplex DNA into a four-stranded branched intermediate, known as a joint molecule, formed during meiotic recombination. These joint molecules contain Holliday junctions on either side of heteroduplex DNA." [GOC:elh, PMID:8521495]
is_a: GO:1903046 ! meiotic cell cycle process
relationship: part_of GO:0007131 ! reciprocal meiotic recombination

[Term]
id: GO:0000710
name: meiotic mismatch repair
namespace: biological_process
def: "A system for the identification and correction of base-base mismatches, small insertion-deletion loops, and regions of heterology that are present in duplex DNA formed with strands from two recombining molecules. Correction of the mismatch can result in non-Mendelian segregation of alleles following meiosis." [GOC:elh, PMID:10357855]
is_a: GO:0006298 ! mismatch repair
is_a: GO:0061982 ! meiosis I cell cycle process

[Term]
id: GO:0000711
name: meiotic DNA repair synthesis
namespace: biological_process
def: "During meiosis, the synthesis of DNA proceeding from the broken 3' single-strand DNA end that uses the homologous intact duplex as the template." [GOC:elh, PMID:9334324]
is_a: GO:0000731 ! DNA synthesis involved in DNA repair
is_a: GO:0061982 ! meiosis I cell cycle process

[Term]
id: GO:0000712
name: resolution of meiotic recombination intermediates
namespace: biological_process
def: "The cleavage and rejoining of intermediates, such as Holliday junctions, formed during meiotic recombination to produce two intact molecules in which genetic material has been exchanged." [GOC:elh, PMID:11733053]
synonym: "resolution of meiotic joint molecules as recombinants" NARROW [GOC:elh, GOC:mah]
is_a: GO:0061982 ! meiosis I cell cycle process
relationship: part_of GO:0007131 ! reciprocal meiotic recombination
relationship: part_of GO:0051307 ! meiotic chromosome separation

[Term]
id: GO:0000713
name: meiotic heteroduplex formation
namespace: biological_process
def: "During meiosis, the formation of a stable duplex DNA that contains one strand from each of the two recombining DNA molecules." [GOC:elh, PMID:9334324]
is_a: GO:0061982 ! meiosis I cell cycle process
relationship: part_of GO:0006310 ! DNA recombination

[Term]
id: GO:0000714
name: meiotic strand displacement
namespace: biological_process
def: "The cell cycle process in which the broken 3' single-strand DNA molecule that formed heteroduplex DNA with its complement in an intact duplex DNA is rejected. The Watson-Crick base pairing in the original duplex is restored. The rejected 3' single-strand DNA molecule reanneals with its original complement to reform two intact duplex molecules. This occurs during meiosis." [GOC:elh, PMID:10357855]
synonym: "meiotic D-loop dissociation" RELATED [GOC:mah, GOC:vw]
synonym: "meiotic D-loop processing" RELATED [GOC:mah, GOC:vw]
synonym: "meiotic displacement loop dissociation" RELATED [GOC:mah, GOC:vw]
synonym: "meiotic displacement loop processing" RELATED [GOC:mah, GOC:vw]
is_a: GO:0000732 ! strand displacement
is_a: GO:0061982 ! meiosis I cell cycle process

[Term]
id: GO:0000715
name: nucleotide-excision repair, DNA damage recognition
namespace: biological_process
def: "The identification of lesions in DNA, such as pyrimidine-dimers, intrastrand cross-links, and bulky adducts. The wide range of substrate specificity suggests the repair complex recognizes distortions in the DNA helix." [GOC:elh, PMID:10197977]
synonym: "pyrimidine-dimer repair, DNA damage recognition" RELATED []
is_a: GO:0051276 ! chromosome organization
relationship: part_of GO:0006289 ! nucleotide-excision repair

[Term]
id: GO:0000716
name: transcription-coupled nucleotide-excision repair, DNA damage recognition
namespace: biological_process
def: "The identification of lesions on the actively transcribed strand of the DNA duplex as well as a small subset of lesions not recognized by the general nucleotide-excision repair pathway." [GOC:elh, PMID:10197977]
synonym: "pyrimidine-dimer repair, DNA damage recognition" RELATED []
is_a: GO:0000715 ! nucleotide-excision repair, DNA damage recognition
relationship: part_of GO:0006283 ! transcription-coupled nucleotide-excision repair

[Term]
id: GO:0000717
name: nucleotide-excision repair, DNA duplex unwinding
namespace: biological_process
def: "The unwinding, or local denaturation, of the DNA duplex to create a bubble around the site of the DNA damage." [GOC:elh, PMID:10197977]
is_a: GO:0032508 ! DNA duplex unwinding
intersection_of: GO:0032508 ! DNA duplex unwinding
intersection_of: part_of GO:0006289 ! nucleotide-excision repair
relationship: part_of GO:0006289 ! nucleotide-excision repair

[Term]
id: GO:0000718
name: nucleotide-excision repair, DNA damage removal
namespace: biological_process
def: "The removal of the oligonucleotide that contains the DNA damage. The oligonucleotide is formed by dual incisions that flank the site of DNA damage." [GOC:elh, PMID:10197977]
is_a: GO:0044349 ! DNA excision
relationship: part_of GO:0006289 ! nucleotide-excision repair

[Term]
id: GO:0000719
name: photoreactive repair
namespace: biological_process
def: "The repair of UV-induced T-T, C-T and C-C dimers by directly reversing the damage to restore the original pyrimidines." [GOC:elh, PMID:10915863]
synonym: "pyrimidine-dimer repair by photolyase" NARROW []
is_a: GO:0006290 ! pyrimidine dimer repair

[Term]
id: GO:0000720
name: pyrimidine dimer repair by nucleotide-excision repair
namespace: biological_process
def: "The repair of UV-induced T-T, C-T, and C-C dimers by the recognition and removal of the damaged DNA strand from the DNA helix as an oligonucleotide. The small gap left in the DNA helix is filled in by the sequential action of DNA polymerase and DNA ligase." [GOC:elh]
comment: Note that the repair of pyrimidine dimers by nucleotide excision repair involves the same gene products that are involved in general nucleotide excision repair. Consider also annotating to other children of the biological process term 'nucleotide-excision repair ; GO:0006289'.
is_a: GO:0006289 ! nucleotide-excision repair
is_a: GO:0006290 ! pyrimidine dimer repair

[Term]
id: GO:0000721
name: (R,R)-butanediol dehydrogenase activity
namespace: molecular_function
def: "Catalysis of the reversible reaction: (R,R)-butane-2,3-diol + NAD+ = (R)-acetoin + NADH + H(+)." [EC:1.1.1.4]
synonym: "(R)-2,3-butanediol dehydrogenase activity" EXACT [EC:1.1.1.4]
synonym: "(R)-diacetyl reductase activity" EXACT [EC:1.1.1.4]
synonym: "1-amino-2-propanol dehydrogenase activity" EXACT [EC:1.1.1.4]
synonym: "1-amino-2-propanol oxidoreductase activity" EXACT [EC:1.1.1.4]
synonym: "2,3-butanediol dehydrogenase activity" EXACT [EC:1.1.1.4]
synonym: "aminopropanol oxidoreductase activity" EXACT [EC:1.1.1.4]
synonym: "butylene glycol dehydrogenase activity" EXACT [EC:1.1.1.4]
synonym: "butyleneglycol dehydrogenase activity" EXACT [EC:1.1.1.4]
synonym: "D-(-)-butanediol dehydrogenase activity" EXACT [EC:1.1.1.4]
synonym: "D-1-amino-2-propanol dehydrogenase activity" EXACT [EC:1.1.1.4]
synonym: "D-1-amino-2-propanol:NAD(2) oxidoreductase activity" EXACT [EC:1.1.1.4]
synonym: "D-aminopropanol dehydrogenase activity" EXACT [EC:1.1.1.4]
synonym: "D-butanediol dehydrogenase activity" EXACT [EC:1.1.1.4]
synonym: "diacetyl (acetoin) reductase activity" RELATED [EC:1.1.1.4]
xref: EC:1.1.1.4
xref: MetaCyc:RR-BUTANEDIOL-DEHYDROGENASE-RXN
xref: RHEA:24340
is_a: GO:0016616 ! oxidoreductase activity, acting on the CH-OH group of donors, NAD or NADP as acceptor

[Term]
id: GO:0000722
name: telomere maintenance via recombination
namespace: biological_process
def: "Any recombinational process that contributes to the maintenance of proper telomeric length." [GOC:elh, PMID:11850777]
synonym: "telomerase-independent telomere maintenance" RELATED []
is_a: GO:0000723 ! telomere maintenance
is_a: GO:0006312 ! mitotic recombination

[Term]
id: GO:0000723
name: telomere maintenance
namespace: biological_process
def: "Any process that contributes to the maintenance of proper telomeric length and structure by affecting and monitoring the activity of telomeric proteins, the length of telomeric DNA and the replication and repair of the DNA. These processes includes those that shorten, lengthen, replicate and repair the telomeric DNA sequences." [GOC:BHF, GOC:BHF_telomere, GOC:elh, GOC:rl, PMID:11092831]
synonym: "regulation of telomere length" RELATED [GOC:dph, GOC:tb]
is_a: GO:0006259 ! DNA metabolic process
is_a: GO:0032200 ! telomere organization
is_a: GO:0060249 ! anatomical structure homeostasis

[Term]
id: GO:0000724
name: double-strand break repair via homologous recombination
namespace: biological_process
alt_id: GO:0016924
def: "The error-free repair of a double-strand break in DNA in which the broken DNA molecule is repaired using homologous sequences. A strand in the broken DNA searches for a homologous region in an intact chromosome to serve as the template for DNA synthesis. The restoration of two intact DNA molecules results in the exchange, reciprocal or nonreciprocal, of genetic material between the intact DNA molecule and the broken DNA molecule." [GOC:elh, PMID:10357855]
synonym: "HDR" EXACT [GOC:vk]
synonym: "homologous recombinational repair" EXACT []
synonym: "homology-directed repair" EXACT [GOC:vk]
synonym: "HRR" EXACT []
synonym: "Rad51-dependent recombinational repair" EXACT [GOC:mah]
synonym: "Rhp51-dependent recombinational repair" EXACT []
is_a: GO:0000725 ! recombinational repair
is_a: GO:0006302 ! double-strand break repair

[Term]
id: GO:0000725
name: recombinational repair
namespace: biological_process
def: "A DNA repair process that involves the exchange, reciprocal or nonreciprocal, of genetic material between the broken DNA molecule and a homologous region of DNA." [GOC:elh]
xref: Wikipedia:Recombinational_repair
is_a: GO:0006281 ! DNA repair
is_a: GO:0006310 ! DNA recombination

[Term]
id: GO:0000726
name: non-recombinational repair
namespace: biological_process
def: "A DNA repair process in which that does not require the exchange of genetic material between the broken DNA molecule and a homologous region of DNA." [GOC:elh]
is_a: GO:0006281 ! DNA repair

[Term]
id: GO:0000727
name: double-strand break repair via break-induced replication
namespace: biological_process
def: "The error-free repair of a double-strand break in DNA in which the centromere-proximal end of a broken chromosome searches for a homologous region in an intact chromosome. DNA synthesis initiates from the 3' end of the invading DNA strand, using the intact chromosome as the template, and progresses to the end of the chromosome." [GOC:elh, PMID:10357855]
is_a: GO:0000724 ! double-strand break repair via homologous recombination

[Term]
id: GO:0000728
name: gene conversion at mating-type locus, DNA double-strand break formation
namespace: biological_process
def: "The site-specific endonucleolytic cleavage of DNA at the mating-type locus which initiates the conversion of one mating-type allele to another." [GOC:elh, PMID:7646483]
is_a: GO:0022414 ! reproductive process
is_a: GO:0090305 ! nucleic acid phosphodiester bond hydrolysis
relationship: part_of GO:0007534 ! gene conversion at mating-type locus

[Term]
id: GO:0000729
name: DNA double-strand break processing
namespace: biological_process
def: "The 5' to 3' exonucleolytic resection of the DNA at the site of the break to form a 3' single-strand DNA overhang." [PMID:10357855]
is_a: GO:0006259 ! DNA metabolic process
relationship: has_part GO:0035312 ! 5'-3' exodeoxyribonuclease activity
relationship: part_of GO:0006302 ! double-strand break repair

[Term]
id: GO:0000730
name: DNA recombinase assembly
namespace: biological_process
def: "The aggregation, arrangement and bonding together of strand exchange proteins (recombinases) into higher order oligomers on single-stranded DNA." [PMID:10357855]
synonym: "Rad51 nucleoprotein filament formation" EXACT [GOC:elh, GOC:vw]
is_a: GO:0065004 ! protein-DNA complex assembly
is_a: GO:0090735 ! DNA repair complex assembly
relationship: part_of GO:0045003 ! double-strand break repair via synthesis-dependent strand annealing

[Term]
id: GO:0000731
name: DNA synthesis involved in DNA repair
namespace: biological_process
def: "Synthesis of DNA that proceeds from the broken 3' single-strand DNA end and uses the homologous intact duplex as the template." [PMID:10357855]
synonym: "DNA repair synthesis" BROAD []
synonym: "DNA synthesis during DNA repair" RELATED [GOC:dph, GOC:tb]
synonym: "mitotic DNA repair synthesis" NARROW [GOC:mah]
is_a: GO:0071897 ! DNA biosynthetic process
intersection_of: GO:0071897 ! DNA biosynthetic process
intersection_of: part_of GO:0006281 ! DNA repair
relationship: part_of GO:0006281 ! DNA repair

[Term]
id: GO:0000732
name: strand displacement
namespace: biological_process
def: "The rejection of the broken 3' single-strand DNA molecule that formed heteroduplex DNA with its complement in an intact duplex DNA. The Watson-Crick base pairing in the original duplex is restored. The rejected 3' single-strand DNA molecule reanneals with its original complement to reform two intact duplex molecules." [PMID:10357855]
synonym: "D-loop dissociation" RELATED [GOC:mah, GOC:vw]
synonym: "D-loop processing" RELATED [GOC:mah, GOC:vw]
synonym: "displacement loop dissociation" RELATED [GOC:mah, GOC:vw]
synonym: "displacement loop processing" RELATED [GOC:mah, GOC:vw]
is_a: GO:0006259 ! DNA metabolic process
relationship: part_of GO:0006310 ! DNA recombination

[Term]
id: GO:0000733
name: DNA strand renaturation
namespace: biological_process
def: "The identification and annealing of complementary base pairs in single-strand DNA." [GOC:elh]
is_a: GO:0006259 ! DNA metabolic process
is_a: GO:0032392 ! DNA geometric change

[Term]
id: GO:0000734
name: gene conversion at mating-type locus, DNA repair synthesis
namespace: biological_process
def: "Synthesis of DNA that proceeds from the broken 3' single-strand DNA end uses the homologous intact duplex as the template during gene conversion at the mating-type locus." [GOC:elh]
is_a: GO:0000731 ! DNA synthesis involved in DNA repair
is_a: GO:0022414 ! reproductive process
intersection_of: GO:0000731 ! DNA synthesis involved in DNA repair
intersection_of: part_of GO:0007534 ! gene conversion at mating-type locus
relationship: part_of GO:0007534 ! gene conversion at mating-type locus

[Term]
id: GO:0000735
name: removal of nonhomologous ends
namespace: biological_process
def: "The removal of nonhomologous sequences at the broken 3' single-strand DNA end before DNA repair synthesis can occur." [PMID:10357855]
is_a: GO:0006259 ! DNA metabolic process
relationship: has_part GO:0004520 ! endodeoxyribonuclease activity

[Term]
id: GO:0000736
name: double-strand break repair via single-strand annealing, removal of nonhomologous ends
namespace: biological_process
def: "During DSBR via single-strand annealing, the removal of nonhomologous sequences at the broken 3' single-strand DNA end before DNA repair synthesis can occur." [PMID:10357855]
is_a: GO:0000735 ! removal of nonhomologous ends
intersection_of: GO:0000735 ! removal of nonhomologous ends
intersection_of: part_of GO:0045002 ! double-strand break repair via single-strand annealing
relationship: part_of GO:0045002 ! double-strand break repair via single-strand annealing

[Term]
id: GO:0000737
name: DNA catabolic process, endonucleolytic
namespace: biological_process
def: "The chemical reactions and pathways resulting in the breakdown of DNA, involving the hydrolysis of internal 3',5'-phosphodiester bonds in one or two strands of deoxyribonucleotides." [GOC:elh, GOC:mah]
synonym: "DNA breakdown, endonucleolytic" EXACT []
synonym: "DNA degradation, endonucleolytic" EXACT []
synonym: "endonucleolytic degradation of DNA" EXACT []
synonym: "endonucleolytic DNA catabolism" EXACT []
is_a: GO:0006308 ! DNA catabolic process
is_a: GO:0090305 ! nucleic acid phosphodiester bond hydrolysis
relationship: has_part GO:0004520 ! endodeoxyribonuclease activity

[Term]
id: GO:0000738
name: DNA catabolic process, exonucleolytic
namespace: biological_process
def: "The chemical reactions and pathways resulting in the breakdown of DNA, involving the hydrolysis of terminal 3',5'-phosphodiester bonds in one or two strands of deoxyribonucleotides." [GOC:elh, GOC:mah]
synonym: "DNA breakdown, exonucleolytic" EXACT []
synonym: "DNA degradation, exonucleolytic" EXACT []
synonym: "exonucleolytic degradation of DNA" EXACT []
is_a: GO:0006308 ! DNA catabolic process
is_a: GO:0090305 ! nucleic acid phosphodiester bond hydrolysis
relationship: has_part GO:0004529 ! exodeoxyribonuclease activity

[Term]
id: GO:0000739
name: obsolete DNA strand annealing activity
namespace: molecular_function
def: "OBSOLETE. Facilitates the base-pairing of complementary single-stranded DNA." [GOC:elh]
comment: This term was made obsolete because it describes a process and not an activity.
synonym: "DNA strand annealing activity" EXACT []
is_obsolete: true
consider: GO:0000733
consider: GO:0036292
consider: GO:0036310

[Term]
id: GO:0000740
name: nuclear membrane fusion
namespace: biological_process
def: "The joining of 2 or more lipid bilayer membranes that surround the nucleus." [GOC:elh]
is_a: GO:0090174 ! organelle membrane fusion

[Term]
id: GO:0000741
name: karyogamy
namespace: biological_process
alt_id: GO:0007335
def: "The creation of a single nucleus from multiple nuclei as a result of fusing the lipid bilayers that surround each nuclei." [GOC:elh]
synonym: "nuclear fusion" EXACT []
synonym: "nuclear fusion during karyogamy" EXACT []
xref: Wikipedia:Karyogamy
is_a: GO:0048284 ! organelle fusion
relationship: part_of GO:0006997 ! nucleus organization

[Term]
id: GO:0000742
name: karyogamy involved in conjugation with cellular fusion
namespace: biological_process
def: "During sexual reproduction, the creation of a single nucleus from multiple nuclei as a result of fusing the lipid bilayers that surround each nuclei. This occurs after cytogamy." [GOC:elh]
synonym: "karyogamy during conjugation with cellular fusion" RELATED [GOC:dph, GOC:tb]
is_a: GO:0000741 ! karyogamy
is_a: GO:0022414 ! reproductive process
intersection_of: GO:0000741 ! karyogamy
intersection_of: part_of GO:0000747 ! conjugation with cellular fusion
relationship: part_of GO:0000747 ! conjugation with cellular fusion

[Term]
id: GO:0000743
name: nuclear migration involved in conjugation with cellular fusion
namespace: biological_process
alt_id: GO:0006946
def: "The microtubule-based movement of nuclei towards one another as a prelude to karyogamy in organisms undergoing conjugation with cellular fusion." [GOC:clt, GOC:vw, PMID:16380440]
synonym: "nuclear congression" EXACT [GOC:vw]
synonym: "nuclear migration during conjugation with cellular fusion" RELATED [GOC:dph, GOC:tb]
is_a: GO:0022414 ! reproductive process
is_a: GO:0030473 ! nuclear migration along microtubule
intersection_of: GO:0007097 ! nuclear migration
intersection_of: part_of GO:0000747 ! conjugation with cellular fusion
relationship: part_of GO:0000747 ! conjugation with cellular fusion

[Term]
id: GO:0000744
name: karyogamy involved in conjugation with mutual genetic exchange
namespace: biological_process
def: "During sexual reproduction, the creation of a single nucleus from two nuclei as a result of fusing the nuclear envelopes that surround each nuclei. This takes place following the mutual exchange of one of the two nuclei produced by the mitosis that follows the second meiotic nuclear division. This occurs in ciliated protozoans such as Tetrahymena." [GOC:mah, GOC:pg]
synonym: "karyogamy involved in conjugation without cellular fusion" EXACT [GOC:dph, GOC:tb]
is_a: GO:0000741 ! karyogamy
intersection_of: GO:0000741 ! karyogamy
intersection_of: part_of GO:0000748 ! conjugation with mutual genetic exchange
relationship: part_of GO:0000748 ! conjugation with mutual genetic exchange
property_value: term_tracker_item https://github.com/geneontology/go-ontology/issues/16248 xsd:anyURI

[Term]
id: GO:0000745
name: nuclear migration involved in conjugation with mutual genetic exchange
namespace: biological_process
def: "The net movement of nuclei towards one another, leading to the bilateral transfer of genetic material in organisms undergoing conjugation without cellular fusion." [GOC:clt, GOC:mah]
synonym: "nuclear exchange during conjugation without cellular fusion" RELATED []
synonym: "nuclear migration involved in conjugation without cellular fusion" EXACT [GOC:dph, GOC:tb]
is_a: GO:0007097 ! nuclear migration
intersection_of: GO:0007097 ! nuclear migration
intersection_of: part_of GO:0000748 ! conjugation with mutual genetic exchange
relationship: part_of GO:0000744 ! karyogamy involved in conjugation with mutual genetic exchange

[Term]
id: GO:0000746
name: conjugation
namespace: biological_process
def: "The union or introduction of genetic information from compatible mating types that results in a genetically different individual. Conjugation requires direct cellular contact between the organisms." [GOC:elh]
subset: goslim_aspergillus
subset: goslim_candida
subset: goslim_pir
subset: goslim_yeast
xref: Wikipedia:Conjugation
is_a: GO:0044764 ! multi-organism cellular process

[Term]
id: GO:0000747
name: conjugation with cellular fusion
namespace: biological_process
alt_id: GO:0007322
alt_id: GO:0007333
alt_id: GO:0030461
alt_id: GO:0030477
def: "A conjugation process that results in the union of cellular and genetic information from compatible mating types. An example of this process is found in Saccharomyces cerevisiae." [GOC:elh]
subset: goslim_pombe
synonym: "cell fusion" RELATED []
synonym: "mating" RELATED []
is_a: GO:0000746 ! conjugation
is_a: GO:0019953 ! sexual reproduction
is_a: GO:0140253 ! cell-cell fusion

[Term]
id: GO:0000748
name: conjugation with mutual genetic exchange
namespace: biological_process
def: "A conjugation process that results in the mutual exchange and union of only genetic information between compatible mating types. Conjugation without cellular fusion requires direct cellular contact between the organisms without plasma membrane fusion. The organisms involved in conjugation without cellular fusion separate after nuclear exchange." [GOC:elh]
synonym: "conjugation without cellular fusion" EXACT []
is_a: GO:0000746 ! conjugation

[Term]
id: GO:0000749
name: response to pheromone triggering conjugation with cellular fusion
namespace: biological_process
alt_id: GO:0007328
alt_id: GO:0030434
def: "Any process that results in a change in state or activity of a cell or an organism (in terms of movement, secretion, enzyme production, gene expression, etc.) as a result of a pheromone stimulus that positively regulates the process of conjugation with cellular fusion. An example of this process is found in Saccharomyces cerevisiae." [GOC:clt]
synonym: "response to pheromone during conjugation with cellular fusion" RELATED [GOC:dph]
is_a: GO:0031139 ! positive regulation of conjugation with cellular fusion
is_a: GO:0071444 ! cellular response to pheromone
intersection_of: GO:0019236 ! response to pheromone
intersection_of: positively_regulates GO:0000747 ! conjugation with cellular fusion

[Term]
id: GO:0000750
name: pheromone-dependent signal transduction involved in conjugation with cellular fusion
namespace: biological_process
alt_id: GO:0007330
alt_id: GO:0030454
def: "A signal transduction process resulting in the relay, amplification or dampening of a signal generated in response to pheromone exposure in organisms that undergo conjugation with cellular fusion. An example of this process is found in Saccharomyces cerevisiae." [GOC:clt]
synonym: "transduction of mating signal" BROAD []
is_a: GO:0032005 ! signal transduction involved in positive regulation of conjugation with cellular fusion
relationship: part_of GO:0000749 ! response to pheromone triggering conjugation with cellular fusion

[Term]
id: GO:0000751
name: mitotic cell cycle G1 arrest in response to pheromone
namespace: biological_process
alt_id: GO:0030571
def: "The cell cycle regulatory process in which the mitotic cell cycle is halted during G1 as a result of a pheromone stimulus. An example of this process is found in Saccharomyces cerevisiae." [GOC:clt, GOC:dph, GOC:mah, GOC:tb]
synonym: "cell cycle arrest in response to pheromone" BROAD []
is_a: GO:0071850 ! mitotic cell cycle arrest
relationship: part_of GO:0000749 ! response to pheromone triggering conjugation with cellular fusion

[Term]
id: GO:0000752
name: agglutination involved in conjugation with cellular fusion
namespace: biological_process
alt_id: GO:0007334
def: "The aggregation or adhesion of compatible mating types via complementary cell-cell interactions during conjugation with cellular fusion of a unicellular organism. An example of this process is agglutination in Saccharomyces cerevisiae." [GOC:elh]
synonym: "agglutination" BROAD []
synonym: "cell-cell adhesion during conjugation with cellular fusion" EXACT []
synonym: "cell-cell adhesion during mating" EXACT []
is_a: GO:0000771 ! agglutination involved in conjugation
is_a: GO:0022414 ! reproductive process
relationship: part_of GO:0000747 ! conjugation with cellular fusion
relationship: part_of GO:0000749 ! response to pheromone triggering conjugation with cellular fusion

[Term]
id: GO:0000753
name: cell morphogenesis involved in conjugation with cellular fusion
namespace: biological_process
alt_id: GO:0007332
def: "The change in form (cell shape and size) that occurs during sexual reproduction in order to facilitate direct contact between the compatible mating types in organisms that undergo conjugation cellular fusion." [GOC:clt]
synonym: "shmoo orientation" NARROW []
synonym: "shmooing" NARROW []
is_a: GO:0000767 ! cell morphogenesis involved in conjugation
is_a: GO:0003006 ! developmental process involved in reproduction
intersection_of: GO:0000902 ! cell morphogenesis
intersection_of: part_of GO:0000747 ! conjugation with cellular fusion
relationship: part_of GO:0000747 ! conjugation with cellular fusion

[Term]
id: GO:0000754
name: adaptation of signaling pathway by response to pheromone involved in conjugation with cellular fusion
namespace: biological_process
alt_id: GO:0007331
alt_id: GO:0030453
def: "In organisms that undergo conjugation with cellular fusion, the process resulting in desensitization following exposure to pheromone stimulus that act to down-regulate further stimulation or block initial conjugation responses. An example of this is the adaptation to pheromone during conjugation with cellular fusion in Saccharomyces cerevisiae." [GOC:clt]
synonym: "adaptation of signalling pathway by response to pheromone involved in conjugation with cellular fusion" EXACT [GOC:mah]
synonym: "adaptation to pheromone during conjugation with cellular fusion" RELATED [GOC:dph, GOC:tb]
synonym: "desensitization to pheromone during conjugation with cellular fusion" EXACT []
is_a: GO:0023058 ! adaptation of signaling pathway
relationship: part_of GO:0000749 ! response to pheromone triggering conjugation with cellular fusion

[Term]
id: GO:0000755
name: cytogamy
namespace: biological_process
alt_id: GO:0000218
alt_id: GO:0030462
def: "During conjugation with cellular fusion, the process resulting in creating a single cell from complementary mating types. The localized remodeling and dissolution of external protective structures allow the fusion of the plasma membranes and cytoplasmic mixing. An example of this process is found in Saccharomyces cerevisiae." [GOC:elh]
synonym: "zygote formation" RELATED []
is_a: GO:0022413 ! reproductive process in single-celled organism
relationship: part_of GO:0000747 ! conjugation with cellular fusion

[Term]
id: GO:0000756
name: response to pheromone regulating conjugation with mutual genetic exchange
namespace: biological_process
def: "Any process that results in a change in state or activity of a cell or an organism (in terms of movement, secretion, enzyme production, gene expression, etc.) as a result of a pheromone stimulus regulating the process of conjugation without cellular fusion." [GOC:clt]
synonym: "response to pheromone triggering conjugation without cellular fusion" EXACT [GOC:dph, GOC:tb]
is_a: GO:0007154 ! cell communication
is_a: GO:0046999 ! regulation of conjugation
is_a: GO:0071444 ! cellular response to pheromone
intersection_of: GO:0019236 ! response to pheromone
intersection_of: regulates GO:0000748 ! conjugation with mutual genetic exchange
relationship: regulates GO:0000748 ! conjugation with mutual genetic exchange

[Term]
id: GO:0000757
name: obsolete signal transduction involved in regulation of conjugation with mutual genetic exchange
namespace: biological_process
def: "OBSOLETE. A signal transduction process resulting in the relay, amplification or dampening of a signal generated in response to pheromone exposure in organisms that undergo conjugation without cellular fusion." [GOC:clt]
comment: This term was obsoleted because its label and definitions were not clear. It had never been used for annotation.
synonym: "signal transduction involved in conjugation without cellular fusion" EXACT [GOC:dph, GOC:tb]
property_value: term_tracker_item https://github.com/geneontology/go-ontology/issues/15815 xsd:anyURI
is_obsolete: true

[Term]
id: GO:0000758
name: agglutination involved in conjugation with mutual genetic exchange
namespace: biological_process
def: "The aggregation or adhesion of compatible mating types via complementary cell-cell interactions during conjugation without cellular fusion of a unicellular organism." [GOC:elh]
synonym: "agglutination involved in conjugation without cellular fusion" EXACT [GOC:dph, GOC:tb]
synonym: "sexual flocculation" EXACT []
is_a: GO:0000771 ! agglutination involved in conjugation
relationship: part_of GO:0000756 ! response to pheromone regulating conjugation with mutual genetic exchange

[Term]
id: GO:0000759
name: cell morphogenesis involved in conjugation with mutual genetic exchange
namespace: biological_process
def: "The change in form (cell shape and size) that occurs during sexual reproduction in order to facilitate direct contact between the compatible mating types in organisms that undergo conjugation without cellular fusion." [GOC:clt]
synonym: "cellular morphogenesis involved in conjugation without cellular fusion" EXACT [GOC:dph, GOC:tb]
is_a: GO:0000767 ! cell morphogenesis involved in conjugation
intersection_of: GO:0000902 ! cell morphogenesis
intersection_of: part_of GO:0000748 ! conjugation with mutual genetic exchange
relationship: part_of GO:0000748 ! conjugation with mutual genetic exchange

[Term]
id: GO:0000760
name: adaptation to pheromone regulating conjugation with mutual genetic exchange
namespace: biological_process
def: "In organisms that undergo conjugation without cellular fusion, the process resulting in desensitization following exposure to pheromone stimulus that act to down-regulate further stimulation or block initial conjugation responses." [GOC:clt]
synonym: "adaptation to pheromone involved conjugation without cellular fusion" RELATED [GOC:dph, GOC:tb]
synonym: "desensitization to pheromone during conjugation without cellular fusion" EXACT []
is_a: GO:0000756 ! response to pheromone regulating conjugation with mutual genetic exchange
is_a: GO:0022401 ! negative adaptation of signaling pathway

[Term]
id: GO:0000761
name: conjugant formation
namespace: biological_process
def: "During conjugation without cellular fusion, the process that results in pairing complementary mating types. Localized morphological, cytological, and cytoskeletal changes connect the mating types without cytoplasmic mixing." [GOC:elh]
is_a: GO:0000771 ! agglutination involved in conjugation
relationship: part_of GO:0000748 ! conjugation with mutual genetic exchange

[Term]
id: GO:0000762
name: pheromone-induced unidirectional conjugation
namespace: biological_process
def: "The process of unidirectional (polarized) transfer of genetic information in response to a pheromone. It involves direct cellular contact between a donor and recipient cell; the contact is followed by the formation of a cellular bridge that physically connects the cells; some or all of the chromosome(s) of one cell ('male') is then transferred into the other cell ('female'); unidirectional conjugation occurs between cells of different mating types." [GOC:elh]
is_a: GO:0009291 ! unidirectional conjugation

[Term]
id: GO:0000763
name: obsolete cell morphogenesis involved in unidirectional conjugation
namespace: biological_process
def: "OBSOLETE. The change in form (cell shape and size) that occurs during sexual reproduction in order to facilitate direct contact between the compatible mating types in organisms that undergo unidirectional conjugation." [GOC:clt]
comment: This term was made obsolete because unidirectional conjugation occurs only in prokaryotes, which do not undergo morphogenetic changes associated with conjugation. In short, the process described by this term does not occur.
synonym: "cell morphogenesis involved in unidirectional conjugation" EXACT []
is_obsolete: true

[Term]
id: GO:0000764
name: obsolete cellular morphogenesis involved in pheromone-induced unidirectional conjugation
namespace: biological_process
def: "OBSOLETE. The change in form (cell shape and size) that contributes to sexual reproduction in order to facilitate direct contact between the compatible mating types in organisms that undergo pheromone-induced unidirectional conjugation." [GOC:clt]
comment: This term was made obsolete because unidirectional conjugation occurs only in prokaryotes, which do not undergo morphogenetic changes associated with conjugation. In short, the process described by this term does not occur.
synonym: "cellular morphogenesis during pheromone-induced unidirectional" RELATED [GOC:dph, GOC:tb]
synonym: "cellular morphogenesis involved in pheromone-induced unidirectional conjugation" EXACT []
is_obsolete: true

[Term]
id: GO:0000765
name: response to pheromone regulating pheromone-induced unidirectional conjugation
namespace: biological_process
def: "Any process that results in a change in state or activity of a cell or an organism (in terms of movement, secretion, enzyme production, gene expression, etc.) as a result of a pheromone stimulus that regulates the process of pheromone-induced unidirectional conjugation." [GOC:clt]
synonym: "response to pheromone during pheromone-induced unidirectional" RELATED [GOC:dph, GOC:tb]
is_a: GO:0019236 ! response to pheromone
is_a: GO:0046999 ! regulation of conjugation
intersection_of: GO:0019236 ! response to pheromone
intersection_of: regulates GO:0000762 ! pheromone-induced unidirectional conjugation
relationship: regulates GO:0000762 ! pheromone-induced unidirectional conjugation

[Term]
id: GO:0000766
name: negative adaptation of signaling pathway by response to pheromone involved in pheromone-induced unidirectional conjugation
namespace: biological_process
def: "In organisms that undergo pheromone-induced unidirectional conjugation, the process involved in desensitization following exposure to pheromone stimulus that acts to down-regulate further stimulation or block initial conjugation responses." [GOC:clt]
synonym: "adaptation to pheromone during pheromone-induced unidirectional conjugation" RELATED [GOC:dph, GOC:tb]
synonym: "desensitization to pheromone during pheromone-induced unidirectional conjugation" EXACT []
synonym: "negative adaptation of signalling pathway by response to pheromone involved in pheromone-induced unidirectional conjugation" EXACT [GOC:mah]
is_a: GO:0022401 ! negative adaptation of signaling pathway
relationship: part_of GO:0000765 ! response to pheromone regulating pheromone-induced unidirectional conjugation

[Term]
id: GO:0000767
name: cell morphogenesis involved in conjugation
namespace: biological_process
def: "The change in form (cell shape and size) that occurs during sexual reproduction in order to facilitate direct contact between the compatible mating types." [GOC:elh]
is_a: GO:0000902 ! cell morphogenesis
intersection_of: GO:0000902 ! cell morphogenesis
intersection_of: part_of GO:0000746 ! conjugation
relationship: part_of GO:0000746 ! conjugation

[Term]
id: GO:0000768
name: syncytium formation by plasma membrane fusion
namespace: biological_process
def: "The formation of a syncytium, a mass of cytoplasm containing several nuclei enclosed within a single plasma membrane, by the fusion of the plasma membranes of two or more individual cells." [GOC:mtg_muscle, GOC:tb]
synonym: "cell fusion" BROAD []
is_a: GO:0006949 ! syncytium formation
is_a: GO:0140253 ! cell-cell fusion
intersection_of: GO:0006949 ! syncytium formation
intersection_of: has_part GO:0045026 ! plasma membrane fusion

[Term]
id: GO:0000769
name: syncytium formation by mitosis without cytokinesis
namespace: biological_process
def: "The formation of a syncytium, a mass of cytoplasm containing several nuclei enclosed within a single plasma membrane, by one or more rounds of nuclear division without cytokinesis." [GOC:mah, GOC:tb]
synonym: "syncytium formation by mitosis without cell division" RELATED [GOC:mah]
is_a: GO:0006949 ! syncytium formation
intersection_of: GO:0006949 ! syncytium formation
intersection_of: has_part GO:0033301 ! cell cycle comprising mitosis without cytokinesis
relationship: has_part GO:0033301 ! cell cycle comprising mitosis without cytokinesis

[Term]
id: GO:0000770
name: peptide pheromone export
namespace: biological_process
alt_id: GO:0007325
def: "The directed movement of a peptide pheromone out of a cell by a secretion or export pathway used solely for the export of peptide pheromones." [GOC:elh]
synonym: "a-factor export" NARROW []
is_a: GO:0009914 ! hormone transport
is_a: GO:0015833 ! peptide transport

[Term]
id: GO:0000771
name: agglutination involved in conjugation
namespace: biological_process
def: "The aggregation or adhesion of compatible mating types via complementary cell-cell interactions prior to the formation of irreversible cellular contacts during conjugation." [GOC:elh]
is_a: GO:0051703 ! intraspecies interaction between organisms
is_a: GO:0098610 ! adhesion between unicellular organisms
intersection_of: GO:0098610 ! adhesion between unicellular organisms
intersection_of: part_of GO:0000746 ! conjugation
relationship: part_of GO:0000746 ! conjugation

[Term]
id: GO:0000772
name: mating pheromone activity
namespace: molecular_function
def: "The activity of binding to and activating specific cell surface receptors, thereby inducing a behavioral or physiological response(s) from a responding organism or cell that leads to the transfer or union of genetic material between organisms or cells. The mating pheromone can either be retained on the cell surface or secreted." [GOC:clt, GOC:elh]
is_a: GO:0005186 ! pheromone activity

[Term]
id: GO:0000773
name: phosphatidyl-N-methylethanolamine N-methyltransferase activity
namespace: molecular_function
def: "Catalysis of the reaction: S-adenosyl-L-methionine + phosphatidyl-N-methylethanolamine = S-adenosyl-L-homocysteine + phosphatidyl-N-dimethylethanolamine." [EC:2.1.1.71]
synonym: "methyltransferase II" RELATED [EC:2.1.1.71]
synonym: "phosphatidyl-N-methylethanolamine methyltransferase activity" EXACT [EC:2.1.1.71]
synonym: "phosphatidyl-N-monomethylethanolamine methyltransferase activity" EXACT [EC:2.1.1.71]
synonym: "phosphatidylethanolamine methyltransferase I" RELATED [EC:2.1.1.71]
synonym: "phosphatidylmonomethylethanolamine methyltransferase activity" EXACT [EC:2.1.1.71]
synonym: "phospholipid methyltransferase activity" EXACT [EC:2.1.1.71]
synonym: "PLMT" EXACT []
synonym: "S-adenosyl-L-methionine:phosphatidyl-N-methylethanolamine N-methyltransferase activity" EXACT [EC:2.1.1.71]
xref: EC:2.1.1.71
xref: MetaCyc:2.1.1.71-RXN
is_a: GO:0008170 ! N-methyltransferase activity
is_a: GO:0008757 ! S-adenosylmethionine-dependent methyltransferase activity

[Term]
id: GO:0000774
name: adenyl-nucleotide exchange factor activity
namespace: molecular_function
def: "Stimulates the hydrolysis and exchange of adenyl nucleotides by other proteins." [GOC:kd]
xref: Reactome:R-HSA-5252079 "HSP110s exchange ATP for ADP on HSP70s:ADP"
is_a: GO:0030554 ! adenyl nucleotide binding
is_a: GO:0060590 ! ATPase regulator activity

[Term]
id: GO:0000775
name: chromosome, centromeric region
namespace: cellular_component
alt_id: GO:0097521
def: "The region of a chromosome that includes the centromeric DNA and associated proteins. In monocentric chromosomes, this region corresponds to a single area of the chromosome, whereas in holocentric chromosomes, it is evenly distributed along the chromosome." [GOC:cjm, GOC:elh, GOC:kmv, GOC:pr]
comment: Note that this term can be used in place of the obsolete cellular component term 'centromere ; GO:0005698'.
synonym: "centromere" RELATED []
synonym: "centromere complex" EXACT []
synonym: "chromosome, centric region" EXACT []
synonym: "chromosome, pericentric region" RELATED []
xref: SO:0000577
is_a: GO:0098687 ! chromosomal region

[Term]
id: GO:0000776
name: kinetochore
namespace: cellular_component
alt_id: GO:0005699
def: "A multisubunit complex that is located at the centromeric region of DNA and provides an attachment point for the spindle microtubules." [GOC:elh]
comment: Note that the kinetochore overlaps the centromeric DNA, but centromeric DNA is not part of the kinetochore.
subset: goslim_pir
xref: Wikipedia:Kinetochore
is_a: GO:0043232 ! intracellular non-membrane-bounded organelle
is_a: GO:0099080 ! supramolecular complex
relationship: part_of GO:0000775 ! chromosome, centromeric region

[Term]
id: GO:0000777
name: condensed chromosome kinetochore
namespace: cellular_component
def: "A multisubunit complex that is located at the centromeric region of a condensed chromosome and provides an attachment point for the spindle microtubules." [GOC:elh]
is_a: GO:0000776 ! kinetochore
intersection_of: GO:0000776 ! kinetochore
intersection_of: part_of GO:0000793 ! condensed chromosome
relationship: part_of GO:0000779 ! condensed chromosome, centromeric region

[Term]
id: GO:0000778
name: condensed nuclear chromosome kinetochore
namespace: cellular_component
def: "A multisubunit complex that is located at the centromeric region of a condensed nuclear chromosome and provides an attachment point for the spindle microtubules." [GOC:elh]
is_a: GO:0000777 ! condensed chromosome kinetochore
intersection_of: GO:0000776 ! kinetochore
intersection_of: part_of GO:0000794 ! condensed nuclear chromosome
relationship: part_of GO:0000780 ! condensed nuclear chromosome, centromeric region

[Term]
id: GO:0000779
name: condensed chromosome, centromeric region
namespace: cellular_component
def: "The region of a condensed chromosome that includes the centromere and associated proteins, including the kinetochore. In monocentric chromosomes, this region corresponds to a single area of the chromosome, whereas in holocentric chromosomes, it is evenly distributed along the chromosome." [GOC:elh, GOC:kmv]
comment: Note that this term can be used in place of the obsolete cellular component term 'centromere ; GO:0005698'. Use with caution because this term refers to a specific region of the chromosome and not a protein complex.
synonym: "condensed chromosome, centric region" EXACT []
synonym: "condensed chromosome, centromere" RELATED []
synonym: "condensed chromosome, pericentric region" RELATED []
is_a: GO:0000775 ! chromosome, centromeric region
intersection_of: GO:0000775 ! chromosome, centromeric region
intersection_of: part_of GO:0000793 ! condensed chromosome
relationship: part_of GO:0000793 ! condensed chromosome

[Term]
id: GO:0000780
name: condensed nuclear chromosome, centromeric region
namespace: cellular_component
def: "The region of a condensed nuclear chromosome that includes the centromere and associated proteins, including the kinetochore. In monocentric chromosomes, this region corresponds to a single area of the chromosome, whereas in holocentric chromosomes, it is evenly distributed along the chromosome." [GOC:elh, GOC:kmv]
comment: Note that this term can be used in place of the obsolete cellular component term 'centromere ; GO:0005698'. Use with caution because this term refers to a specific region of the chromosome and not a protein complex.
synonym: "condensed nuclear chromosome, centric region" EXACT []
synonym: "condensed nuclear chromosome, centromere" RELATED []
synonym: "condensed nuclear chromosome, pericentric region" RELATED []
is_a: GO:0000779 ! condensed chromosome, centromeric region
intersection_of: GO:0000779 ! condensed chromosome, centromeric region
intersection_of: part_of GO:0000794 ! condensed nuclear chromosome
intersection_of: part_of GO:0005634 ! nucleus
relationship: part_of GO:0000794 ! condensed nuclear chromosome

[Term]
id: GO:0000781
name: chromosome, telomeric region
namespace: cellular_component
def: "The terminal region of a linear chromosome that includes the telomeric DNA repeats and associated proteins." [GOC:elh]
comment: Note that this term can be used in place of the obsolete cellular component term 'telomere ; GO:0005696'. Use with caution because this term refers to a specific region of the chromosome and not a protein complex.
synonym: "telomere" RELATED []
xref: SO:0000624
is_a: GO:0098687 ! chromosomal region

[Term]
id: GO:0000782
name: telomere cap complex
namespace: cellular_component
def: "A complex of DNA and protein located at the end of a linear chromosome that protects and stabilizes a linear chromosome." [GOC:elh]
comment: Note that this term can be used in place of the obsolete cellular component term 'telomere ; GO:0005696'. Use with caution because this term refers to a specific protein complex and not a region of the chromosome.
subset: goslim_pir
is_a: GO:0032993 ! protein-DNA complex
relationship: part_of GO:0140445 ! chromosome, telomeric repeat region

[Term]
id: GO:0000783
name: nuclear telomere cap complex
namespace: cellular_component
def: "A complex of DNA and protein located at the end of a linear chromosome in the nucleus that protects and stabilizes a linear chromosome." [GOC:elh]
comment: Note that this term can be used in place of the obsolete cellular component term 'telomere ; GO:0005696'. Use with caution because this term refers to a specific protein complex and not a region of the chromosome.
is_a: GO:0000782 ! telomere cap complex
intersection_of: GO:0000782 ! telomere cap complex
intersection_of: part_of GO:0005634 ! nucleus
relationship: part_of GO:0005634 ! nucleus

[Term]
id: GO:0000784
name: nuclear chromosome, telomeric region
namespace: cellular_component
def: "The end of a linear chromosome, required for the integrity and maintenance of the end. A chromosome telomere usually includes a region of telomerase-encoded repeats the length of which rarely exceeds 20 bp each and that permits the formation of a telomeric loop (T-loop). The telomeric repeat region is usually preceded by a sub-telomeric region that is gene-poor but rich in repetitive elements. Some telomeres only consist of the latter part (for eg. D. melanogaster telomeres)." [GOC:elh]
comment: Note that this term can be used in place of the obsolete cellular component term 'telomere ; GO:0005696'. Use with caution because this term refers to a specific region of the chromosome and not a protein complex.
synonym: "nuclear chromosome, telomere" EXACT []
is_a: GO:0000781 ! chromosome, telomeric region
intersection_of: GO:0000781 ! chromosome, telomeric region
intersection_of: part_of GO:0005634 ! nucleus
relationship: part_of GO:0000228 ! nuclear chromosome

[Term]
id: GO:0000785
name: chromatin
namespace: cellular_component
alt_id: GO:0005717
def: "The ordered and organized complex of DNA, protein, and sometimes RNA, that forms the chromosome." [GOC:elh, PMID:20404130]
comment: Chromosomes include parts that are not part of the chromatin.  Examples include the kinetochore.
synonym: "chromosome scaffold" RELATED []
xref: NIF_Subcellular:sao1615953555
is_a: GO:0110165 ! cellular anatomical entity
relationship: part_of GO:0005694 ! chromosome

[Term]
id: GO:0000786
name: nucleosome
namespace: cellular_component
alt_id: GO:0005718
def: "A complex comprised of DNA wound around a multisubunit core and associated proteins, which forms the primary packing unit of DNA into higher order structures." [GOC:elh]
subset: goslim_pir
xref: Wikipedia:Nucleosome
is_a: GO:0032993 ! protein-DNA complex
is_a: GO:0044815 ! DNA packaging complex
relationship: part_of GO:0000785 ! chromatin

[Term]
id: GO:0000787
name: cytoplasmic nucleosome
namespace: cellular_component
def: "A complex comprised of DNA wound around a multisubunit core and associated proteins, which forms the primary packing unit of DNA in the cytoplasm into higher order structures." [GOC:elh]
is_a: GO:0000786 ! nucleosome
intersection_of: GO:0000786 ! nucleosome
intersection_of: part_of GO:0005737 ! cytoplasm
relationship: part_of GO:0000789 ! cytoplasmic chromatin

[Term]
id: GO:0000788
name: nuclear nucleosome
namespace: cellular_component
def: "A complex comprised of DNA wound around a multisubunit core and associated proteins, which forms the primary packing unit of DNA in the nucleus into higher order structures." [GOC:elh]
is_a: GO:0000786 ! nucleosome
intersection_of: GO:0000786 ! nucleosome
intersection_of: part_of GO:0005634 ! nucleus
relationship: part_of GO:0000790 ! nuclear chromatin

[Term]
id: GO:0000789
name: cytoplasmic chromatin
namespace: cellular_component
def: "The ordered and organized complex of DNA, protein, and sometimes RNA, that forms the chromosome in the cytoplasm." [GOC:elh, PMID:20404130]
is_a: GO:0000785 ! chromatin
intersection_of: GO:0000785 ! chromatin
intersection_of: part_of GO:0005737 ! cytoplasm
relationship: part_of GO:0000229 ! cytoplasmic chromosome

[Term]
id: GO:0000790
name: nuclear chromatin
namespace: cellular_component
def: "The ordered and organized complex of DNA, protein, and sometimes RNA, that forms the chromosome in the nucleus." [GOC:elh, PMID:20404130]
is_a: GO:0000785 ! chromatin
intersection_of: GO:0000785 ! chromatin
intersection_of: part_of GO:0005634 ! nucleus
relationship: part_of GO:0000228 ! nuclear chromosome

[Term]
id: GO:0000791
name: euchromatin
namespace: cellular_component
def: "A dispersed and relatively uncompacted form of chromatin." [GOC:elh]
xref: NIF_Subcellular:sao445485807
xref: Wikipedia:Euchromatin
is_a: GO:0000785 ! chromatin

[Term]
id: GO:0000792
name: heterochromatin
namespace: cellular_component
def: "A compact and highly condensed form of chromatin." [GOC:elh]
xref: NIF_Subcellular:sao581845896
xref: Wikipedia:Heterochromatin
is_a: GO:0000785 ! chromatin

[Term]
id: GO:0000793
name: condensed chromosome
namespace: cellular_component
def: "A highly compacted molecule of DNA and associated proteins resulting in a cytologically distinct structure." [GOC:elh]
comment: Note that this term can be used to annotate gene products that localize to a mitotic chromosome in an organism that undergoes an 'open mitosis' in which the nuclear envelope breaks down during mitosis.
synonym: "cytoplasmic mitotic chromosome" RELATED []
synonym: "metaphase chromosome" RELATED []
synonym: "mitotic chromosome" RELATED []
is_a: GO:0005694 ! chromosome

[Term]
id: GO:0000794
name: condensed nuclear chromosome
namespace: cellular_component
def: "A highly compacted molecule of DNA and associated proteins resulting in a cytologically distinct nuclear chromosome." [GOC:elh]
comment: Note that this term and its children can be used to annotate gene products that localize to a mitotic chromosome in an organism that undergoes a 'closed mitosis' in which the nuclear envelope does not break down during mitosis and for gene products that localize to a meiotic chromosome.
synonym: "meiotic chromosome" RELATED []
synonym: "nuclear mitotic chromosome" RELATED []
is_a: GO:0000228 ! nuclear chromosome
is_a: GO:0000793 ! condensed chromosome
intersection_of: GO:0000793 ! condensed chromosome
intersection_of: part_of GO:0005634 ! nucleus

[Term]
id: GO:0000795
name: synaptonemal complex
namespace: cellular_component
alt_id: GO:0005716
def: "A proteinaceous scaffold found between homologous chromosomes during meiosis. It consists of 2 lateral elements and a central element, all running parallel to each other.  Transverse filaments connect the lateral elements to the central element." [DOI:10.5772/29752, GOC:elh]
xref: Wikipedia:Synaptonemal_complex
is_a: GO:0099086 ! synaptonemal structure
property_value: RO:0002161 NCBITaxon:4896

[Term]
id: GO:0000796
name: condensin complex
namespace: cellular_component
alt_id: GO:0005676
alt_id: GO:0008620
def: "A multisubunit protein complex that plays a central role in chromosome condensation." [GOC:elh]
subset: goslim_pir
synonym: "13S condensin complex" NARROW []
synonym: "SMC complex" RELATED []
is_a: GO:0044815 ! DNA packaging complex
relationship: part_of GO:0000793 ! condensed chromosome

[Term]
id: GO:0000797
name: condensin core heterodimer
namespace: cellular_component
alt_id: GO:0008621
def: "The core heterodimer of a condensin complex, a multisubunit protein complex that plays a central role in chromosome condensation." [GOC:elh]
synonym: "8S condensin complex" NARROW []
synonym: "Smc2-Smc4 complex" NARROW []
is_a: GO:0032991 ! protein-containing complex
relationship: part_of GO:0000796 ! condensin complex

[Term]
id: GO:0000798
name: nuclear cohesin complex
namespace: cellular_component
def: "A cohesin complex required for cohesion between sister chromatids that remain in the nucleus." [GOC:elh]
comment: Note that this term and its children should be used to annotate gene products found in cohesin complexes in organisms that undergo closed mitosis (i.e. where the nuclear envelope does not break down, as in fungi). For organisms in which the nuclear envelope breaks down during mitosis, the parent should be used.
is_a: GO:0008278 ! cohesin complex
intersection_of: GO:0008278 ! cohesin complex
intersection_of: part_of GO:0005634 ! nucleus
relationship: part_of GO:0000794 ! condensed nuclear chromosome

[Term]
id: GO:0000799
name: nuclear condensin complex
namespace: cellular_component
def: "A multisubunit protein complex that plays a central role in the condensation of chromosomes that remain in the nucleus." [GOC:elh]
is_a: GO:0000796 ! condensin complex
relationship: part_of GO:0000794 ! condensed nuclear chromosome

[Term]
id: GO:0000800
name: lateral element
namespace: cellular_component
def: "A proteinaceous core found between sister chromatids during meiotic prophase." [GOC:elh]
comment: In species that have a synaptonemal complex, the lateral elements are part of this complex.  S.pombe is an example of a species that lacks a  (canonical) synaptonemal complex, but still has lateral elements.
synonym: "axial element" EXACT [GOC:ascb_2009, GOC:dph, GOC:tb]
is_a: GO:0110165 ! cellular anatomical entity
relationship: part_of GO:0000795 ! synaptonemal complex

[Term]
id: GO:0000801
name: central element
namespace: cellular_component
def: "A structural unit of the synaptonemal complex found between the lateral elements." [GOC:elh]
is_a: GO:0110165 ! cellular anatomical entity
relationship: part_of GO:0000795 ! synaptonemal complex

[Term]
id: GO:0000802
name: transverse filament
namespace: cellular_component
def: "A structural unit of the synaptonemal complex that spans the regions between the lateral elements and connects them." [GOC:elh]
is_a: GO:0110165 ! cellular anatomical entity
relationship: part_of GO:0000795 ! synaptonemal complex

[Term]
id: GO:0000803
name: sex chromosome
namespace: cellular_component
def: "A chromosome involved in sex determination." [GOC:elh]
is_a: GO:0005694 ! chromosome

[Term]
id: GO:0000804
name: W chromosome
namespace: cellular_component
def: "The sex chromosome present in females of species in which the female is the heterogametic sex; generally, the sex chromosome that pairs with the Z chromosome in the heterogametic sex. The W chromosome is absent from the cells of males and present in one copy in the somatic cells of females." [GOC:mah, GOC:mr, ISBN:0321000382, PMID:20622855]
xref: Wikipedia:ZW_sex-determination_system
is_a: GO:0000803 ! sex chromosome
property_value: RO:0002161 NCBITaxon:40674

[Term]
id: GO:0000805
name: X chromosome
namespace: cellular_component
def: "The sex chromosome present in both sexes of species in which the male is the heterogametic sex. Two copies of the X chromosome are present in each somatic cell of females and one copy is present in males." [GOC:mah, GOC:mr, ISBN:0582227089, PMID:20622855, Wikipedia:XY_sex-determination_system]
xref: Wikipedia:X_chromosome
is_a: GO:0000803 ! sex chromosome
property_value: RO:0002161 NCBITaxon:8782

[Term]
id: GO:0000806
name: Y chromosome
namespace: cellular_component
def: "The sex chromosome present in males of species in which the male is the heterogametic sex; generally, the sex chromosome that pairs with the X chromosome in the heterogametic sex. The Y chromosome is absent from the cells of females and present in one copy in the somatic cells of males." [GOC:mah, GOC:mr, ISBN:0582227089, PMID:20622855, Wikipedia:XY_sex-determination_system]
xref: Wikipedia:Y_chromosome
is_a: GO:0000803 ! sex chromosome
property_value: RO:0002161 NCBITaxon:8782

[Term]
id: GO:0000807
name: Z chromosome
namespace: cellular_component
def: "The sex chromosome present in both sexes of species in which the female is the heterogametic sex. Two copies of the Z chromosome are present in each somatic cell of males and one copy is present in females." [GOC:mah, GOC:mr, ISBN:0321000382, PMID:20622855]
xref: Wikipedia:ZW_sex-determination_system
is_a: GO:0000803 ! sex chromosome
property_value: RO:0002161 NCBITaxon:40674

[Term]
id: GO:0000808
name: origin recognition complex
namespace: cellular_component
def: "A multisubunit complex that is located at the replication origins of a chromosome." [GOC:elh]
subset: goslim_pir
synonym: "ORC" EXACT []
synonym: "origin of replication recognition complex" EXACT []
xref: Wikipedia:Origin_recognition_complex
is_a: GO:0032991 ! protein-containing complex
relationship: part_of GO:0005694 ! chromosome

[Term]
id: GO:0000809
name: cytoplasmic origin of replication recognition complex
namespace: cellular_component
def: "A multisubunit complex that is located at the replication origins of a chromosome in the cytoplasm." [GOC:elh]
synonym: "cytoplasmic ORC" EXACT []
synonym: "prokaryotic ORC" RELATED []
is_a: GO:0000808 ! origin recognition complex
intersection_of: GO:0000808 ! origin recognition complex
intersection_of: part_of GO:0005737 ! cytoplasm
relationship: part_of GO:0000229 ! cytoplasmic chromosome

[Term]
id: GO:0000810
name: diacylglycerol diphosphate phosphatase activity
namespace: molecular_function
def: "Catalysis of the reaction: a 1,2-diacyl-sn-glycerol 3-diphosphate + H2O = a 1,2-diacyl-sn-glycerol 3-phosphate + phosphate." [GOC:kad, PMID:8567632, PMID:9452443]
synonym: "DGPP phosphatase activity" EXACT []
synonym: "DGPP phosphohydrolase activity" EXACT []
synonym: "diacylglycerol pyrophosphate phosphatase activity" EXACT []
xref: EC:3.1.3.81
xref: MetaCyc:RXN-11277
is_a: GO:0016462 ! pyrophosphatase activity

[Term]
id: GO:0000811
name: GINS complex
namespace: cellular_component
def: "A heterotetrameric protein complex that associates with replication origins, where it is required for the initiation of DNA replication, and with replication forks." [GOC:rb, GOC:rn, PMID:12730134, PMID:16990792, PMID:17467990]
synonym: "Go, Ichi, Ni and San complex" EXACT []
is_a: GO:0031261 ! DNA replication preinitiation complex
relationship: part_of GO:0000228 ! nuclear chromosome

[Term]
id: GO:0000812
name: Swr1 complex
namespace: cellular_component
def: "A multisubunit protein complex that is involved in chromatin remodeling. It is required for the incorporation of the histone variant H2AZ into chromatin. In S. cerevisiae, the complex contains Swr1p, a Swi2/Snf2-related ATPase, and 12 additional subunits." [GOC:rb, PMID:14645854, PMID:14690608, PMID:19355820]
synonym: "SWR-C" EXACT []
is_a: GO:0000118 ! histone deacetylase complex
is_a: GO:0097346 ! INO80-type complex

[Term]
id: GO:0000813
name: ESCRT I complex
namespace: cellular_component
def: "An endosomal sorting complex required for transport. It consists of the class E vacuolar protein sorting (Vps) proteins and interacts with ubiquitinated cargoes." [GOC:rb, PMID:12892785, PMID:12900393]
synonym: "endosomal sorting complex required for transport" BROAD []
is_a: GO:0036452 ! ESCRT complex
is_a: GO:0098796 ! membrane protein complex
relationship: part_of GO:0010008 ! endosome membrane

[Term]
id: GO:0000814
name: ESCRT II complex
namespace: cellular_component
def: "An endosomal sorting complex required for transport and functions downstream of ESCRT I complex. It consists of the class E vacuolar protein sorting (Vps) proteins and is required for the membrane recruitment of ESCRT III complex and binds to ubiquitinated cargoes." [GOC:rb, PMID:12892785, PMID:12900393]
synonym: "endosomal sorting complex required for transport" BROAD []
is_a: GO:0036452 ! ESCRT complex
is_a: GO:0098796 ! membrane protein complex
relationship: part_of GO:0010008 ! endosome membrane

[Term]
id: GO:0000815
name: ESCRT III complex
namespace: cellular_component
def: "An endosomal sorting complex required for transport. Consists of two soluble subcomplexes of highly charged coiled-coil proteins and is required for sorting and/or concentration of multivesicular body (MVB) cargoes." [GOC:rb, PMID:12892785, PMID:12900393]
synonym: "endosomal sorting complex required for transport" BROAD []
is_a: GO:0036452 ! ESCRT complex
is_a: GO:0098796 ! membrane protein complex
relationship: part_of GO:0010008 ! endosome membrane

[Term]
id: GO:0000817
name: COMA complex
namespace: cellular_component
def: "A multiprotein complex in yeast consisting of Ctf19p, Okp1p, Mcm21p, and Ame1p. This complex bridges the subunits that are in contact with centromeric DNA and the subunits bound to microtubules during kinetochore assembly." [GOC:se, PMID:14633972]
synonym: "Ctf19p-Okp1p-Mcm1p-Ame1p complex" EXACT []
is_a: GO:0032991 ! protein-containing complex
relationship: part_of GO:0000778 ! condensed nuclear chromosome kinetochore

[Term]
id: GO:0000818
name: nuclear MIS12/MIND complex
namespace: cellular_component
def: "A multiprotein kinetochore subcomplex that binds to centromeric chromatin and forms part of the inner kinetochore of a chromosome in the nucleus. It helps to recruit outer kinetochore subunits that will bind to microtubules. Nuclear localization arises in some organisms because the nuclear envelope is not broken down during mitosis. In S. cerevisiae, it consists of at least four proteins: Mtw1p, Nnf1p, Nsl1p, and Dsn1." [GOC:krc, GOC:se, PMID:14633972]
synonym: "MIND complex" EXACT []
synonym: "Mtw1p Including Nnf1p-Nsl1p-Dsn1p complex" EXACT []
is_a: GO:0000444 ! MIS12/MIND type complex
intersection_of: GO:0000444 ! MIS12/MIND type complex
intersection_of: part_of GO:0005634 ! nucleus
relationship: part_of GO:0000778 ! condensed nuclear chromosome kinetochore

[Term]
id: GO:0000819
name: sister chromatid segregation
namespace: biological_process
def: "The cell cycle process in which sister chromatids are organized and then physically separated and apportioned to two or more sets." [GOC:ai, GOC:elh]
is_a: GO:0051276 ! chromosome organization
is_a: GO:0098813 ! nuclear chromosome segregation

[Term]
id: GO:0000820
name: regulation of glutamine family amino acid metabolic process
namespace: biological_process
def: "Any process that modulates the frequency, rate or extent of the chemical reactions and pathways involving amino acids of the glutamine family, comprising arginine, glutamate, glutamine and proline." [GOC:go_curators]
synonym: "regulation of glutamine family amino acid metabolism" EXACT []
is_a: GO:0006521 ! regulation of cellular amino acid metabolic process
intersection_of: GO:0008150 ! biological_process
intersection_of: regulates GO:0009064 ! glutamine family amino acid metabolic process
relationship: regulates GO:0009064 ! glutamine family amino acid metabolic process

[Term]
id: GO:0000821
name: regulation of arginine metabolic process
namespace: biological_process
def: "Any process that modulates the frequency, rate or extent of the chemical reactions and pathways involving arginine, 2-amino-5-(carbamimidamido)pentanoic acid." [GOC:go_curators]
synonym: "regulation of arginine metabolism" EXACT []
is_a: GO:0000820 ! regulation of glutamine family amino acid metabolic process
intersection_of: GO:0008150 ! biological_process
intersection_of: regulates GO:0006525 ! arginine metabolic process
relationship: regulates GO:0006525 ! arginine metabolic process

[Term]
id: GO:0000822
name: inositol hexakisphosphate binding
namespace: molecular_function
def: "Interacting selectively and non-covalently with inositol hexakisphosphate." [GOC:go_curators]
synonym: "InsP6 binding" EXACT []
synonym: "IP6 binding" EXACT []
is_a: GO:0008144 ! drug binding
is_a: GO:0043168 ! anion binding
is_a: GO:0043178 ! alcohol binding

[Term]
id: GO:0000823
name: inositol-1,4,5-trisphosphate 6-kinase activity
namespace: molecular_function
def: "Catalysis of the reaction: D-myo-inositol 1,4,5-trisphosphate + ATP = D-myo-inositol 1,4,5,6-tetrakisphosphate + ADP + 2 H(+)." [MetaCyc:2.7.1.151-RXN]
synonym: "ATP:1D-myo-inositol-1,4,5-trisphosphate 6-phosphotransferase activity" EXACT []
synonym: "inositol polyphosphate multikinase activity" BROAD []
synonym: "inositol trisphosphate 6-kinase activity" BROAD []
synonym: "IpmK" BROAD []
xref: EC:2.7.1.151
xref: KEGG_REACTION:R05800
xref: MetaCyc:2.7.1.151-RXN
is_a: GO:0051766 ! inositol trisphosphate kinase activity

[Term]
id: GO:0000824
name: inositol tetrakisphosphate 3-kinase activity
namespace: molecular_function
def: "Catalysis of the reaction: ATP + 1D-myo-inositol 1,4,5,6-tetrakisphosphate = ADP + 1D-myo-inositol 1,3,4,5,6-pentakisphosphate." [GOC:elh]
synonym: "1D-myo-inositol-tetrakisphosphate 3-kinase activity" EXACT []
synonym: "EC:2.7.1.151" BROAD []
synonym: "inositol 1,4,5,6-tetrakisphosphate 3-kinase activity" EXACT []
synonym: "inositol polyphosphate multikinase activity" BROAD []
synonym: "IpmK" BROAD []
xref: Reactome:R-HSA-1855185 "I(1,4,5,6)P4 is phosphorylated to I(1,3,4,5,6)P5 by IPMK in the nucleus"
is_a: GO:0051765 ! inositol tetrakisphosphate kinase activity

[Term]
id: GO:0000825
name: inositol tetrakisphosphate 6-kinase activity
namespace: molecular_function
def: "Catalysis of the reaction: 1D-myo-inositol 1,3,4,5-tetrakisphosphate + ATP = 1D-myo-inositol 1,3,4,5,6-pentakisphosphate + ADP." [GOC:elh]
synonym: "1D-myo-inositol-tetrakisphosphate 6-kinase activity" EXACT []
synonym: "inositol 1,3,4,5-tetrakisphosphate 6-kinase activity" EXACT []
xref: MetaCyc:RXN-7184
xref: Reactome:R-HSA-1855206 "I(1,3,4,5)P4 is phosphorylated to I(1,3,4,5,6)P5 by IPMK in the nucleus"
is_a: GO:0051765 ! inositol tetrakisphosphate kinase activity

[Term]
id: GO:0000826
name: obsolete inositol pyrophosphate synthase activity
namespace: molecular_function
def: "OBSOLETE. Catalysis of the phosphorylation of inositol phosphates which possess diphosphate bonds." [GOC:elh, PMID:16429326]
comment: This term was made obsolete because it is incorrectly defined; 'inositol pyrophosphate' is a inositol derivative to which one (or more) pyrophosphate moieties are attached. 'Inositol pyrophosphate synthase' refers to a class of enzymes that catalyze various different reactions that result in the formation of an IP, so one cannot formulate a general reaction for them.
synonym: "inositol diphosphate synthase activity" EXACT []
synonym: "inositol pyrophosphate synthase activity" EXACT []
is_obsolete: true
consider: GO:0052746

[Term]
id: GO:0000827
name: inositol-1,3,4,5,6-pentakisphosphate kinase activity
namespace: molecular_function
def: "Catalysis of the reaction: ATP + 1D-myo-inositol 1,3,4,5,6-pentakisphosphate = ADP + diphospho-1D-myo-inositol tetrakisphosphate. The isomeric configuration of diphospho-1D-myo-inositol tetrakisphosphate is unknown." [GOC:elh, PMID:11311242]
synonym: "EC:2.7.4.21" BROAD []
xref: Reactome:R-HSA-1855181 "I(1,3,4,5,6)P5 is phosphorylated to 5-PP-IP4 by IP6K1/2 in the nucleus"
xref: Reactome:R-HSA-1855223 "I(1,3,4,5,6)P5 is phosphorylated to 5-PP-IP4 by IP6K1/3 in the cytosol"
is_a: GO:0016301 ! kinase activity
is_a: GO:0016776 ! phosphotransferase activity, phosphate group as acceptor

[Term]
id: GO:0000828
name: inositol hexakisphosphate kinase activity
namespace: molecular_function
def: "Catalysis of the reaction: ATP + 1D-myo-inositol 1,2,3,4,5,6-hexakisphosphate = ADP + diphospho-1D-myo-inositol-pentakisphosphate. The isomeric configuration of diphospho-1D-myo-inositol-pentakisphosphate (PP-IP5) is unknown." [GOC:elh, GOC:vw, PMID:16429326]
xref: Reactome:R-HSA-1855207 "IP6 is phosphorylated to 5-PP-IP5 by IP6K1/2 in the nucleus"
xref: Reactome:R-HSA-1855216 "IP6 is phosphorylated to 1-PP-IP5 by PPIP5K1/2 in the cytosol"
xref: Reactome:R-HSA-1855227 "IP6 is phosphorylated to 5-PP-IP5 by IP6K1/3 in the cytosol"
is_a: GO:0016301 ! kinase activity
is_a: GO:0016776 ! phosphotransferase activity, phosphate group as acceptor

[Term]
id: GO:0000829
name: inositol heptakisphosphate kinase activity
namespace: molecular_function
def: "Catalysis of the reaction: ATP + diphospho-1D-myo-inositol-pentakisphosphate = ADP + bis(diphospho)-1D-myo-inositol-tetrakisphosphate. The isomeric configurations of the diphospho-1D-myo-inositol-pentakisphosphate (PP-IP5) and bis(diphospho)-1D-myo-inositol-tetrakisphosphate (bis-PP-IP4) are unknown." [GOC:elh, PMID:16429326]
xref: Reactome:R-HSA-1855157 "1-PP-IP5 is phosphorylated to 1,5-(PP)2-IP4 by IP6K1/2 in the nucleus"
xref: Reactome:R-HSA-1855182 "5-PP-IP5 is phosphorylated to 1,5-(PP)2-IP4 by PPIP5K1/2 in the cytosol"
xref: Reactome:R-HSA-1855194 "1-PP-IP5 is phosphorylated to 1,5-(PP)2-IP4 by IP6K1/3 in the cytosol"
is_a: GO:0016301 ! kinase activity
is_a: GO:0016776 ! phosphotransferase activity, phosphate group as acceptor

[Term]
id: GO:0000830
name: inositol hexakisphosphate 4-kinase activity
namespace: molecular_function
def: "Catalysis of the reaction: ATP + 1D-myo-inositol hexakisphosphate = ADP + 4-diphospho-1D-myo-inositol (1,2,3,5,6)pentakisphosphate." [GOC:elh, PMID:16429326]
is_a: GO:0000828 ! inositol hexakisphosphate kinase activity

[Term]
id: GO:0000831
name: inositol hexakisphosphate 6-kinase activity
namespace: molecular_function
def: "Catalysis of the reaction: ATP + 1D-myo-inositol hexakisphosphate = ADP + 6-diphospho-1D-myo-inositol (1,2,3,4,5)pentakisphosphate." [GOC:elh, PMID:16429326]
is_a: GO:0000828 ! inositol hexakisphosphate kinase activity

[Term]
id: GO:0000832
name: inositol hexakisphosphate 5-kinase activity
namespace: molecular_function
def: "Catalysis of the reaction: ATP + 1D-myo-inositol 1,2,3,4,5,6-hexakisphosphate = ADP + 5-diphospho-1D-myo-inositol (1,2,3,4,6)pentakisphosphate." [MetaCyc:2.7.1.152-RXN]
synonym: "ATP:1D-myo-inositol-hexakisphosphate 5-phosphotransferase activity" EXACT []
xref: EC:2.7.4.21
xref: KEGG_REACTION:R09087
xref: MetaCyc:2.7.1.152-RXN
is_a: GO:0000828 ! inositol hexakisphosphate kinase activity

[Term]
id: GO:0000833
name: inositol heptakisphosphate 4-kinase activity
namespace: molecular_function
def: "Catalysis of the reaction: ATP + 5-diphospho-1D-myo-inositol (1,2,3,4,6)pentakisphosphate = 4,5-bisdiphosphoinositol-1D-myoinositol (1,2,3,6)tetrakisphosphate." [GOC:elh, PMID:16429326]
synonym: "diphosphoinositol-pentakisphosphate 4-kinase activity" EXACT []
synonym: "IP7 4-kinase activity" EXACT []
is_a: GO:0000829 ! inositol heptakisphosphate kinase activity

[Term]
id: GO:0000834
name: inositol heptakisphosphate 6-kinase activity
namespace: molecular_function
def: "Catalysis of the reaction: ATP + 5-diphospho-1D-myo-inositol (1,2,3,4,6)pentakisphosphate = 5,6-bisdiphosphoinositol-1D-myoinositol (1,2,3,4)tetrakisphosphate." [GOC:elh, PMID:16429326]
is_a: GO:0000829 ! inositol heptakisphosphate kinase activity

[Term]
id: GO:0000835
name: ER ubiquitin ligase complex
namespace: cellular_component
def: "A ubiquitin ligase complex found in the ER." [GOC:elh]
is_a: GO:0000153 ! cytoplasmic ubiquitin ligase complex
is_a: GO:0098796 ! membrane protein complex
intersection_of: GO:0000151 ! ubiquitin ligase complex
intersection_of: part_of GO:0005783 ! endoplasmic reticulum
relationship: part_of GO:0005783 ! endoplasmic reticulum
relationship: part_of GO:0005789 ! endoplasmic reticulum membrane

[Term]
id: GO:0000836
name: Hrd1p ubiquitin ligase complex
namespace: cellular_component
def: "A multiprotein complex that recognizes and ubiquitinates proteins with misfolded luminal and membrane domains during ER-associated protein degradation (ERAD). In S. cerevisiae, this complex contains the ubiquitin ligase Hrd1p. In mammals, this complex contains the ubiquitin ligase HRD1 (Synoviolin) or AMFR (gp78)." [GOC:bf, GOC:elh, PMID:16619026, PMID:16873066, PMID:21454652]
synonym: "HRD1 ubiquitin ligase complex" RELATED [GOC:bf]
is_a: GO:0000835 ! ER ubiquitin ligase complex

[Term]
id: GO:0000837
name: Doa10p ubiquitin ligase complex
namespace: cellular_component
def: "A multiprotein complex that recognizes and ubiquitinates membrane proteins with misfolded cytosolic domains during ER-associated protein degradation (ERAD). In S. cerevisiae, this complex contains the ubiquitin ligase Ssm4p/Doa10p." [GOC:elh, PMID:16873066]
synonym: "Ssm4p ubiquitin ligase complex" EXACT []
is_a: GO:0000835 ! ER ubiquitin ligase complex

[Term]
id: GO:0000838
name: Hrd1p ubiquitin ligase ERAD-M complex
namespace: cellular_component
def: "A multiprotein complex that recognizes and ubiquitinates proteins with misfolded membrane domains during ER-associated protein degradation (ERAD). In S. cerevisiae, this complex contains the ubiquitin ligase Hrd1p." [GOC:elh, PMID:16873066]
is_a: GO:0000836 ! Hrd1p ubiquitin ligase complex

[Term]
id: GO:0000839
name: Hrd1p ubiquitin ligase ERAD-L complex
namespace: cellular_component
def: "A multiprotein complex that recognizes and ubiquitinates proteins with misfolded luminal domains during ER-associated protein degradation (ERAD). In S. cerevisiae, this complex contains the ubiquitin ligase Hrd1p." [GOC:elh, PMID:16873065, PMID:16873066]
is_a: GO:0000836 ! Hrd1p ubiquitin ligase complex

[Term]
id: GO:0000900
name: translation repressor activity, mRNA regulatory element binding
namespace: molecular_function
def: "Antagonizes the ribosome-mediated translation of mRNA into a polypeptide via direct binding (through a selective and non-covalent interaction) to nucleic acid." [GOC:clt, GOC:vw, PMID:29061112, PMID:7523370]
synonym: "translation repressor activity, nucleic acid binding" BROAD []
is_a: GO:0030371 ! translation repressor activity
is_a: GO:0090079 ! translation regulator activity, nucleic acid binding
property_value: term_tracker_item https://github.com/geneontology/go-ontology/issues/15049 xsd:anyURI

[Term]
id: GO:0000901
name: translation repressor activity, non-nucleic acid binding
namespace: molecular_function
def: "Antagonizes the ribosome-mediated translation of mRNA into a polypeptide but does not bind directly to nucleic acid." [GOC:clt]
is_a: GO:0030371 ! translation repressor activity
is_a: GO:0045183 ! translation factor activity, non-nucleic acid binding

[Term]
id: GO:0000902
name: cell morphogenesis
namespace: biological_process
alt_id: GO:0007148
alt_id: GO:0045790
alt_id: GO:0045791
def: "The developmental process in which the size or shape of a cell is generated and organized." [GOC:clt, GOC:dph, GOC:go_curators, GOC:tb]
subset: goslim_chembl
subset: goslim_drosophila
subset: goslim_generic
subset: goslim_yeast
synonym: "cellular morphogenesis" EXACT []
is_a: GO:0009653 ! anatomical structure morphogenesis

[Term]
id: GO:0000903
name: obsolete regulation of cell shape during vegetative growth phase
namespace: biological_process
alt_id: GO:0090061
def: "OBSOLETE. Any process that modulates the surface configuration of a cell during the vegetative growth phase. The vegetative growth phase is the growth phase during which single celled organisms reproduce by budding or other asexual methods." [GOC:clt, GOC:go_curators, GOC:vw]
comment: The reason for obsoletion is that biological phases should be captured as extensions.
synonym: "cell morphogenesis during vegetative growth phase" RELATED [GOC:vw]
synonym: "cellular morphogenesis during vegetative growth" RELATED [GOC:dph, GOC:tb]
synonym: "regulation of cell morphogenesis during vegetative growth phase" RELATED []
is_obsolete: true

[Term]
id: GO:0000904
name: cell morphogenesis involved in differentiation
namespace: biological_process
def: "The change in form (cell shape and size) that occurs when relatively unspecialized cells, e.g. embryonic or regenerative cells, acquire specialized structural and/or functional features that characterize the cells, tissues, or organs of the mature organism or some other relatively stable phase of the organism's life history." [GOC:go_curators]
is_a: GO:0000902 ! cell morphogenesis
intersection_of: GO:0000902 ! cell morphogenesis
intersection_of: part_of GO:0048468 ! cell development
relationship: part_of GO:0048468 ! cell development

[Term]
id: GO:0000905
name: sporocarp development involved in asexual reproduction
namespace: biological_process
def: "The formation of a spore-bearing structure by fungus where spores will arise from asexual reproduction." [GOC:clt, GOC:mtg_sensu]
synonym: "conidium development" NARROW []
synonym: "fruiting body formation involved in asexual reproduction" BROAD []
synonym: "haploid fruiting" RELATED []
synonym: "homokaryotic fruiting" RELATED []
synonym: "imperfect stage fruiting body development" NARROW []
synonym: "monokaryotic fruiting" RELATED []
is_a: GO:0030584 ! sporocarp development
intersection_of: GO:0030584 ! sporocarp development
intersection_of: part_of GO:0019954 ! asexual reproduction
relationship: part_of GO:0019954 ! asexual reproduction

[Term]
id: GO:0000906
name: 6,7-dimethyl-8-ribityllumazine synthase activity
namespace: molecular_function
def: "Catalysis of the reaction: 3,4-dihydroxy-2-butanone-4-phosphate + 5-amino-6-ribitylamino-2,4(1H,3H)-pyrimidinedione = 6,7-dimethyl-8-ribityllumazine + phosphate." [PMID:7559556]
synonym: "lumazine synthase activity" BROAD [MetaCyc:LUMAZINESYN-CPLX]
xref: EC:2.5.1.78
xref: MetaCyc:LUMAZINESYN-RXN
is_a: GO:0016765 ! transferase activity, transferring alkyl or aryl (other than methyl) groups

[Term]
id: GO:0000907
name: sulfonate dioxygenase activity
namespace: molecular_function
def: "Catalysis of the reaction: sulfonate + 2-oxoglutarate + O2 = sulfite + aminoacetaldehyde + succinate + CO2." [GOC:clt, PMID:10482536]
synonym: "sulfonate/alpha-ketoglutarate dioxygenase activity" EXACT []
synonym: "sulphonate dioxygenase activity" EXACT []
is_a: GO:0016706 ! 2-oxoglutarate-dependent dioxygenase activity

[Term]
id: GO:0000908
name: taurine dioxygenase activity
namespace: molecular_function
def: "Catalysis of the reaction: 2-oxoglutarate + O(2) + taurine = aminoacetaldehyde + CO(2) + succinate + sulfite." [EC:1.14.11.17, RHEA:15909]
synonym: "2-aminoethanesulfonate dioxygenase activity" EXACT [EC:1.14.11.17]
synonym: "alpha-ketoglutarate-dependent taurine dioxygenase activity" EXACT [EC:1.14.11.17]
synonym: "taurine, 2-oxoglutarate:O2 oxidoreductase (sulfite-forming)" EXACT [EC:1.14.11.17]
xref: EC:1.14.11.17
xref: KEGG_REACTION:R05320
xref: MetaCyc:RXN0-299
xref: RHEA:15909
is_a: GO:0016706 ! 2-oxoglutarate-dependent dioxygenase activity

[Term]
id: GO:0000909
name: sporocarp development involved in sexual reproduction
namespace: biological_process
def: "The process whose specific outcome is the progression of a fruiting body organ over time, from its formation to the mature structure. The fruiting body is a spore bearing structure. In fungi, the sporocarp (also known as fruiting body) is a multicellular structure on which spore-producing structures, such as basidia or asci, are borne. The fruiting body is part of the sexual phase of a fungal life cycle, with the rest of the life cycle being characterized by vegetative mycelial growth. The sporocarp of a basidiomycete is known as a basidiocarp, while the fruiting body of an ascomycete is known as an ascocarp. A significant range of different shapes and morphologies is found in both basidiocarps and ascocarps; these features play an important role in the identification and taxonomy of fungi." [GOC:clt, GOC:mtg_sensu]
synonym: "ascus development" NARROW []
synonym: "fruiting body development involved in sexual reproduction" BROAD []
synonym: "fruiting body formation involved in sexual reproduction" BROAD []
synonym: "perfect stage fruiting body development" NARROW []
is_a: GO:0030584 ! sporocarp development
intersection_of: GO:0030584 ! sporocarp development
intersection_of: part_of GO:0019953 ! sexual reproduction
relationship: part_of GO:0019953 ! sexual reproduction

[Term]
id: GO:0000910
name: cytokinesis
namespace: biological_process
alt_id: GO:0007104
alt_id: GO:0016288
alt_id: GO:0033205
def: "The division of the cytoplasm and the plasma membrane of a cell and its partitioning into two daughter cells." [GOC:mtg_cell_cycle]
comment: Note that this term should not be used for direct annotation. When annotating eukaryotic species, mitotic or meiotic cytokinesis should always be specified for manual annotation and for prokaryotic species use 'FtsZ-dependent cytokinesis ; GO:0043093' or Cdv-dependent cytokinesis ; GO:0061639.  Also, note that cytokinesis does not necessarily result in physical separation and detachment of the two daughter cells from each other.
subset: gocheck_do_not_manually_annotate
subset: goslim_aspergillus
subset: goslim_candida
subset: goslim_yeast
synonym: "cell cycle cytokinesis" EXACT []
synonym: "cytokinesis involved in cell cycle" EXACT [GOC:dph, GOC:tb]
xref: Wikipedia:Cytokinesis
is_a: GO:0022402 ! cell cycle process
relationship: has_part GO:0090148 ! membrane fission
relationship: part_of GO:0051301 ! cell division

[Term]
id: GO:0000911
name: cytokinesis by cell plate formation
namespace: biological_process
def: "The process of dividing the cytoplasm of a parent cell where a structure forms in the cytoplasm and grows until reaching the plasma membrane, thereby completely separating the cytoplasms of adjacent progeny cells. An example of this is found in Arabidopsis thaliana." [GOC:clt]
is_a: GO:0000910 ! cytokinesis

[Term]
id: GO:0000912
name: assembly of actomyosin apparatus involved in cytokinesis
namespace: biological_process
def: "The assembly and arrangement of an apparatus composed of actin, myosin, and associated proteins that will function in cytokinesis." [GOC:mtg_cell_cycle]
synonym: "actomyosin apparatus assembly involved in cytokinesis" EXACT [GOC:mah]
synonym: "cytokinesis, formation of actomyosin apparatus" EXACT [GOC:dph, GOC:tb]
synonym: "formation of actomyosin apparatus involved in cytokinesis" RELATED [GOC:dph]
is_a: GO:0022607 ! cellular component assembly
is_a: GO:0032506 ! cytokinetic process
relationship: part_of GO:0061640 ! cytoskeleton-dependent cytokinesis

[Term]
id: GO:0000913
name: preprophase band assembly
namespace: biological_process
def: "The aggregation, arrangement and bonding together of a set of components to form the preprophase band, a dense band of microtubules that marks the position in the cell where cytokinesis will occur in cells that perform cytokinesis by cell plate formation." [GOC:clt, GOC:mah]
synonym: "preprophase band formation" RELATED [GOC:mah]
is_a: GO:0022402 ! cell cycle process
is_a: GO:0022607 ! cellular component assembly
relationship: part_of GO:0000911 ! cytokinesis by cell plate formation

[Term]
id: GO:0000914
name: phragmoplast assembly
namespace: biological_process
def: "The formation of a structure composed of actin, myosin, and associated proteins that will function in cytokinesis in cells that perform cytokinesis by cell plate formation. The structure usually contains antiparallel microtubules and membrane (often visible as vesicles)." [GOC:clt]
synonym: "phragmoplast formation" RELATED [goc:dph]
is_a: GO:1902407 ! assembly of actomyosin apparatus involved in mitotic cytokinesis
relationship: part_of GO:0000911 ! cytokinesis by cell plate formation

[Term]
id: GO:0000915
name: actomyosin contractile ring assembly
namespace: biological_process
alt_id: GO:0045573
def: "The process of assembly of a ring composed of actin, myosin, and associated proteins that will function in cytokinesis." [GOC:clt, GOC:dph, GOC:tb]
synonym: "constriction ring assembly" NARROW []
synonym: "contractile ring assembly" EXACT [GOC:ascb_2009, GOC:dph, GOC:tb]
synonym: "cytokinesis, actomyosin contractile ring assembly" EXACT []
synonym: "cytokinesis, actomyosin contractile ring formation" RELATED [GOC:ascb_2009, GOC:dph, GOC:tb]
synonym: "cytokinesis, actomyosin ring biosynthesis" RELATED []
synonym: "cytokinesis, actomyosin ring formation" RELATED []
synonym: "cytokinesis, contractile ring assembly" RELATED [GOC:mah]
is_a: GO:0000912 ! assembly of actomyosin apparatus involved in cytokinesis
is_a: GO:0044837 ! actomyosin contractile ring organization

[Term]
id: GO:0000916
name: actomyosin contractile ring contraction
namespace: biological_process
def: "The process of an actomyosin ring getting smaller in diameter, in the context of cytokinesis that takes place as part of a cell cycle." [GOC:clt, GOC:dph, GOC:mah, GOC:tb]
synonym: "contractile ring constriction" BROAD [GOC:ascb_2009, GOC:dph, GOC:tb]
synonym: "contractile ring contraction involved in cell cycle cytokinesis" EXACT [GOC:mah, GOC:vw]
synonym: "cytokinesis, actomyosin ring contraction" EXACT []
synonym: "cytokinesis, contractile ring contraction" BROAD [GOC:dph, GOC:tb]
is_a: GO:0036213 ! contractile ring contraction
relationship: part_of GO:0044837 ! actomyosin contractile ring organization

[Term]
id: GO:0000917
name: division septum assembly
namespace: biological_process
alt_id: GO:0071937
alt_id: GO:1902411
def: "The assembly and arrangement of a septum that spans the plasma membrane interface between progeny cells following cytokinesis. The progeny cells that form a division septum are not able to exchange intracellular material." [GOC:mtg_cell_cycle]
synonym: "division septum assembly involved in cell cycle cytokinesis" NARROW []
synonym: "division septum assembly involved in cell cycle cytokinesis involved in mitotic cell cycle" NARROW [GOC:TermGenie]
synonym: "division septum formation" EXACT [GOC:mah]
synonym: "division septum formation involved in cell cycle cytokinesis" NARROW []
synonym: "division septum formation involved in cell cycle cytokinesis involved in mitotic cell cycle" NARROW [GOC:TermGenie]
synonym: "division septum formation involved in mitotic cell cycle" NARROW [GOC:TermGenie]
synonym: "formation of division septum" EXACT []
synonym: "formation of division septum involved in mitotic cell cycle" NARROW [GOC:TermGenie]
synonym: "mitotic division septum assembly" NARROW []
synonym: "septation" BROAD []
synonym: "septin assembly and septum biosynthesis" RELATED []
synonym: "septin assembly and septum biosynthesis involved in mitotic cell cycle" NARROW [GOC:TermGenie]
synonym: "septin assembly and septum formation" RELATED []
synonym: "septin assembly and septum formation involved in mitotic cell cycle" NARROW [GOC:TermGenie]
is_a: GO:0090529 ! cell septum assembly

[Term]
id: GO:0000918
name: division septum site selection
namespace: biological_process
def: "The process of marking the site where a division septum will form." [GOC:clt]
synonym: "selection of site for barrier cell septum biosynthesis" EXACT []
synonym: "selection of site for barrier cell septum formation" EXACT []
synonym: "selection of site for division septum formation" EXACT []
synonym: "septin assembly and septum biosynthesis" BROAD []
synonym: "septin assembly and septum formation" BROAD []
synonym: "septum positioning" EXACT []
is_a: GO:0032506 ! cytokinetic process
relationship: part_of GO:0000917 ! division septum assembly
property_value: RO:0002161 NCBITaxon:4896

[Term]
id: GO:0000919
name: cell plate assembly
namespace: biological_process
def: "The process of assembly, maturation, and growth of the cell plate to the cell periphery in cells that divide by cell plate formation; often involves deposition of cell wall material in and around the phragmoplast." [GOC:clt]
synonym: "cell plate formation" RELATED [GOC:mah]
is_a: GO:0022402 ! cell cycle process
is_a: GO:0022607 ! cellular component assembly
relationship: part_of GO:0000911 ! cytokinesis by cell plate formation

[Term]
id: GO:0000920
name: septum digestion after cytokinesis
namespace: biological_process
alt_id: GO:1902409
alt_id: GO:2000695
def: "The process of physically separating the septal cell wall material by enzymatic digestion, that occurs after daughter cells are separated by cytokinesis." [GOC:mtg_cell_cycle, GOC:vw]
comment: This term should not be used to describe the last step of cytokinesis in organisms without a cell wall, ie, the cell resealing of the plasma membrane via abscission. Consider annotating to 'GO:0061952 midbody abscission' to capture this process.
synonym: "cell separation after cytokinesis" RELATED []
synonym: "cell separation following cytokinesis" EXACT [GOC:dph, GOC:tb]
synonym: "cytokinetic cell separation" RELATED []
synonym: "daughter cell separation" RELATED []
synonym: "mitotic cytokinetic cell separation" BROAD []
is_a: GO:0009987 ! cellular process
relationship: part_of GO:0051301 ! cell division
property_value: RO:0002161 NCBITaxon:33208
property_value: RO:0002161 NCBITaxon:554915

[Term]
id: GO:0000921
name: septin ring assembly
namespace: biological_process
def: "The aggregation, arrangement and bonding together of septins and associated proteins to form an organized structure resembling a ring at the cell cortex." [GOC:clt]
synonym: "septin assembly and septum biosynthesis" BROAD []
synonym: "septin assembly and septum formation" BROAD []
is_a: GO:0031106 ! septin ring organization
is_a: GO:0034622 ! cellular protein-containing complex assembly
is_a: GO:0070925 ! organelle assembly

[Term]
id: GO:0000922
name: spindle pole
namespace: cellular_component
alt_id: GO:0030615
def: "Either of the ends of a spindle, where spindle microtubules are organized; usually contains a microtubule organizing center and accessory molecules, spindle microtubules and astral microtubules." [GOC:clt]
is_a: GO:0110165 ! cellular anatomical entity
relationship: part_of GO:0005819 ! spindle

[Term]
id: GO:0000923
name: equatorial microtubule organizing center
namespace: cellular_component
def: "A microtubule organizing center formed by a band of gamma-tubulin that is recruited to a circumferential band of F-actin at the midpoint of a cell and which nucleates microtubules from the cell division site at the end of mitosis." [PMID:11792817]
synonym: "EMTOC" EXACT []
synonym: "equatorial microtubule organising centre" EXACT []
is_a: GO:0005815 ! microtubule organizing center
intersection_of: GO:0005815 ! microtubule organizing center
intersection_of: part_of GO:0032153 ! cell division site
relationship: part_of GO:0032153 ! cell division site

[Term]
id: GO:0000924
name: gamma-tubulin ring complex, centrosomal
namespace: cellular_component
alt_id: GO:0000925
alt_id: GO:0000926
def: "A centrosome-localized multiprotein complex composed of gamma-tubulin and other non-tubulin proteins assembled into a ring structure that is thought to be the unit of nucleation at the minus end of a microtubule. Gamma-tubulin small complexes are thought to be the core repeating units of the ring." [GOC:clt, GOC:mtg_sensu, PMID:12134075, PMID:17021256]
synonym: "gamma-tubulin large complex, centrosomal" EXACT []
is_a: GO:0008274 ! gamma-tubulin ring complex
intersection_of: GO:0008274 ! gamma-tubulin ring complex
intersection_of: part_of GO:0000242 ! pericentriolar material
relationship: part_of GO:0000242 ! pericentriolar material

[Term]
id: GO:0000927
name: gamma-tubulin small complex, centrosomal
namespace: cellular_component
def: "A centrosomal complex usually comprising two gamma-tubulin molecules, at least two conserved non-tubulin proteins that multimerize along with additional non-tubulin proteins in animal cells into larger functional complexes. Gamma-tubulin small complexes are thought to be the repeating unit making up the core of the gamma-tubulin ring complex. An example of this structure is found in Mus musculus." [GOC:mtg_sensu, PMID:12134075]
is_a: GO:0008275 ! gamma-tubulin small complex

[Term]
id: GO:0000928
name: gamma-tubulin small complex, spindle pole body
namespace: cellular_component
def: "A complex composed of two gamma-tubulin molecules and conserved non-tubulin proteins located in the spindle pole body and isolated by fractionation from cells. The complex, approximately 6S-9S, is analogous to the small complex in animal cells but contains fewer subunits, and is not thought to multimerize into larger functional units, like complexes in those organisms. An example of this structure is found in Saccharomyces cerevisiae." [GOC:mtg_sensu, PMID:12134075]
synonym: "Tub4 complex" EXACT []
is_a: GO:0008275 ! gamma-tubulin small complex
intersection_of: GO:0008275 ! gamma-tubulin small complex
intersection_of: part_of GO:0005816 ! spindle pole body
relationship: part_of GO:0005816 ! spindle pole body

[Term]
id: GO:0000930
name: gamma-tubulin complex
namespace: cellular_component
def: "A multiprotein complex composed of gamma-tubulin and other non-tubulin proteins. Gamma-tubulin complexes are localized to microtubule organizing centers, and play an important role in the nucleation of microtubules. The number and complexity of non-tubulin proteins associated with these complexes varies between species." [GOC:clt, PMID:12134075]
subset: goslim_pir
is_a: GO:0032991 ! protein-containing complex
relationship: part_of GO:0005815 ! microtubule organizing center

[Term]
id: GO:0000931
name: gamma-tubulin large complex
namespace: cellular_component
alt_id: GO:0000929
def: "A complex of gamma tubulin and associated proteins thought to be formed by multimerization of gamma-tubulin small complexes. An example of this structure is found in Schizosaccharomyces pombe." [GOC:mtg_sensu, PMID:12134075]
is_a: GO:0000930 ! gamma-tubulin complex

[Term]
id: GO:0000932
name: P-body
namespace: cellular_component
def: "A focus in the cytoplasm where mRNAs may become inactivated by decapping or some other mechanism. Protein and RNA localized to these foci are involved in mRNA degradation, nonsense-mediated mRNA decay (NMD), translational repression, and RNA-mediated gene silencing." [GOC:clt, PMID:12730603]
synonym: "cytoplasmic foci" RELATED []
synonym: "cytoplasmic mRNA processing body" EXACT []
synonym: "P body" EXACT []
xref: Wikipedia:P_body
is_a: GO:0036464 ! cytoplasmic ribonucleoprotein granule

[Term]
id: GO:0000933
name: adventitious septum
namespace: cellular_component
def: "A cell septum whose formation is independent of nuclear division." [GOC:clt, ISBN:0471940526]
is_a: GO:0030428 ! cell septum

[Term]
id: GO:0000934
name: porous cell septum
namespace: cellular_component
def: "A septum or cross wall which does not entirely span the space between two portions of cell wall and may contain a specialized central pore structure. A porous septum allows the movement of organelles and/or cytoplasm between compartments." [GOC:clt]
synonym: "porous septum" BROAD []
is_a: GO:0030428 ! cell septum

[Term]
id: GO:0000935
name: division septum
namespace: cellular_component
def: "A cell septum which forms as part of the division site and functions in the compartmentalization of a cell into two daughter cells at division. A division septum spans a cell and does not allow exchange of organelles or cytoplasm between compartments." [GOC:clt, GOC:vw]
synonym: "complete septum" EXACT []
synonym: "divison septum" EXACT []
is_a: GO:0030428 ! cell septum
intersection_of: GO:0030428 ! cell septum
intersection_of: part_of GO:0032153 ! cell division site
relationship: part_of GO:0032153 ! cell division site

[Term]
id: GO:0000936
name: primary cell septum
namespace: cellular_component
def: "A cell septum that forms following nuclear division." [GOC:clt, ISBN:0471940526]
synonym: "primary septum" BROAD []
is_a: GO:0000935 ! division septum

[Term]
id: GO:0000937
name: dolipore septum
namespace: cellular_component
def: "A septum, or cross-wall, between two portions of a cell or hypha; contains a central pore around which the septum is swollen to form a barrel-shaped structure; pore is covered on each side of the septum by a septal pore cap (parenthosome)." [GOC:clt]
is_a: GO:0000934 ! porous cell septum

[Term]
id: GO:0000938
name: GARP complex
namespace: cellular_component
def: "A quatrefoil tethering complex required for retrograde traffic from the early endosome back to the late Golgi and biogenesis of cytoplasmic vesicles." [GOC:clt, GOC:rn, PMID:10637310, PMID:12077354, PMID:12446664]
synonym: "Golgi associated retrograde protein complex" EXACT []
synonym: "VFT tethering complex" EXACT []
synonym: "Vps fifty three tethering complex" EXACT []
is_a: GO:0099023 ! vesicle tethering complex
relationship: part_of GO:0005794 ! Golgi apparatus
relationship: part_of GO:0031410 ! cytoplasmic vesicle

[Term]
id: GO:0000939
name: condensed chromosome inner kinetochore
namespace: cellular_component
def: "The region of a condensed chromosome kinetochore closest to centromeric DNA; in mammals the CREST antigens (CENP proteins) are found in this layer; this layer may help define underlying centromeric chromatin structure and position of the kinetochore on the chromosome." [GOC:clt, PMID:10619130, PMID:11483983]
synonym: "inner centromere core complex" RELATED []
synonym: "inner kinetochore of condensed chromosome" EXACT []
synonym: "inner kinetochore plate" NARROW []
is_a: GO:0032991 ! protein-containing complex
relationship: part_of GO:0000777 ! condensed chromosome kinetochore

[Term]
id: GO:0000940
name: condensed chromosome outer kinetochore
namespace: cellular_component
def: "The region of a condensed chromosome kinetochore most external to centromeric DNA; this outer region mediates kinetochore-microtubule interactions." [GOC:clt, PMID:11483983]
synonym: "outer kinetochore of condensed chromosome" EXACT []
[truncated: 33,576,612 more chars]
