# Supplementary material for: Methyl Metabolism and the Clock: An Ancient Story With New Perspectives
Source: J Biol Rhythms. 2022 Apr 5;37(3):235–48. doi: 10.1177/07487304221083507 (PMC9160962; doi:10.1177/07487304221083507)
Supplement: sj-xlsx-1-jbr-10.1177_07487304221083507 – for Methyl Metabolism and the Clock: An Ancient Story With New Perspectives [file sj-xlsx-1-jbr-10.1177_07487304221083507.xlsx]

## Sheet: liver
GeneID	ARS_pvalue	ARS_BH.Q	ARS_period	ARS_adjphase	ARS_amplitude	JTK_pvalue	JTK_BH.Q	JTK_period	JTK_adjphase	JTK_amplitude	LS_pvalue	LS_BH.Q	LS_period	LS_adjphase	LS_amplitude	meta2d_pvalue	meta2d_BH.Q	meta2d_period	meta2d_phase	meta2d_Base	meta2d_AMP	meta2d_rAMP	Column1
Arntl //NM_001243048 // aryl hydrocarbon receptor nuclear translocator-like //10556463	3.7397e-08	1.59138e-05	21.0105	3.07822	217.825	9.4304e-10	1.28964e-06	24	22	345.687	0.000389305	0.17139	23.2925	22.6666	570.682	0	0	22.7677	0.188439	363.08	345.887	0.952649
Chka //NM_013490 // choline kinase alpha //10460221	1.35865e-08	9.66162e-06	21.234	2.28795	509.548	2.33066e-12	8.2869e-08	24	22	691.179	0.000345048	0.17139	23.1304	22.8128	1345.87	0	0	22.7882	0.0552961	931.312	743.73	0.798583
Tubb2a //NM_009450 // tubulin, beta 2A class IIA //10408610	7.91967e-08	2.30813e-05	20.1616	4.75675	475.977	9.4304e-10	1.28964e-06	22	2	540.512	0.000402744	0.17139	22.3529	1.21157	1012.32	0	0	21.5049	2.68687	702.116	535.504	0.7627
Cml3 //NM_001037842 // camello-like 3 //10545869	6.70276e-10	2.16658e-06	24.3415	16.8191	126.259	5.51165e-12	9.79862e-08	24	17	102.743	0.00117801	0.17139	24.2259	16.2528	268.556	0	0	24.1891	16.692	197.545	125.505	0.635322
Clpx //NM_001044389 // caseinolytic mitochondrial matrix peptidase chaperone subunit //10586368	4.11412e-08	1.66639e-05	22.1778	2.21462	1171.3	1.7763e-09	1.57895e-06	24	23	1250.31	0.000367986	0.17139	23.6234	22.7989	2880.26	0	0	23.2671	0.148895	2118.65	1340.83	0.632873
Cry1 //NM_007771 // cryptochrome 1 (photolyase-like) //10371400	1.27003e-10	1.12893e-06	22.9425	19.8725	226.269	1.05336e-08	4.68166e-06	24	20	228.82	0.000502978	0.17139	23.8779	19.5558	514.773	0	0	23.6068	19.8175	385.115	239.041	0.620702
Cml5 //NM_023493 // camello-like 5 //10545874	1.0213e-10	1.12893e-06	23.7619	18.6961	1069.74	1.05336e-08	4.68166e-06	24	19	1022.35	0.000706903	0.17139	24.1379	18.7129	2419.13	0	0	23.9666	18.8036	1813.71	1104.74	0.609104
Cml3 //NM_001037842 // camello-like 3 //10545862	1.34498e-08	9.66162e-06	24.0482	17.1663	111.393	4.89762e-10	8.70699e-07	24	17	84.0396	0.00191139	0.17139	24.2259	16.2809	247	0	0	24.0914	16.8181	185.811	111.179	0.598346
Cml3 //NM_001037842 // camello-like 3 //10545865	5.16549e-09	7.18625e-06	24.0482	17.1314	103.838	4.89762e-10	8.70699e-07	24	17	81.388	0.00156168	0.17139	24.2259	16.2542	237.762	0	0	24.0914	16.7977	179.749	103.671	0.576752
Lonrf3 //NM_028894 // LON peptidase N-terminal domain and ring finger 3 //10599192	6.02976e-10	2.14394e-06	22.9425	19.9741	135.549	3.15749e-08	9.51422e-06	24	20	137.285	0.000623696	0.17139	23.7077	19.8655	332.184	0	0	23.5501	19.9534	252.709	143.274	0.566952
Slc30a10 //NM_001033286 // solute carrier family 30, member 10 //10352548	2.49211e-07	4.73848e-05	21.234	2.67179	297.903	2.48458e-10	7.3618e-07	24	23	322.6	0.000535808	0.17139	22.813	0.344528	1002.98	0	0	22.6824	0.730457	776.444	408.088	0.525585
Lgalsl //NM_173752 // lectin, galactoside binding-like //10384572	1.08538e-08	9.66162e-06	22.1778	0.884466	298.58	1.7763e-09	1.57895e-06	24	22	309.129	0.00036598	0.17139	23.5398	22.3841	866.896	0	0	23.2392	22.5115	653.785	337.355	0.516003
Dtx4 //NM_172442 // deltex 4 homolog (Drosophila) //10466304	1.91335e-07	4.1231e-05	20.7917	4.50313	140.823	5.92042e-11	2.33896e-07	24	0	154.255	0.000352544	0.17139	23.2112	22.9602	418.308	0	0	22.6676	1.41162	325.43	164.671	0.50601
Rorc //NM_001293734 // RAR-related orphan receptor gamma //10494023	3.20569e-11	1.04097e-06	25.2658	16.7897	1520.44	3.15749e-08	9.51422e-06	24	18	1405.02	0.00056117	0.17139	24.3144	16.9246	3933.03	0	0	24.5268	17.2531	3067.18	1516.02	0.494273
Rfxank //NM_001025589 // regulatory factor X-associated ankyrin-containing protein //10579181	2.99487e-08	1.439e-05	20.5773	4.37039	149.921	1.7763e-09	1.57895e-06	24	22	192.192	0.000435332	0.17139	22.6576	0.656399	701.365	0	0	22.4116	1.08363	554.09	232.685	0.419941
Pnp //NM_013632 // purine-nucleoside phosphorylase //10414514	5.37167e-08	1.819e-05	24	22.7946	377.742	1.25666e-11	1.11704e-07	24	23	419.739	0.000344138	0.17139	23.3743	22.8498	1428.84	0	0	23.7914	22.8846	1154.52	449.349	0.389208
Desi2 //NM_024282 // desumoylating isopeptidase 2 //10352119	2.19451e-08	1.27785e-05	21.0105	1.69893	153.315	1.7763e-09	1.57895e-06	24	21	231.577	0.000472864	0.17139	23.5398	22.2347	812.028	0	0	22.8501	22.0524	660.702	251.243	0.380267
Nedd4l //NM_001114386 // neural precursor cell expressed, developmentally down-regulated gene 4-like //10456254	7.01151e-09	8.31004e-06	22.427	21.9726	548.688	9.4304e-10	1.28964e-06	24	21	537.366	0.000606523	0.17139	23.1304	22.6959	1936.74	0	0	23.1858	21.9317	1594.98	603.01	0.378067
Pnp2 //NM_001123371 // purine-nucleoside phosphorylase 2 //10414527	1.2441e-07	3.09737e-05	21.4624	3.2986	752.64	2.77038e-11	1.97007e-07	24	23	803.68	0.000369453	0.17139	23.5398	22.6052	2942.29	0	0	23.0007	0.460626	2350.08	868.983	0.369767
Clock //NM_001289826 // circadian locomotor output cycles kaput //10530733	1.69241e-07	3.71918e-05	21.234	3.63813	314.919	5.92042e-11	2.33896e-07	24	23	414.4	0.000465483	0.17139	23.2112	22.9387	1639.95	0	0	22.8151	0.802693	1325.08	479.101	0.361563
Tars //NM_033074 // threonyl-tRNA synthetase //10427772	1.5766e-08	1.05769e-05	20.3673	4.77915	268.321	5.92042e-11	2.33896e-07	24	23	388.626	0.000394676	0.17139	22.9706	0.190887	1447.75	0	0	22.446	1.30576	1205.19	422.098	0.350233
Lnx2 //NM_080795 // ligand of numb-protein X 2 //10535759	6.47092e-09	7.93379e-06	21.6957	1.14258	197.361	2.48458e-10	7.3618e-07	24	21	187.065	0.000485136	0.17139	23.1304	22.6768	788.881	0	0	22.942	22.2531	641.136	219.258	0.341984
Tspan4 //NM_001252588 // tetraspanin 4 //10558961	1.95679e-09	4.68501e-06	22.427	16.6523	647.784	5.92987e-09	3.19458e-06	24	15	640.179	0.000731344	0.17139	23.7925	16.0432	2405.67	0	0	23.4065	15.927	2001.03	673.371	0.336512
A230050P20Rik //ENSMUST00000175820 // RIKEN cDNA A230050P20 gene //10583485	3.48598e-08	1.53022e-05	20.3673	4.54149	170.072	9.4304e-10	1.28964e-06	24	22	274.57	0.000479784	0.17139	23.2925	22.603	1096	0	0	22.5533	0.531051	893.359	296.292	0.331661
Pxmp4 //NM_021534 // peroxisomal membrane protein 4 //10488797	3.99165e-07	6.09139e-05	21.9341	1.93589	936.832	5.92042e-11	2.33896e-07	24	23	996.243	0.000403657	0.17139	23.964	22.2246	4047.08	0	0	23.2993	23.0637	3338.7	1094.93	0.327952
Hacl1 //NM_019975 // 2-hydroxyacyl-CoA lyase 1 //10418747	1.86542e-06	0.000147722	20.7917	4.04071	1514.42	1.25666e-11	1.11704e-07	24	23	1575.43	0.00043778	0.17139	23.2925	22.8374	6842.93	0	0	22.6947	0.859616	5662.14	1809.46	0.319573
Amdhd1 //NM_027908 // amidohydrolase domain containing 1 //10371970	1.1437e-08	9.66162e-06	22.6818	4.03529	696.832	1.7763e-09	1.57895e-06	24	2	756.481	0.000540233	0.17139	24.0506	2.29541	3024.35	0	0	23.5775	2.79539	2669.23	752.7	0.281992
Hsd3b7 //ENSMUST00000124631 // hydroxy-delta-5-steroid dehydrogenase, 3 beta- and steroid delta-isomerase 7 //10557782	1.48132e-09	4.38914e-06	21.6957	5.80636	1083.07	5.92987e-09	3.19458e-06	24	3	1057.97	0.00051365	0.17139	23.2112	3.32642	4793.62	0	0	22.9689	4.07622	4266.72	1136.15	0.266282
Gabarapl1 //NM_020590 // gamma-aminobutyric acid (GABA) A receptor-associated protein-like 1 //10542200	4.69592e-10	2.04917e-06	23.4824	6.09458	1145.43	8.8892e-08	1.91554e-05	24	5	1023.77	0.001127	0.17139	24.3144	4.21617	5228.58	0	0	23.9323	5.1141	4618.7	1158.62	0.250853
Ahctf1 //NM_026375 // AT hook containing transcription factor 1 //10360589	3.33354e-10	2.04917e-06	21.9341	21.3143	401.577	1.83884e-08	6.47345e-06	24	20	377.277	0.000717908	0.17139	22.2781	0.0915362	2252.2	0	0	22.7374	21.3313	2057.58	418.757	0.203519
Dpy19l1 //XM_006510296 // dpy-19-like 1 (C. elegans) //10591816	5.85539e-11	1.04097e-06	22.9425	18.8589	198.205	1.83884e-08	6.47345e-06	24	18	170.59	0.00074417	0.17139	23.4568	17.3947	1273.5	0	0	23.4664	18.0921	1149.78	200.201	0.174121
Trim65 //NM_178802 // tripartite motif-containing 65 //10393113	5.1869e-10	2.04917e-06	23.2093	18.1903	40.1365	1.83884e-08	6.47345e-06	24	18	35.3907	0.000940984	0.17139	23.7925	16.6743	284.66	0	0	23.6673	17.6301	259.296	40.5874	0.15653
Sec14l4 //NM_146013 // SEC14-like 4 (S. cerevisiae) //10373834	2.20236e-09	4.8942e-06	26.2632	16.3842	386.551	1.83884e-08	6.47345e-06	26	17	344.927	0.000935949	0.17139	25.5278	17.9029	3675.86	0	0	25.9303	17.1039	3425.9	396.834	0.115834
Tjp3 //NM_001282095 // tight junction protein 3 //10371111	3.98598e-07	6.09139e-05	21.234	3.00815	141.457	4.89762e-10	8.70699e-07	24	22	193.624	0.000592455	0.17139	23.2112	22.7061	637.717	1.11022e-16	9.39883e-14	22.8151	0.205513	505.301	213.024	0.421579
Mad2l2 //NM_027985 // MAD2 mitotic arrest deficient-like 2 //10510286	5.78897e-07	7.27324e-05	20.7917	5.07774	172.26	4.89762e-10	8.70699e-07	24	0	189.929	0.000407313	0.17139	23.3743	23.0074	665.109	1.11022e-16	9.39883e-14	22.722	1.50944	558.233	204.007	0.365451
Gm9992 //NM_001142539 // predicted gene 9992 //10447904	1.29994e-08	9.66162e-06	24.642	4.59847	158.323	5.92987e-09	3.19458e-06	24	6	124.981	0.00161683	0.17139	24.0506	5.03864	523.14	1.11022e-16	9.39883e-14	24.2309	5.21768	444.286	157.794	0.355164
Crem //NM_001110850 // cAMP responsive element modulator //10457205	1.61979e-06	0.000135514	22.1778	1.76095	58.8564	1.22923e-10	4.37066e-07	24	23	61.3415	0.000644275	0.17139	24.1379	22.0259	319.15	1.11022e-16	9.39883e-14	23.4386	23.0214	270.964	68.8324	0.254028
St6galnac6 //NM_001025310 // ST6 (alpha-N-acetyl-neuraminyl-2,3-beta-galactosyl-1,3)-N-acetylgalactosaminide alpha-2,6-sialyltransferase 6 //10471464	1.03252e-07	2.67972e-05	23.2093	22.1646	195.771	2.5268e-09	2.19129e-06	24	22	207.642	0.000577127	0.17139	24.0506	21.9228	1139.34	1.11022e-16	9.39883e-14	23.7533	22.0358	991.119	224.146	0.226154
Net1 //NM_001047159 // neuroepithelial cell transforming gene 1 //10407420	2.22441e-08	1.27785e-05	21.4624	1.9452	156.962	3.2773e-09	2.37811e-06	24	22	147.396	0.00079396	0.17139	22.4283	1.05436	877.549	1.11022e-16	9.39883e-14	22.6302	0.444119	782.012	170.561	0.218105
Fgf1 //NM_010197 // fibroblast growth factor 1 //10458560	4.57477e-10	2.04917e-06	23.4824	18.6558	301.236	1.45959e-07	2.58195e-05	24	18	285.989	0.000871091	0.17139	23.8779	17.9636	1567.08	1.11022e-16	9.39883e-14	23.7868	18.21	1420.55	305.848	0.215303
Vac14 //NM_146216 // Vac14 homolog (S. cerevisiae) //10575476	1.97646e-09	4.68501e-06	23.2093	17.5648	170.834	5.33749e-08	1.39544e-05	24	17	167.408	0.00108524	0.17139	24.3144	15.9365	961.022	1.11022e-16	9.39883e-14	23.8412	16.8529	834.083	174.398	0.209089
Larp1 //NM_028451 // La ribonucleoprotein domain family, member 1 //10376292	2.26866e-07	4.48136e-05	20.5773	4.56739	165.964	4.89762e-10	8.70699e-07	24	23	233.239	0.00051395	0.17139	23.0503	23.0442	2354.56	1.11022e-16	9.39883e-14	22.5425	1.1699	2201.89	263.281	0.11957
//---////10556487	4.34152e-08	1.69383e-05	21.6957	1.05148	113.302	1.05336e-08	4.68166e-06	24	21	122.683	0.000549955	0.17139	23.2925	22.4241	273.366	2.22045e-16	1.51827e-13	22.996	22.1244	202.03	126.548	0.626385
Nampt //NM_021524 // nicotinamide phosphoribosyltransferase //10395259	3.35147e-07	5.66558e-05	21.0105	17.1071	762.921	9.4304e-10	1.28964e-06	24	14	825.088	0.000579269	0.17139	23.6234	15.6129	2645.96	2.22045e-16	1.51827e-13	22.878	15.6399	2091.8	817.531	0.390826
Fpgs //NM_010236 // folylpolyglutamyl synthetase //10481654	1.66127e-07	3.71769e-05	21.0105	3.47644	570.676	3.2773e-09	2.37811e-06	24	23	593.192	0.000497319	0.17139	23.1304	22.7942	2277.68	2.22045e-16	1.51827e-13	22.7137	0.739645	1866.97	652.329	0.349405
Rnf144b //NM_001170643 // ring finger protein 144B //10404965	2.99597e-07	5.24752e-05	21.234	2.22254	296.693	9.4304e-10	1.28964e-06	24	22	307.379	0.000648745	0.17139	23.2112	22.6642	1183.75	2.22045e-16	1.51827e-13	22.8151	22.7653	1017.4	336.256	0.330505
Mreg //NM_001005423 // melanoregulin //10355456	1.16989e-06	0.000112424	21.4624	3.81891	323.168	4.89762e-10	8.70699e-07	24	0	345.422	0.000445142	0.17139	23.7925	22.9219	1406.22	2.22045e-16	1.51827e-13	23.085	0.997708	1185.25	381.678	0.322024
Nicn1 //ENSMUST00000035227 // nicolin 1 //10588876	6.35514e-07	7.68583e-05	22.6818	1.0692	198.427	4.89762e-10	8.70699e-07	24	23	185.969	0.000849143	0.17139	23.964	22.2939	969.47	2.22045e-16	1.51827e-13	23.5486	23.0337	791.633	229.637	0.290081
Leo1 //NM_001039522 // Leo1, Paf1//10587211	2.35944e-08	1.27785e-05	20.3673	3.63361	31.2703	1.4461e-08	6.27043e-06	24	22	43.8583	0.000555253	0.17139	23.1304	22.5274	225.319	2.22045e-16	1.51827e-13	22.4993	0.370363	198.409	47.0759	0.237266
Pik3ap1 //NM_031376 // phosphoinositide-3-kinase adaptor protein 1 //10467578	4.9004e-10	2.04917e-06	22.427	9.27205	317.16	5.97258e-07	7.00861e-05	22	10	294.369	0.000769914	0.17139	23.0503	8.40292	1543.34	2.22045e-16	1.51827e-13	22.4924	9.24162	1379.19	326.398	0.236659
Acsl4 //NM_001033600 // acyl-CoA synthetase long-chain family member 4 //10607089	1.94295e-09	4.68501e-06	25.2658	15.9642	396.03	8.8892e-08	1.91554e-05	26	16	370.029	0.00117881	0.17139	24.5841	15.7728	2323.17	2.22045e-16	1.51827e-13	25.2833	15.9186	2085.79	396.304	0.190002
Sfxn1 //NM_027324 // sideroflexin 1 //10405236	3.35321e-09	6.27509e-06	23.7619	18.4381	357.284	5.33749e-08	1.39544e-05	24	19	344.007	0.00101881	0.17139	24.4037	17.7908	3465.7	2.22045e-16	1.51827e-13	24.0552	18.417	3255.41	367.273	0.112819
Hspa4l //NM_011020 // heat shock protein 4 like //10491780	2.65119e-09	5.54504e-06	25.2658	17.3828	223.498	1.45959e-07	2.58195e-05	24	19	207.554	0.000964589	0.17139	24.4936	19.3334	656.489	3.33067e-16	2.19306e-13	24.5865	18.6088	523.071	230.133	0.439966
Abhd14a //NM_001110271 // abhydrolase domain containing 14A //10596481	7.7695e-07	8.37128e-05	21.6957	1.6343	70.0857	4.89762e-10	8.70699e-07	24	22	68.9606	0.000919769	0.17139	23.3743	22.4906	415.845	3.33067e-16	2.19306e-13	23.0233	22.6492	364.937	79.3812	0.21752
Per2 //NM_011066 // period circadian clock 2 //10356601	4.79873e-08	1.72347e-05	22.6818	15.976	350.523	1.05336e-08	4.68166e-06	24	15	335.752	0.000826136	0.17139	24.3144	15.3197	854.98	4.44089e-16	2.58853e-13	23.6654	15.4515	597.043	367.282	0.615169
Insig2 //NM_001271531 // insulin induced gene 2 //10357280	7.07537e-07	8.19097e-05	20.5773	5.65792	1622.65	1.7763e-09	1.57895e-06	24	0	1855.87	0.000398872	0.17139	23.0503	0.351677	5196.04	4.44089e-16	2.58853e-13	22.5425	1.90993	4010.73	1918.82	0.478422
LOC102639802 //XM_006522825 // butyrophilin-like protein 2-like //10439404	3.15123e-08	1.48865e-05	27.7222	16.1795	48.4009	1.83884e-08	6.47345e-06	24	21	75.3776	0.000825222	0.17139	23.4568	22.1375	275.016	4.44089e-16	2.58853e-13	25.0597	20.6497	220.367	77.5757	0.352029
Nat8 //NM_023455 // N-acetyltransferase 8 (GCN5-related, putative) //10545877	1.19132e-08	9.66162e-06	27.3425	15.9438	167.281	5.33749e-08	1.39544e-05	24	21	249.892	0.000675972	0.17139	23.7077	21.2695	1150.04	4.44089e-16	2.58853e-13	25.0167	20.1147	988.875	254.956	0.257824
Blcap //NM_016916 // bladder cancer associated protein homolog (human) //10489190	2.71674e-07	4.92419e-05	21.6957	2.19938	79.6233	1.7763e-09	1.57895e-06	24	23	67.3873	0.00106329	0.17139	22.813	0.48973	422.864	4.44089e-16	2.58853e-13	22.8362	0.613389	368.517	88.3783	0.239822
Nelfa //NM_011914 // negative elongation factor complex member A, Whsc2 //10529330	1.1486e-07	2.91712e-05	22.1778	0.791652	81.5549	5.92987e-09	3.19458e-06	24	22	75.572	0.000713673	0.17139	23.3743	22.5068	499.365	4.44089e-16	2.58853e-13	23.184	22.5241	438.651	91.4773	0.208542
Lgals9 //NM_001159301 // lectin, galactose binding, soluble 9 //10388902	2.88051e-08	1.42667e-05	21.234	5.96604	724.932	3.15749e-08	9.51422e-06	24	2	783.899	0.000523414	0.17139	23.1304	1.84463	4570.93	4.44089e-16	2.58853e-13	22.7882	3.27189	4195.48	801.328	0.190998
Ddc //NM_001190448 // dopa decarboxylase //10384378	4.75045e-08	1.72347e-05	20.3673	4.78839	707.432	1.83884e-08	6.47345e-06	24	22	1036.97	0.000655224	0.17139	22.8916	0.083215	2805.67	5.55112e-16	2.9459e-13	22.4196	0.923069	2004.89	1129.53	0.563387
Homer2 //NM_001164086 // homer homolog 2 (Drosophila) //10565156	2.05318e-07	4.24434e-05	20.5773	17.4058	107.57	3.2773e-09	2.37811e-06	24	14	188.391	0.000828276	0.17139	23.7077	15.3574	702.674	5.55112e-16	2.9459e-13	22.7617	15.622	578.151	186.14	0.321957
Pdxk //NM_172134 // pyridoxal (pyridoxine, vitamin B6) kinase //10370497	1.69954e-08	1.10818e-05	26.2632	14.1276	398.266	1.83884e-08	6.47345e-06	24	16	301.475	0.00187937	0.17139	24.8598	15.3721	1859.73	5.55112e-16	2.9459e-13	25.041	15.2237	1583.56	395.086	0.249493
Caprin1 //NM_001111289 // cell cycle associated protein 1 //10485514	7.71115e-07	8.34371e-05	21.234	3.19632	795.658	1.35967e-09	1.57895e-06	24	23	819.466	0.000541927	0.17139	23.3743	22.6759	4412.94	5.55112e-16	2.9459e-13	22.8695	0.521516	3760.3	927.007	0.246525
Nfic //NM_008688 // nuclear factor I//10371176	5.64471e-08	1.84131e-05	24.3415	17.2886	177.358	4.60358e-09	3.19458e-06	24	18	136.047	0.0021374	0.17139	23.8779	16.8695	1111.78	5.55112e-16	2.9459e-13	24.0731	17.3859	1029.84	176.965	0.171837
Bhmt2 //NM_022884 // betaine-homocysteine methyltransferase 2 //10411147	4.1729e-07	6.16504e-05	24	21.4554	676.39	1.7763e-09	1.57895e-06	24	22	664.893	0.000845685	0.17139	23.8779	21.9333	6406.66	5.55112e-16	2.9459e-13	23.9593	21.7967	5815.09	784.284	0.13487
Crot //NM_023733 // carnitine O-octanoyltransferase //10528102	9.8332e-08	2.60917e-05	27.7222	23.694	968.26	1.05336e-08	4.68166e-06	24	3	1738.21	0.000729629	0.17139	24.6753	1.89432	7932.57	6.66134e-16	3.4831e-13	25.4658	0.691236	6803.19	1822.2	0.267844
Gm9992 //NM_001142539 // predicted gene 9992 //10447634	1.12987e-07	2.89018e-05	24.95	4.09547	179.812	3.2773e-09	2.37811e-06	26	3	142.836	0.00235713	0.17139	24.0506	5.05813	565.006	7.77156e-16	3.83786e-13	25.0002	4.08239	479.395	180.521	0.37656
Tmie //NM_146260 // transmembrane inner ear //10597258	5.73783e-07	7.27324e-05	21.4624	2.14733	115.858	1.7763e-09	1.57895e-06	24	22	116.955	0.000825298	0.17139	23.2925	22.5007	449.126	7.77156e-16	3.83786e-13	22.9183	22.748	357.277	131.014	0.3667
Amt //NM_001013814 // aminomethyltransferase //10588883	3.80434e-08	1.59138e-05	27.3425	24.4697	195.233	3.15749e-08	9.51422e-06	24	1	316.147	0.000750375	0.17139	23.7925	1.41517	1108.7	7.77156e-16	3.83786e-13	25.045	0.0158234	982.098	313.682	0.3194
Slc37a4 //NM_001293630 // solute carrier family 37 (glucose-6-phosphate transporter), member 4 //10584741	2.44954e-07	4.68257e-05	21.9341	15.6532	987.042	4.60358e-09	3.19458e-06	24	14	958.236	0.000736876	0.17139	23.7077	13.7689	5316.94	7.77156e-16	3.83786e-13	23.2139	14.5027	4652.14	1080.81	0.232325
Slc4a4 //NM_001136260 // solute carrier family 4 (anion exchanger), member 4 //10523021	5.25488e-09	7.18625e-06	25.2658	2.3314	531.72	1.45959e-07	2.58195e-05	26	1	409.981	0.00122885	0.17139	24.4936	2.81777	2163.11	8.88178e-16	4.26758e-13	25.2531	2.0714	1824.53	535.823	0.293678
Pnrc2 //NM_026383 // proline-rich nuclear receptor coactivator 2 //10517421	4.55858e-07	6.3813e-05	24	22.6966	380.222	3.2773e-09	2.37811e-06	24	23	432.078	0.000665288	0.17139	23.7925	22.5057	2221.32	8.88178e-16	4.26758e-13	23.9308	22.7338	1939.61	450.249	0.232134
Nr1d2 //NM_011584 // nuclear receptor subfamily 1, group D, member 2 //10417734	1.19568e-08	9.66162e-06	22.1778	11.1512	752.221	1.45959e-07	2.58195e-05	24	9	767.052	0.000628786	0.17139	23.1304	10.4084	1643.44	9.99201e-16	4.55482e-13	23.1027	10.23	1183.32	824.607	0.696859
Pnkd //NM_019999 // paroxysmal nonkinesiogenic dyskinesia //10347310	1.26097e-07	3.10021e-05	21.9341	1.59165	476.108	1.83884e-08	6.47345e-06	24	23	502.329	0.000454531	0.17139	23.7077	22.2995	1520.05	9.99201e-16	4.55482e-13	23.2139	22.9722	1206.07	544.131	0.451161
Slc17a3 //NM_001164743 // solute carrier family 17 (sodium phosphate), member 3 //10404097	9.5796e-09	9.66162e-06	24	19.6962	682.639	1.45959e-07	2.58195e-05	26	19	702.298	0.000766221	0.17139	24.6753	20.8564	2711	9.99201e-16	4.55482e-13	24.8918	19.8975	2227.78	740.277	0.332293
Lrp5 //NM_008513 // low density lipoprotein receptor-related protein 5 //10464504	3.38944e-07	5.68467e-05	21.234	4.62451	172.03	5.92987e-09	3.19458e-06	24	0	245.472	0.000538592	0.17139	23.2925	23.0289	1126.87	9.99201e-16	4.55482e-13	22.8422	1.42466	976.577	258.993	0.265204
Ethe1 //NM_023154 // ethylmalonic encephalopathy 1 //10550956	1.22808e-06	0.000115213	21.0105	5.07188	353.418	1.7763e-09	1.57895e-06	24	0	405.985	0.000561894	0.17139	23.6234	23.1326	1402.42	1.11022e-15	4.99685e-13	22.878	1.46179	1218.87	415.546	0.340926
4833439L19Rik //NM_001252645 // RIKEN cDNA 4833439L19 gene //10409330	5.15983e-09	7.18625e-06	26.2632	14.8526	299.64	1.45959e-07	2.58195e-05	26	15	302.217	0.00186935	0.17139	25.6262	14.9168	2136.82	1.22125e-15	5.42782e-13	25.9631	14.9249	1916.27	297.595	0.155299
Marveld1 //NM_183195 // MARVEL (membrane-associating) domain containing 1 //10463224	2.817e-08	1.42667e-05	22.427	16.2	351.036	5.33749e-08	1.39544e-05	24	15	334.992	0.000991247	0.17139	23.7925	15.9299	1458.75	1.33227e-15	5.84816e-13	23.4065	15.735	1194.01	361.074	0.302405
Mrap //NM_029844 // melanocortin 2 receptor accessory protein //10436804	9.54006e-09	9.66162e-06	27.3425	15.6291	282.555	1.45959e-07	2.58195e-05	24	21	361.791	0.00119491	0.17139	24.3144	21.1936	1630.07	1.44329e-15	6.25825e-13	25.219	19.9635	1297.94	406.541	0.313219
Gga2 //NM_028758 // golgi associated, gamma adaptin ear containing, ARF binding protein 2 //10567626	2.29447e-08	1.27785e-05	22.427	21.1133	90.1055	8.8892e-08	1.91554e-05	24	20	89.7319	0.000905762	0.17139	23.7925	21.1502	434.267	1.66533e-15	7.04912e-13	23.4065	20.7831	368.201	97.9227	0.265949
Rnf144a //NM_001081977 // ring finger protein 144A //10399696	7.45416e-07	8.23106e-05	21.9341	3.29392	37.5799	3.2773e-09	2.37811e-06	24	0	38.2545	0.000788648	0.17139	23.6234	23.3717	243.57	1.66533e-15	7.04912e-13	23.1858	1.03262	219.128	43.0396	0.196413
Eps8l2 //NM_133191 // EPS8-like 2 //10558880	4.84922e-07	6.65711e-05	21.0105	5.3137	387.446	1.05336e-08	4.68166e-06	24	1	431.088	0.000393385	0.17139	23.4568	23.3973	1291.28	1.77636e-15	7.25979e-13	22.8224	2.063	1036.75	454.348	0.438241
Slc25a35 //NM_028048 // solute carrier family 25, member 35 //10377372	1.37565e-07	3.26085e-05	27.7222	15.3901	14.7465	1.83884e-08	6.47345e-06	24	21	23.2638	0.000799779	0.17139	24.3144	21.0203	119.748	1.77636e-15	7.25979e-13	25.3456	19.9463	102.6	25.1484	0.245112
Ptp4a1 //NM_011200 // protein tyrosine phosphatase 4a1 //10353707	3.75948e-07	5.94389e-05	24	13.5624	466.969	5.92987e-09	3.19458e-06	24	13	476.89	0.000902934	0.17139	22.9706	16.3415	3952.17	1.77636e-15	7.25979e-13	23.6569	14.2903	3635.91	509.229	0.140056
Avpr1a //NM_016847 // arginine vasopressin receptor 1A //10366707	2.10849e-06	0.00015985	21.4624	3.18753	355.668	1.7763e-09	1.57895e-06	24	23	387.707	0.000574938	0.17139	23.7925	22.4574	1039.62	1.88738e-15	7.62587e-13	23.085	0.292432	797.074	418.604	0.525176
Elovl3 //NM_007703 // elongation of very long chain fatty acids (FEN1//10463551	1.02888e-07	2.67972e-05	24	23.0868	3483.61	5.33749e-08	1.39544e-05	24	0	3954.46	0.000420035	0.17139	23.5398	22.6822	8994.44	1.9984e-15	7.89502e-13	23.8466	23.254	6249.73	4139.3	0.662316
Nid2 //NM_008695 // nidogen 2 //10412921	3.69918e-07	5.93946e-05	21.4624	2.10823	28.4276	5.92987e-09	3.19458e-06	24	22	25.9862	0.00104703	0.17139	22.9706	22.8818	168.457	1.9984e-15	7.89502e-13	22.811	0.0737305	146.944	31.6284	0.215241
Pole4 //NM_025882 // polymerase (DNA-directed), epsilon 4 (p12 subunit) //10545583	7.56687e-09	8.40774e-06	27.7222	13.9201	63.7573	2.36444e-07	3.62371e-05	26	16	75.1655	0.00137828	0.17139	24.2259	17.0526	725.005	2.10942e-15	8.24205e-13	25.9827	15.791	663.286	98.2473	0.148122
Inca1 //NM_001252482 // inhibitor of CDK, cyclin A1 interacting protein 1 //10387971	1.33112e-07	3.21969e-05	22.9425	4.7445	135.598	1.05336e-08	4.68166e-06	24	3	121.163	0.00179418	0.17139	23.8779	3.2101	582.927	2.22045e-15	8.58154e-13	23.6068	3.6636	513.053	141.761	0.276309
Dpp9 //NM_172624 // dipeptidylpeptidase 9 //10452000	7.0386e-07	8.19097e-05	20.5773	4.71582	103.705	5.92987e-09	3.19458e-06	24	23	105.783	0.000651829	0.17139	23.0503	0.0236773	585.619	2.33147e-15	8.8189e-13	22.5425	1.21606	525.103	120.583	0.229637
Nhej1 //NM_029342 // nonhomologous end-joining factor 1 //10355711	9.04281e-08	2.4983e-05	20.7917	3.12809	39.504	3.15749e-08	9.51422e-06	22	1	39.0323	0.000954722	0.17139	22.2037	1.55595	258.639	2.33147e-15	8.8189e-13	21.6651	1.91354	231.822	42.7959	0.184607
Ppp1r3c //NM_016854 // protein phosphatase 1, regulatory (inhibitor) subunit 3C //10467206	1.6377e-06	0.000136051	21.6957	2.02515	760.712	1.7763e-09	1.57895e-06	24	22	685.328	0.00103425	0.17139	23.3743	22.683	1741.65	2.55351e-15	9.36007e-13	23.0233	22.844	1195.68	871.054	0.728499
Pid1 //NM_001003948 // phosphotyrosine interaction domain containing 1 //10356172	3.49393e-07	5.74506e-05	22.6818	0.56813	303.932	1.05336e-08	4.68166e-06	24	23	309.943	0.000803494	0.17139	23.5398	22.5479	1449.97	2.55351e-15	9.36007e-13	23.4072	22.9453	1248.32	346.196	0.27733
Ddhd1 //NM_001039106 // DDHD domain containing 1 //10419240	1.14701e-06	0.000111278	21.6957	1.90767	155.421	3.2773e-09	2.37811e-06	24	22	156.748	0.000785039	0.17139	23.6234	22.3178	1011.71	2.55351e-15	9.36007e-13	23.1064	22.6718	892.361	178.713	0.20027
Dnph1 //NM_207161 // 2-deoxynucleoside 5-phosphate N-hydrolase 1 //10445558	5.28801e-07	6.91252e-05	21.6957	1.13617	63.1893	5.92987e-09	3.19458e-06	24	22	63.9932	0.000982801	0.17139	23.3743	22.2719	310.319	2.66454e-15	9.56972e-13	23.0233	22.4086	266.453	70.403	0.264223
Szt2 //NM_198170 // seizure threshold 2 //10515649	2.96607e-07	5.23329e-05	22.6818	21.9636	44.7999	1.05336e-08	4.68166e-06	24	22	42.6562	0.00101263	0.17139	23.7077	22.1848	254.667	2.66454e-15	9.56972e-13	23.4632	22.0609	224.765	50.0569	0.222707
Mpzl1 //NM_001001880 // myelin protein zero-like 1 //10359754	4.68822e-07	6.51149e-05	24	22.7435	117.743	1.05336e-08	4.68166e-06	24	23	130.744	0.000673528	0.17139	23.5398	22.6692	423.927	2.77556e-15	9.77106e-13	23.8466	22.8053	325.143	139.676	0.429584
4932438A13Rik //NM_172679 // RIKEN cDNA 4932438A13 gene //10491619	1.55961e-06	0.000132347	21.234	3.30733	200.474	3.2773e-09	2.37811e-06	24	23	211.319	0.000633592	0.17139	23.4568	22.9079	1169.29	2.77556e-15	9.77106e-13	22.8969	0.609634	1034.67	234.4	0.226545
Arhgef19 //NM_172520 // Rho guanine nucleotide exchange factor (GEF) 19 //10509947	5.13789e-09	7.18625e-06	21.4624	1.20264	128.531	9.32342e-07	9.63673e-05	22	1	128.976	0.000708124	0.17139	22.5042	0.529054	544.564	2.88658e-15	1.00623e-12	21.9889	0.916336	474.262	136.281	0.287353
Slc45a3 //NM_145977 // solute carrier family 45, member 3 //10349744	4.21801e-08	1.66639e-05	21.9341	0.254586	249.095	8.8892e-08	1.91554e-05	24	21	245.295	0.00093565	0.17139	23.0503	22.4836	670.546	2.9976e-15	1.02483e-12	22.9948	21.9527	504.498	271.086	0.537338
Gde1 //NM_019580 // glycerophosphodiester phosphodiesterase 1 //10567335	1.91297e-08	1.2146e-05	22.6818	16.5554	436.93	1.45959e-07	2.58195e-05	24	15	426.385	0.00126713	0.17139	23.964	15.8975	1906.27	2.9976e-15	1.02483e-12	23.5486	15.8385	1617.06	453.484	0.280437
Fmo1 //NM_010231 // flavin containing monooxygenase 1 //10359571	3.63282e-09	6.45843e-06	27.7222	14.075	481.017	5.97258e-07	7.00861e-05	26	16	735.745	0.00175832	0.17139	24.7672	16.3304	6445.1	3.21965e-15	1.09026e-12	26.1631	15.5668	5998.85	703.645	0.117297
Gda //NM_010266 // guanine deaminase //10466659	1.34358e-08	9.66162e-06	26.6133	15.3143	139.064	2.36444e-07	3.62371e-05	26	17	127.35	0.00124128	0.17139	25.0471	16.1939	556.669	3.33067e-15	1.11722e-12	25.8868	16.1916	472.121	140.414	0.297411
Cbs //NM_001271353 // cystathionine beta-synthase //10449712	2.11553e-08	1.27785e-05	26.6133	25.8002	545.826	2.36444e-07	3.62371e-05	24	2	872.694	0.000811464	0.17139	23.7077	3.30851	5549.02	3.44169e-15	1.14367e-12	24.7737	1.61244	5176.22	859.388	0.166026
Acbd4 //NM_025988 // acyl-Coenzyme A binding domain containing 4 //10381683	2.62148e-07	4.84277e-05	22.427	22.1451	16.8144	1.83884e-08	6.47345e-06	26	20	18.3141	0.000879192	0.17139	23.7077	22.1712	155.906	3.55271e-15	1.16963e-12	24.0449	21.6544	145.762	18.6552	0.127984
Tfrc //NM_011638 // transferrin receptor //10435075	4.93482e-09	7.18625e-06	24.3415	16.3159	208.453	3.78114e-07	5.13139e-05	24	17	174.019	0.00234709	0.17139	24.2259	16.0346	634.743	3.66374e-15	1.19512e-12	24.1891	16.4519	513.118	208.238	0.405829
Thrsp //NM_009381 // thyroid hormone responsive //10565609	5.17081e-08	1.78408e-05	24.3415	15.3799	1930.02	8.8892e-08	1.91554e-05	26	14	1758.5	0.00123069	0.17139	25.8252	14.0811	5535.45	4.66294e-15	1.50723e-12	25.3889	14.5095	3796.21	2039.37	0.537212
Gm4952 //NM_001013762 // predicted gene 4952 //10461728	8.06538e-08	2.31268e-05	22.427	5.36215	848.631	8.8892e-08	1.91554e-05	26	0	931.33	0.00082115	0.17139	24.4037	2.48522	2919.89	4.88498e-15	1.55081e-12	24.2769	2.72763	2441.72	918.519	0.376177
Ankrd23 //NM_153502 // ankyrin repeat domain 23 //10353878	2.15276e-07	4.34907e-05	22.427	22.0781	28.603	4.24749e-08	1.26911e-05	24	22	28.7792	0.000649271	0.17139	24.0506	21.8728	143.792	4.88498e-15	1.55081e-12	23.4925	22.0049	124.523	32.3509	0.2598
4932438A13Rik //NM_172679 // RIKEN cDNA 4932438A13 gene //10491621	1.33926e-06	0.000121787	21.9341	2.14512	211.557	5.92987e-09	3.19458e-06	24	23	207.165	0.000755109	0.17139	23.7925	22.4512	1142.22	4.996e-15	1.57202e-12	23.2422	23.2026	972.328	245.13	0.252107
Zc4h2 //NM_001003916 // zinc finger, C4H2 domain containing //10605820	3.77804e-07	5.94389e-05	20.5773	4.87012	22.3836	1.83884e-08	6.47345e-06	22	2	30.8299	0.000896822	0.17139	22.9706	0.0454354	168.952	5.10703e-15	1.59285e-12	21.8493	2.35704	143.584	34.3446	0.239196
Ptp4a1 //NM_011200 // protein tyrosine phosphatase 4a1 //10467489	3.76213e-07	5.94389e-05	24	13.5859	483.401	1.83884e-08	6.47345e-06	24	14	495.275	0.000941928	0.17139	23.0503	16.2382	4202.41	5.32907e-15	1.64766e-12	23.6834	14.6098	3874.42	511.539	0.13203
St5 //NM_001001326 // suppression of tumorigenicity 5 //10566767	2.02909e-06	0.000156424	21.0105	3.89036	233.822	5.92987e-09	3.19458e-06	24	23	253.498	0.00055869	0.17139	23.3743	22.7272	601.055	5.55112e-15	1.68697e-12	22.795	0.741135	408.247	276.196	0.676541
Ubxn1 //NM_146093 // UBX domain protein 1 //10461257	6.15011e-08	1.95244e-05	22.9425	4.19019	272.63	1.45959e-07	2.58195e-05	24	3	282.295	0.000758542	0.17139	24.6753	1.75064	1586.05	5.55112e-15	1.68697e-12	23.8726	3.012	1449.97	292.543	0.201758
Pnrc1 //NM_001033225 // proline-rich nuclear receptor coactivator 1 //10511935	4.92404e-07	6.68179e-05	22.1778	1.51336	285.403	3.15749e-08	9.51422e-06	24	23	340.154	0.000449245	0.17139	24.1379	22.0275	1099.82	5.77316e-15	1.73958e-12	23.4386	22.9422	891.34	333.084	0.373689
Crip2 //NM_024223 // cysteine rich protein 2 //10398996	4.76252e-06	0.000259171	21.0105	4.02899	277.416	1.7763e-09	1.57895e-06	24	23	263.15	0.000876735	0.17139	23.2925	22.8968	1029.39	6.10623e-15	1.82448e-12	22.7677	0.871401	808.934	327.218	0.404505
Caln1 //NM_021371 // calneuron 1 //10526169	1.44888e-08	1.01012e-05	22.9425	17.8223	86.0717	2.36444e-07	3.62371e-05	24	17	75.1655	0.00224213	0.17139	23.1304	17.2588	265.953	6.32827e-15	1.87507e-12	23.3577	17.3731	222.44	86.5443	0.389068
Dapk1 //NM_001285917 // death associated protein kinase 1 //10405693	1.69032e-07	3.71918e-05	20.7917	3.16708	361.784	8.8892e-08	1.91554e-05	24	22	521.969	0.000530366	0.17139	23.2112	22.8001	2097.78	6.55032e-15	1.92482e-12	22.6676	0.305076	1811.67	553.416	0.305473
Acacb //NM_133904 // acetyl-Coenzyme A carboxylase beta //10524460	1.28646e-06	0.000119634	21.4624	1.61736	387.83	5.92987e-09	3.19458e-06	24	21	397.96	0.00109658	0.17139	23.5398	21.849	1459.05	6.77236e-15	1.97375e-12	23.0007	22.0175	1114.65	436.459	0.391567
Prkar2a //NM_008924 // protein kinase, cAMP dependent regulatory, type II alpha //10589087	6.13652e-08	1.95244e-05	21.4624	0.53203	174.747	1.45959e-07	2.58195e-05	24	20	278.795	0.000963024	0.17139	24.2259	21.2142	2083.01	6.99441e-15	2.02189e-12	23.2294	21.1148	1853.63	325.44	0.175569
Spata22 //NM_001045531 // spermatogenesis associated 22 //10378385	4.12392e-07	6.16504e-05	22.1778	4.61252	74.1542	3.15749e-08	9.51422e-06	24	2	85.1533	0.000685185	0.17139	24.3144	1.5424	237.706	7.21645e-15	2.06926e-12	23.4974	2.7503	198.982	82.0031	0.412112
Mif4gd //NM_001243584 // MIF4G domain containing //10392970	9.61946e-08	2.57165e-05	22.9425	21.3886	99.6616	8.8892e-08	1.91554e-05	24	21	92.7547	0.00112008	0.17139	23.4568	22.3429	600.35	7.77156e-15	2.21061e-12	23.4664	21.5902	530.334	110.048	0.207508
Trp53inp2 //NM_178111 // transformation related protein 53 inducible nuclear protein 2 //10477644	5.52509e-08	1.84131e-05	24.0482	16.6528	457.736	8.8892e-08	1.91554e-05	26	15	442.79	0.0022389	0.17139	24.4037	15.8393	2636.71	8.77076e-15	2.45554e-12	24.8173	15.8756	2323.75	466.386	0.200704
//---////10339577	8.26018e-07	8.76713e-05	27.3425	17.9664	545.151	5.92987e-09	3.19458e-06	28	18	539.876	0.00223831	0.17139	27.7662	18.1553	12115.5	8.77076e-15	2.45554e-12	27.7029	18.0421	11560.2	600.34	0.0519315
Arhgap24 //NM_001286468 // Rho GTPase activating protein 24 //10523579	2.14642e-06	0.000162034	24	22.7693	48.6356	5.92987e-09	3.19458e-06	24	23	57.5408	0.000915672	0.17139	23.2925	22.7757	228.752	9.32587e-15	2.59055e-12	23.7642	22.852	195.059	57.9349	0.297012
Sco2 //NM_001111288 // SCO cytochrome oxidase deficient homolog 2 (yeast) //10431546	7.37968e-08	2.20497e-05	20.7917	5.52098	297.714	3.78114e-07	5.13139e-05	24	1	472.1	0.000460335	0.17139	23.4568	0.228246	1228.7	1.02141e-14	2.7723e-12	22.7495	2.22236	970.668	496.461	0.511463
Abcg8 //NM_001286005 // ATP-binding cassette, sub-family G (WHITE), member 8 //10447239	1.17423e-08	9.66162e-06	22.6818	9.33524	502.71	9.32342e-07	9.63673e-05	24	7	516.329	0.00116585	0.17139	23.2925	8.89441	1539.21	1.02141e-14	2.7723e-12	23.3248	8.44779	1205.12	531.081	0.440689
Dhrs3 //NM_001172424 // dehydrogenase//10510129	2.42729e-06	0.000172969	21.4624	3.75131	763.521	1.05336e-08	4.68166e-06	24	0	859.135	0.000502186	0.17139	23.964	22.6751	3645.02	1.02141e-14	2.7723e-12	23.1421	0.8431	3183.24	907.021	0.284936
Adck3 //NM_001163290 // aarF domain containing kinase 3 //10360631	2.59779e-07	4.84277e-05	21.4624	4.17977	1209.99	8.8892e-08	1.91554e-05	24	0	1327.98	0.000583109	0.17139	23.3743	23.0973	4362.31	1.06581e-14	2.87092e-12	22.9456	1.29566	3511.04	1380.3	0.393133
8430419L09Rik //NM_028982 // RIKEN cDNA 8430419L09 gene //10542340	2.33823e-08	1.27785e-05	26.6133	15.6767	121.724	3.78114e-07	5.13139e-05	26	17	117.945	0.00170461	0.17139	25.9259	16.1857	816.757	1.18794e-14	3.17582e-12	26.1798	16.2947	739.912	123.196	0.166501
Fam45a //NM_001167829 // family with sequence similarity 45, member A //10464415	2.31837e-07	4.52246e-05	21.6957	2.36977	219.44	8.8892e-08	1.91554e-05	24	23	216.675	0.000773664	0.17139	23.2112	22.8261	1706.21	1.25455e-14	3.32887e-12	22.9689	0.360924	1505.35	249.974	0.166057
Slc12a2 //NM_009194 // solute carrier family 12, member 2 //10455873	3.68049e-08	1.59138e-05	25.2658	15.4219	51.9639	2.36444e-07	3.62371e-05	24	17	41.737	0.00191735	0.17139	24.4037	15.7915	344.085	1.31006e-14	3.45042e-12	24.5565	16.0879	311.276	51.4413	0.165259
St3gal5 //NM_001035228 // ST3 beta-galactoside alpha-2,3-sialyltransferase 5 //10539080	2.41904e-06	0.000172969	24	12.5904	568.898	5.92987e-09	3.19458e-06	24	13	580.34	0.00120092	0.17139	23.2925	13.4368	2202.59	1.35447e-14	3.54115e-12	23.7642	13.0153	1863.78	653.679	0.350729
Fkbp4 //NM_010219 // FK506 binding protein 4 //10548194	7.42626e-09	8.40774e-06	22.9425	19.9893	377.404	2.19722e-06	0.000173997	24	19	372.044	0.00107848	0.17139	23.964	19.9742	1655.47	1.37668e-14	3.54704e-12	23.6355	19.6687	1407.89	399.286	0.283606
4932438A13Rik //NM_172679 // RIKEN cDNA 4932438A13 gene //10491597	1.0842e-06	0.000107983	22.427	1.33409	200.462	1.83884e-08	6.47345e-06	24	23	204.142	0.000880295	0.17139	23.8779	22.3614	1145.28	1.37668e-14	3.54704e-12	23.435	23.0627	983.649	231.007	0.234847
Invs //NM_001281977 // inversin //10504865	5.16655e-08	1.78408e-05	26.6133	16.2709	102.619	2.36444e-07	3.62371e-05	26	18	84.1457	0.00145878	0.17139	24.8598	19.3345	503.276	1.39888e-14	3.57832e-12	25.8244	17.9153	431.347	106.151	0.246093
Sumo3 //NM_019929 // SMT3 suppressor of mif two 3 homolog 3 (yeast) //10364287	6.02883e-07	7.44309e-05	21.234	3.92192	194.298	3.15749e-08	9.51422e-06	24	0	190.141	0.00097072	0.17139	22.813	0.764037	1043.42	1.44329e-14	3.66554e-12	22.6824	1.597	918.887	218.631	0.237931
4932438A13Rik //NM_172679 // RIKEN cDNA 4932438A13 gene //10491564	1.6116e-06	0.000135147	22.427	1.3416	275.522	1.83884e-08	6.47345e-06	24	23	306.725	0.000655662	0.17139	24.3144	22.1437	1654.28	1.5099e-14	3.80753e-12	23.5805	23.0053	1449.82	323.421	0.223077
Tfpi2 //NM_009364 // tissue factor pathway inhibitor 2 //10542953	5.3408e-07	6.93191e-05	21.9341	3.09026	387.087	5.33749e-08	1.39544e-05	24	0	409.981	0.000682938	0.17139	23.6234	22.6357	1791.21	1.52101e-14	3.80851e-12	23.1858	0.721027	1431.86	444.821	0.310661
Tcp1 //NM_001290712 // t-complex protein 1 //10441797	9.25742e-08	2.53197e-05	22.6818	16.5289	263.967	8.8892e-08	1.91554e-05	24	16	252.614	0.00270498	0.17487	23.4568	16.4129	2348.8	1.72085e-14	4.27877e-12	23.3795	16.3277	2196.77	264.475	0.120393
Fbxo21 //NM_145564 // F-box protein 21 //10524941	1.51134e-08	1.03341e-05	22.6818	8.36917	673.816	9.32342e-07	9.63673e-05	24	7	609.844	0.00159499	0.17139	22.813	7.89818	1862.72	1.74305e-14	4.30388e-12	23.165	7.77704	1568.52	688.711	0.439083
Gldc //NM_138595 // glycine decarboxylase //10466976	6.55082e-07	7.86896e-05	21.4624	2.48401	639.796	3.15749e-08	9.51422e-06	24	22	590.275	0.00114433	0.17139	22.9706	22.8764	2961.21	1.83187e-14	4.45773e-12	22.811	0.192982	2462.59	713.26	0.289639
Lsr //NM_001164184 // lipolysis stimulated lipoprotein receptor //10562181	4.39679e-08	1.69383e-05	22.9425	21.0316	306.711	5.97258e-07	7.00861e-05	24	21	296.967	0.000896161	0.17139	23.7077	21.7397	1977.06	1.82077e-14	4.45773e-12	23.5501	21.2642	1770.55	334.604	0.188983
P2rx4 //NM_011026 // purinergic receptor P2X, ligand-gated ion channel 4 //10525439	6.20497e-09	7.87943e-06	22.6818	9.92583	365.505	4.96685e-06	0.000305539	24	9	378.762	0.000776837	0.17139	23.6234	8.97002	2435.8	1.84297e-14	4.45773e-12	23.4351	9.31155	2167.98	401.028	0.184978
Mapk14 //NM_001168508 // mitogen-activated protein kinase 14 //10443391	5.5237e-09	7.2741e-06	24.642	16.141	234.415	2.19722e-06	0.000173997	24	17	192.687	0.00209902	0.17139	24.1379	16.3337	1969.55	1.95399e-14	4.68932e-12	24.26	16.4967	1828.77	232.91	0.127358
//---////10341342	1.54785e-06	0.000131979	24	11.0714	549.019	1.83884e-08	6.47345e-06	24	12	552.798	0.000896797	0.17139	23.1304	11.0242	6277.16	1.96509e-14	4.68932e-12	23.7101	11.3643	5915.53	655.394	0.110792
Por //NM_008898 // P450 (cytochrome) oxidoreductase //10526363	3.16823e-06	0.00020116	21.4624	15.2832	952.225	1.05336e-08	4.68166e-06	24	13	926.239	0.000806515	0.17139	23.7077	11.8167	3783.37	2.06501e-14	4.86249e-12	23.0567	13.386	3119.92	1104.78	0.354103
Cpt1a //NM_013495 // carnitine palmitoyltransferase 1a, liver //10460157	2.32298e-07	4.52246e-05	20.1616	14.8732	530.781	1.45959e-07	2.58195e-05	24	10	858.357	0.000792363	0.17139	23.1304	10.8069	4699.62	2.06501e-14	4.86249e-12	22.4307	11.7544	4237.12	865.097	0.204171
Mapre2 //NM_001162941 // microtubule-associated protein, RP//10454286	4.77491e-08	1.72347e-05	24.3415	15.7446	120.426	2.36444e-07	3.62371e-05	24	16	106.561	0.00243439	0.17139	23.8779	16.2633	540.25	2.10942e-14	4.93439e-12	24.0731	16.0054	463.254	121.151	0.261521
Mthfr //NM_001161798 // 5,10-methylenetetrahydrofolate reductase //10510270	7.53864e-07	8.27295e-05	22.1778	0.918676	89.493	3.15749e-08	9.51422e-06	24	22	88.9364	0.00119802	0.17139	23.2925	22.6669	261.226	2.17604e-14	5.0241e-12	23.1567	22.6235	203.868	100.343	0.492194
Naa60 //NM_001290689 // N(alpha)-acetyltransferase 60, NatF catalytic subunit //10433219	4.98182e-08	1.7538e-05	21.9341	16.3897	241.971	3.78114e-07	5.13139e-05	24	14	262.337	0.0015039	0.17139	23.5398	16.4007	2734.5	2.16493e-14	5.0241e-12	23.158	15.6719	2546.07	249.732	0.098085
6430573F11Rik //XM_006509133 // RIKEN cDNA 6430573F11 gene //10571353	5.36134e-07	6.93191e-05	22.1778	3.91936	46.1019	5.33749e-08	1.39544e-05	24	2	47.7297	0.00100998	0.17139	23.6234	1.13533	184.775	2.20934e-14	5.02867e-12	23.2671	2.37712	161.281	50.743	0.314625
Rap2a //NM_029519 // RAS related protein 2a //10417065	2.29985e-08	1.27785e-05	24.642	16.3975	90.6952	3.78114e-07	5.13139e-05	26	15	90.7925	0.00335001	0.180201	25.0471	15.5313	598.419	2.22045e-14	5.02867e-12	25.2297	15.6627	526.066	92.2328	0.175326
Ppa1 //NM_026438 // pyrophosphatase (inorganic) 1 //10363498	6.78199e-08	2.04838e-05	20.1616	4.73678	215.171	3.78114e-07	5.13139e-05	24	22	308.299	0.00113255	0.17139	23.2925	22.4355	3132.31	2.22045e-14	5.02867e-12	22.4847	0.489901	2841.86	368.919	0.129816
Insc //NM_173767 // inscuteable homolog (Drosophila) //10556553	1.3562e-08	9.66162e-06	26.973	15.8202	72.6579	2.19722e-06	0.000173997	24	21	109.46	0.000992883	0.17139	23.2112	21.8886	386.018	2.25375e-14	5.0718e-12	24.728	20.3717	312.384	113.745	0.364119
Hist1h1c //ENSMUST00000040914 // histone cluster 1, H1c //10404059	3.27069e-08	1.51029e-05	24.642	18.4146	613.267	5.97258e-07	7.00861e-05	24	19	615.183	0.00159624	0.17139	23.964	21.2838	1718.01	2.37588e-14	5.313e-12	24.202	19.566	1380.29	645.86	0.467916
Phospho1 //NM_153104 // phosphatase, orphan 1 //10380566	1.8145e-06	0.000144655	21.9341	4.4577	111.459	1.05336e-08	4.68166e-06	24	2	104.334	0.00168524	0.17139	23.3743	2.48343	285.228	2.44249e-14	5.42782e-12	23.1028	3.01156	224.452	120.44	0.536597
Odc1 //NM_013614 // ornithine decarboxylase, structural 1 //10582295	2.83184e-09	5.59382e-06	22.6818	20.0987	259.639	7.35927e-06	0.000392892	24	19	258.129	0.00158283	0.17139	23.5398	19.9976	1024.71	2.5091e-14	5.54122e-12	23.4072	19.7215	861.831	272.156	0.315788
Asl //NM_133768 // argininosuccinate lyase //10534120	3.34714e-07	5.66558e-05	27.7222	11.5763	430.018	5.33749e-08	1.39544e-05	26	14	559.18	0.0019508	0.17139	24.4936	15.4154	5083.21	2.64233e-14	5.79943e-12	26.0719	13.7998	4613.03	674.139	0.146138
Ap2a2 //NM_007459 // adaptor-related protein complex 2, alpha 2 subunit //10558971	3.86304e-07	6.02431e-05	22.427	0.551825	240.414	8.8892e-08	1.91554e-05	24	22	236.068	0.00104259	0.17139	23.7077	22.4103	1971.79	2.70894e-14	5.90915e-12	23.3782	22.4865	1778.16	274.798	0.15454
Gatc //NM_029645 // glutamyl-tRNA(Gln) amidotransferase, subunit C homolog (bacterial) //10532989	7.50479e-08	2.20529e-05	23.7619	20.3986	131.313	5.97258e-07	7.00861e-05	26	20	145.452	0.000877315	0.17139	24.2259	21.3498	1216.79	2.95319e-14	6.40267e-12	24.6626	20.6371	1134.15	143.326	0.126374
Ptp4a1 //NM_011200 // protein tyrosine phosphatase 4a1 //10548563	7.72045e-07	8.34371e-05	24	14.3107	465.976	3.15749e-08	9.51422e-06	24	14	472.206	0.00164379	0.17139	22.9706	16.8269	4176.97	3.0087e-14	6.48348e-12	23.6569	15.0432	3841.91	489.673	0.127456
Ypel2 //NM_001005341 // yippee-like 2 (Drosophila) //10389581	6.79978e-07	8.03233e-05	21.6957	2.01818	191.653	8.8892e-08	1.91554e-05	24	22	214.854	0.000695629	0.17139	23.6234	22.4205	515.759	3.15303e-14	6.75357e-12	23.1064	22.7428	389.989	219.498	0.562833
1300002K09Rik //ENSMUST00000165478 // RIKEN cDNA 1300002K09 gene //10504582	5.34758e-07	6.93191e-05	24	23.8643	432.629	1.45959e-07	2.58195e-05	24	0	482.07	0.000557813	0.17139	22.9706	0.339174	2076.01	3.25295e-14	6.90814e-12	23.6569	0.0718152	1820.59	516.345	0.283615
Wdr46 //NM_020603 // WD repeat domain 46 //10444098	1.21761e-06	0.000114837	22.9425	22.3891	56.0377	3.15749e-08	9.51422e-06	24	23	59.503	0.00113591	0.17139	24.1379	21.8875	478.315	3.26406e-14	6.90814e-12	23.6935	22.4396	447.745	63.8289	0.142556
S100a10 //NM_009112 // S100 calcium binding protein A10 (calpactin) //10493995	1.22788e-06	0.000115213	21.0105	5.20804	1181.31	5.33749e-08	1.39544e-05	24	1	1236.34	0.000679523	0.17139	23.1304	0.36372	5871.98	3.33067e-14	7.00741e-12	22.7137	2.17724	5009.95	1368.28	0.273112
Cgn //NM_001037711 // cingulin //10500021	4.16269e-07	6.16504e-05	21.234	1.68877	98.1038	1.45959e-07	2.58195e-05	24	21	101.717	0.000743791	0.17139	23.2112	22.449	427.522	3.37508e-14	7.01779e-12	22.8151	22.2078	363.466	110.981	0.305342
Esr1 //NM_007956 // estrogen receptor 1 (alpha) //10367600	1.31794e-08	9.66162e-06	23.7619	17.7669	167.126	2.19722e-06	0.000173997	24	18	155.298	0.0015628	0.17139	24.3144	16.1559	779.621	3.37508e-14	7.01779e-12	24.0254	17.3228	661.959	168.466	0.254496
Slc16a12 //NM_172838 // solute carrier family 16 (monocarboxylic acid transporters), member 12 //10467153	1.5072e-06	0.000130448	20.7917	16.8233	547.617	5.33749e-08	1.39544e-05	24	14	598	0.000591323	0.17139	23.4568	15.1292	2276.91	3.54161e-14	7.32125e-12	22.7495	15.3769	1899.57	596.158	0.313838
Tef //NM_017376 // thyrotroph embryonic factor //10425601	4.17137e-07	6.16504e-05	20.7917	15.0246	338.495	1.45959e-07	2.58195e-05	24	12	346.111	0.000791575	0.17139	22.813	11.8519	930.01	3.58602e-14	7.3702e-12	22.5349	12.9644	732.41	384.43	0.524884
l7Rn6 //NM_001291286 // lethal, Chr 7, Rinchik 6 //10565479	3.35328e-08	1.52858e-05	22.9425	21.3719	189.984	1.43906e-06	0.000128885	26	19	203.222	0.0010958	0.17139	23.3743	22.4681	1161.73	3.91909e-14	8.00845e-12	24.1056	21.2138	1030.1	207.664	0.201597
Wrnip1 //NM_030215 // Werner helicase interacting protein 1 //10404412	1.78179e-06	0.000142819	24	22.6393	93.1202	3.15749e-08	9.51422e-06	24	23	103.803	0.000966186	0.17139	24.4037	22.0359	492.605	4.01901e-14	8.1657e-12	24.1346	22.5637	440.346	110.083	0.249992
Dbp //NM_016974 // D site albumin promoter binding protein //10553092	4.06777e-07	6.13878e-05	20.3673	14.4458	497.102	1.45959e-07	2.58195e-05	24	10	670.39	0.000972919	0.17139	22.5042	11.3037	1081.59	4.26326e-14	8.61275e-12	22.2905	11.9384	693.545	764.399	1.10216
Casp6 //NM_009811 // caspase 6 //10496023	4.20658e-08	1.66639e-05	23.2093	6.77346	402.777	5.97258e-07	7.00861e-05	24	5	320.708	0.00239291	0.17139	23.7925	5.31715	1098.68	4.41869e-14	8.87632e-12	23.6673	5.7043	876.411	405.285	0.462436
Szt2 //NM_198170 // seizure threshold 2 //10515735	4.07457e-07	6.13878e-05	22.427	21.8446	61.9337	8.8892e-08	1.91554e-05	24	21	59.397	0.00167195	0.17139	23.1304	22.4709	352.794	4.45199e-14	8.89298e-12	23.1858	21.8096	322.437	67.3197	0.208784
Aqp9 //NM_001271843 // aquaporin 9 //10594825	3.18195e-08	1.48865e-05	22.6818	9.05443	612.895	1.43906e-06	0.000128885	24	7	596.763	0.00135647	0.17139	23.4568	8.48934	6226.39	4.56302e-14	9.06383e-12	23.3795	8.20944	5808.7	645.996	0.111212
Lonp2 //NM_001168591 // lon peptidase 2, peroxisomal //10573675	1.2407e-08	9.66162e-06	24.0482	4.16009	500.376	3.32009e-06	0.00023238	24	4	476.236	0.00152928	0.17139	23.7077	4.20662	4563.13	4.62963e-14	9.14506e-12	23.9186	4.12272	4296.34	503.844	0.117273
Acnat2 //NM_145368 // acyl-coenzyme A amino acid N-acyltransferase 2 //10512886	6.42662e-07	7.74592e-05	22.1778	0.214787	204.203	8.8892e-08	1.91554e-05	24	21	203.116	0.00115953	0.17139	23.964	21.7442	556.55	4.85167e-14	9.53073e-12	23.3806	21.7434	373.734	230.853	0.617693
Uxs1 //XM_006496227 // UDP-glucuronate decarboxylase 1 //10354258	3.91872e-08	1.62016e-05	25.9221	16.3155	71.5569	9.32342e-07	9.63673e-05	26	16	57.8413	0.0019161	0.17139	24.8598	17.5919	616.726	5.10703e-14	9.97722e-12	25.594	16.6494	572.576	72.5703	0.126744
Pmvk //NM_026784 // phosphomevalonate kinase //10493548	3.35882e-06	0.000209888	26.973	17.5746	121.139	1.83884e-08	6.47345e-06	24	22	184.59	0.00114194	0.17139	24.0506	21.7261	741.542	5.15143e-14	1.0009e-11	25.0079	20.8697	612.419	199.215	0.325292
Atf5 //NM_030693 // activating transcription factor 5 //10562905	1.2093e-08	9.66162e-06	20.5773	4.21533	108.824	3.32009e-06	0.00023238	24	0	124.769	0.00178985	0.17139	22.9706	1.53806	499.619	5.24025e-14	1.01262e-11	22.516	1.99943	470.262	143.513	0.305176
Ptp4a1 //NM_011200 // protein tyrosine phosphatase 4a1 //10469575	2.22411e-07	4.44071e-05	24	13.793	433.216	3.78114e-07	5.13139e-05	24	14	452.867	0.000909323	0.17139	22.9706	16.5396	3573.44	5.56222e-14	1.06903e-11	23.6569	14.7755	3273.8	457.423	0.139722
Ptp4a1 //NM_011200 // protein tyrosine phosphatase 4a1 //10463068	9.01709e-07	9.37461e-05	24	14.2118	490.674	5.33749e-08	1.39544e-05	24	14	493.932	0.0016044	0.17139	22.9706	16.7787	4378.6	5.60663e-14	1.07177e-11	23.6569	14.9939	4031.35	516.17	0.128039
Asap2 //NM_001004364 // ArfGAP with SH3 domain, ankyrin repeat and PH domain 2 //10394862	7.90984e-07	8.47115e-05	21.0105	4.44344	129.18	1.45959e-07	2.58195e-05	24	23	151.869	0.000676803	0.17139	23.2112	23.1835	378.929	5.67324e-14	1.0787e-11	22.7406	1.11908	302.06	148.285	0.490911
Crybg3 //NM_174848 // beta-gamma crystallin domain containing 3 //10440186	4.81691e-09	7.18625e-06	22.427	20.6688	153.944	7.35927e-06	0.000392892	22	21	137.108	0.00222704	0.17139	22.4283	22.2259	639.404	5.72875e-14	1.08347e-11	22.2851	21.2978	539.898	160.084	0.296508
St3gal1 //NM_009177 // ST3 beta-galactoside alpha-2,3-sialyltransferase 1 //10429160	1.59596e-06	0.000134151	20.1616	5.04314	308.189	5.33749e-08	1.39544e-05	24	23	402.485	0.000949217	0.17139	22.4283	1.2789	2207.64	5.86198e-14	1.1028e-11	22.1966	1.84131	1951.74	491.179	0.251662
Josd2 //XR_391358 // Josephin domain containing 2 //10552681	7.57937e-07	8.29207e-05	20.1616	5.46912	52.6107	8.8892e-08	1.91554e-05	24	22	71.9835	0.00131007	0.17139	22.9706	22.8241	509.37	6.36158e-14	1.19049e-11	22.3774	0.907279	444.293	85.1172	0.191579
Itga5 //NM_010577 // integrin alpha 5 (fibronectin receptor alpha) //10433114	1.55442e-07	3.5889e-05	21.6957	0.771443	187.245	3.78114e-07	5.13139e-05	22	1	170.13	0.00151877	0.17139	22.5806	0.362289	710.76	6.43929e-14	1.19872e-11	22.0921	0.714825	590.7	199.231	0.337279
Leap2 //NM_153069 // liver-expressed antimicrobial peptide 2 //10385814	2.5436e-07	4.81065e-05	21.0105	2.44943	159.447	3.78114e-07	5.13139e-05	22	1	165.392	0.000941387	0.17139	22.813	22.7822	468.269	6.51701e-14	1.20687e-11	21.9412	1.17101	343.058	174.223	0.507853
Pcp4l1 //NM_025557 // Purkinje cell protein 4-like 1 //10360053	3.51834e-07	5.74506e-05	23.4824	17.312	138.675	7.11334e-08	1.80659e-05	24	18	106.349	0.00368964	0.182347	23.7077	16.5886	395.882	6.63913e-14	1.22311e-11	23.73	17.2996	334.638	139.19	0.415941
Jmjd8 //NM_028101 // jumonji domain containing 8 //10442904	2.09549e-07	4.30677e-05	25.5897	16.7695	269.039	1.91202e-07	3.34895e-05	26	19	165.958	0.00235001	0.17139	24.4936	20.8815	3389.11	6.77236e-14	1.24123e-11	25.3611	18.8971	3148.46	277.486	0.0881339
Gm7278 //ENSMUST00000119836 // predicted gene 7278 //10358754	3.47107e-08	1.53022e-05	20.1616	3.37442	22.692	2.75866e-06	0.000217006	24	19	37.7241	0.00101859	0.17139	22.8916	21.5973	197.158	6.99441e-14	1.27535e-11	22.3511	21.4355	174.974	39.2507	0.224323
Sdr9c7 //NM_027301 // 4short chain dehydrogenase//10367066	4.61646e-06	0.000255069	21.0105	3.435	285.132	3.15749e-08	9.51422e-06	24	23	308.051	0.000769312	0.17139	23.6234	22.2808	1713.44	7.9825e-14	1.44809e-11	22.878	0.371086	1501.73	336.781	0.224262
Tmem150a //NM_144916 // transmembrane protein 150A //10539111	9.93456e-08	2.61654e-05	23.2093	20.7513	651.437	9.32342e-07	9.63673e-05	26	19	561.443	0.00131336	0.17139	24.3144	21.1789	3654.77	8.62643e-14	1.5491e-11	24.5079	20.4327	3141.54	715.673	0.227809
Fam210b //NM_025912 // family with sequence similarity 210, member B //10478962	3.53858e-06	0.000216927	22.427	1.80287	205.952	1.83884e-08	6.47345e-06	24	23	190.106	0.00186238	0.17139	23.7925	22.9119	1809.32	8.59313e-14	1.5491e-11	23.4065	23.3993	1642.36	238.634	0.145299
Rhbdd2 //NM_146002 // rhomboid domain containing 2 //10526356	3.58419e-06	0.000218328	26.973	10.4905	101.568	3.15749e-08	9.51422e-06	24	14	105.96	0.00108205	0.17139	24.4936	13.742	649.601	8.68194e-14	1.55123e-11	25.1555	12.9391	589.023	113.713	0.193053
Slc18b1 //NM_183116 // solute carrier family 18, subfamily B, member 1 //10362115	2.04465e-07	4.24434e-05	23.2093	21.3072	69.814	5.97258e-07	7.00861e-05	24	22	68.9783	0.0010241	0.17139	23.7925	21.8809	305.74	8.85958e-14	1.56722e-11	23.6673	21.7295	254.823	77.5294	0.304248
Slco2a1 //NM_033314 // solute carrier organic anion transporter family, member 2a1 //10588263	6.16902e-07	7.56364e-05	21.6957	2.46497	331.29	1.45959e-07	2.58195e-05	24	23	304.71	0.00138414	0.17139	22.735	0.578818	2362.5	8.82627e-14	1.56722e-11	22.8102	0.733906	2104.5	367.214	0.174489
Slc16a1 //NM_009196 // solute carrier family 16 (monocarboxylic acid transporters), member 1 //10495035	1.15141e-06	0.000111278	21.234	2.67071	259.768	8.8892e-08	1.91554e-05	24	22	240.664	0.00123025	0.17139	22.813	0.401248	1556.58	8.91509e-14	1.56923e-11	22.6824	0.449451	1387.79	293.165	0.211246
Ppp1r3b //NM_177741 // protein phosphatase 1, regulatory (inhibitor) subunit 3B //10571321	1.14237e-08	9.66162e-06	22.9425	18.9106	468.996	7.35927e-06	0.000392892	24	18	421.224	0.00162177	0.17139	23.4568	17.159	1422.28	9.61453e-14	1.68401e-11	23.4664	18.03	1098.83	472.281	0.429802
Skil //NM_001039090 // SKI-like //10491300	2.71873e-08	1.40097e-05	21.0105	0.0775246	49.4981	2.19722e-06	0.000173997	22	21	46.1034	0.00238967	0.17139	21.4863	19.42	274.293	1.00364e-13	1.74929e-11	21.4989	20.5106	252.993	49.2846	0.194806
Dctpp1 //NM_023203 // dCTP pyrophosphatase 1 //10568217	2.86048e-06	0.000190463	22.427	14.8653	82.7054	5.33749e-08	1.39544e-05	26	11	71.9128	0.000972281	0.17139	24.4936	12.6868	648.289	1.04139e-13	1.80623e-11	24.3068	12.9506	592.731	94.0098	0.158605
Pgd //NM_001081274 // phosphogluconate dehydrogenase //10518570	1.69453e-07	3.71918e-05	27.3425	16.1662	142.718	5.97258e-07	7.00861e-05	24	22	193.323	0.00147428	0.17139	23.1304	22.3769	1292.17	1.04694e-13	1.80704e-11	24.8243	21.3004	1116.35	219.513	0.196635
Ldlrad4 //NM_172631 // low density lipoprotein receptor class A domain containing 4 //10456492	9.06402e-08	2.4983e-05	22.427	8.33046	73.2723	5.97258e-07	7.00861e-05	22	9	59.6091	0.00280297	0.175555	22.2037	8.07043	370.461	1.06359e-13	1.82691e-11	22.2102	8.46886	338.49	73.3795	0.216785
Fam89a //NM_001081120 // family with sequence similarity 89, member A //10582694	2.61679e-07	4.84277e-05	20.3673	5.01276	52.6735	5.97258e-07	7.00861e-05	22	3	56.9221	0.000983045	0.17139	22.2781	1.82379	222.69	1.07581e-13	1.83901e-11	21.5485	3.31664	199.413	57.6755	0.289226
Gsta3 //NM_001077353 // glutathione S-transferase, alpha 3 //10345065	7.4762e-08	2.20529e-05	22.1778	21.4614	458.729	1.43906e-06	0.000128885	24	20	431.83	0.00145182	0.17139	23.2112	22.1452	9384.59	1.09246e-13	1.85854e-11	23.1296	21.2657	9098.01	495.257	0.0544358
Noa1 //NM_019836 // nitric oxide associated 1 //10530832	2.37449e-08	1.27785e-05	22.9425	18.4399	97.489	1.43906e-06	0.000128885	24	17	90.0677	0.00460698	0.186178	23.0503	17.7566	691.11	1.10134e-13	1.86473e-11	23.3309	17.7537	638.345	97.587	0.152875
Aqp8 //NM_001109045 // aquaporin 8 //10557300	1.51351e-06	0.000130617	20.5773	4.7313	1000.68	1.45959e-07	2.58195e-05	24	23	1581.87	0.000787736	0.17139	23.3743	22.8362	3696.75	1.21014e-13	2.03923e-11	22.6506	0.994355	2787.18	1647.25	0.591008
Rbm12b1 //NM_028226 // RNA binding motif protein 12 B1 //10503363	1.7142e-08	1.10818e-05	22.1778	21.5587	98.8631	1.08035e-05	0.000506768	24	20	101.47	0.000947381	0.17139	23.1304	22.2589	548.294	1.22014e-13	2.04637e-11	23.1027	21.3425	487.064	106.549	0.218757
Tspan14 //NM_145928 // tetraspanin 14 //10419073	3.98079e-07	6.09139e-05	21.6957	2.3257	225.524	3.78114e-07	5.13139e-05	24	23	194.507	0.00117832	0.17139	22.8916	0.237389	1153.15	1.23235e-13	2.05715e-11	22.8624	0.56537	977.038	253.369	0.259324
Zbtb21 //NM_001081684 // zinc finger and BTB domain containing 21 //10441330	1.08349e-06	0.000107983	21.4624	0.959877	65.8889	1.45959e-07	2.58195e-05	24	20	65.2306	0.00116312	0.17139	23.5398	21.8945	306.237	1.27565e-13	2.11948e-11	23.0007	21.5186	256.995	74.1841	0.28866
Rbm45 //NM_153405 // RNA binding motif protein 45 //10473045	5.66182e-06	0.000288553	22.427	0.668958	52.951	1.83884e-08	6.47345e-06	24	22	48.808	0.00180071	0.17139	23.7077	22.3197	444.289	1.29896e-13	2.14818e-11	23.3782	22.4946	403.951	60.4039	0.149533
Abtb2 //NM_178890 // ankyrin repeat and BTB (POZ) domain containing 2 //10474181	6.19983e-07	7.57529e-05	21.4624	1.87867	127.073	3.78114e-07	5.13139e-05	24	21	193.093	0.000805254	0.17139	23.2925	22.4663	501.49	1.30784e-13	2.15285e-11	22.9183	22.3398	378.048	199.748	0.528368
Aspdh //NM_026690 // aspartate dehydrogenase domain containing //10552672	1.01782e-05	0.000416452	20.3673	5.23966	159.084	1.83884e-08	6.47345e-06	24	23	170.059	0.00102318	0.17139	23.0503	22.912	1259.77	1.32561e-13	2.17204e-11	22.4725	1.25467	1138.07	189.385	0.166409
Car14 //NM_011797 // carbonic anhydrase 14 //10500283	1.29203e-06	0.000119634	23.2093	0.0581117	296.407	1.45959e-07	2.58195e-05	24	23	344.432	0.00102504	0.17139	24.0506	22.1037	1173.06	1.33671e-13	2.18018e-11	23.7533	22.8018	956.268	343.29	0.358989
Adra1b //NM_001284380 // adrenergic receptor, alpha 1b //10385353	6.73922e-07	7.99186e-05	21.4624	2.0597	313.693	3.78114e-07	5.13139e-05	24	22	337.785	0.000768244	0.17139	23.5398	22.3813	1547.96	1.35336e-13	2.18728e-11	23.0007	22.673	1347.28	357.167	0.265103
Pla2g15 //NM_133792 // phospholipase A2, group XV //10574976	5.99679e-08	1.93838e-05	26.6133	14.0958	48.3308	9.32342e-07	9.63673e-05	26	16	47.3762	0.0035	0.181392	25.7253	14.319	433.563	1.35225e-13	2.18728e-11	26.1129	14.8083	398.9	47.9893	0.120304
Aqp11 //NM_175105 // aquaporin 11 //10565627	6.40106e-08	1.99646e-05	21.234	16.6586	197.383	2.19722e-06	0.000173997	24	14	199.121	0.00142532	0.17139	22.5806	17.0549	1526.56	1.38445e-13	2.2274e-11	22.6049	16.0742	1400.09	194.12	0.138648
Bnip3 //NM_009760 // BCL2//10568785	4.52312e-07	6.3813e-05	21.6957	15.1571	325.221	3.78114e-07	5.13139e-05	24	13	366.158	0.00124901	0.17139	23.5398	12.7945	1974.14	1.46994e-13	2.35428e-11	23.0785	13.6762	1810.21	360.903	0.199371
Agpat2 //NM_026212 // 1-acylglycerol-3-phosphate O-acyltransferase 2 (lysophosphatidic acid acyltransferase, beta) //10481092	6.4971e-08	2.00879e-05	22.6818	21.7244	1215.88	3.32009e-06	0.00023238	26	19	1079.82	0.00102325	0.17139	23.0503	22.4954	5951.6	1.51656e-13	2.41807e-11	23.9107	21.4214	5069.92	1313.93	0.259162
Abcg5 //NM_031884 // ATP-binding cassette, sub-family G (WHITE), member 5 //10453318	7.29573e-07	8.19097e-05	21.234	12.9681	996.542	3.78114e-07	5.13139e-05	24	10	1109.38	0.000833087	0.17139	23.1304	10.7579	3533.59	1.57541e-13	2.50068e-11	22.7882	11.2876	2797.11	1133.45	0.405221
Dopey2 //NM_026700 // dopey family member 2 //10436983	4.52563e-08	1.69383e-05	26.2632	15.3096	194.786	3.32009e-06	0.00023238	26	16	166.665	0.00159775	0.17139	24.7672	15.9708	919.787	1.64091e-13	2.59307e-11	25.6768	15.7756	803.32	195.101	0.242868
Alpl //NM_001287172 // alkaline phosphatase, liver//10517587	9.02095e-08	2.4983e-05	26.6133	13.7848	197.712	1.43906e-06	0.000128885	26	15	201.808	0.00190371	0.17139	24.9531	15.2128	670.381	1.68754e-13	2.65496e-11	25.8555	14.6938	532.254	197.928	0.371867
Hsp90aa1 //NM_010480 // heat shock protein 90, alpha (cytosolic), class A member 1 //10378848	3.46002e-08	1.53022e-05	24.642	17.5894	1358.2	3.32009e-06	0.00023238	24	18	1150.41	0.00222339	0.17139	23.964	18.6163	4162.52	1.74083e-13	2.71478e-11	24.202	18.0765	3445.17	1375.42	0.399231
Sigmar1 //NM_001286538 // sigma non-opioid intracellular receptor 1 //10512308	1.81962e-06	0.000144739	20.3673	5.99184	711.962	1.45959e-07	2.58195e-05	24	23	1034.2	0.000960627	0.17139	22.8916	0.422017	6574.25	1.73861e-13	2.71478e-11	22.4196	1.61332	5957.23	1087.31	0.18252
Ywhag //NM_018871 // tyrosine 3-monooxygenase//10534531	6.20944e-08	1.95383e-05	24.3415	16.6941	199.511	1.43906e-06	0.000128885	24	17	187.419	0.00295539	0.177653	23.964	16.4648	1395.92	1.79634e-13	2.78911e-11	24.1018	16.7203	1264.47	198.439	0.156935
Litaf //NM_019980 // LPS-induced TN factor //10437687	1.77167e-06	0.000142519	24	22.4762	238.851	1.45959e-07	2.58195e-05	26	21	254.346	0.00104395	0.17139	23.3743	22.8914	1390.15	1.83409e-13	2.83534e-11	24.4581	22.24	1208.45	278.091	0.230121
Ido2 //NM_145949 // indoleamine 2,3-dioxygenase 2 //10577645	7.37398e-07	8.19097e-05	25.2658	18.6991	349.526	2.36444e-07	3.62371e-05	26	19	284.681	0.00164301	0.17139	25.5278	19.7366	2567.78	1.93956e-13	2.98541e-11	25.5979	19.1466	2286.75	381.42	0.166796
Hspb1 //NM_013560 // heat shock protein 1 //10408928	5.09581e-07	6.78602e-05	23.7619	19.3097	397.834	2.36444e-07	3.62371e-05	24	20	374.979	0.00246549	0.17139	23.8779	21.3121	848.451	2.00728e-13	3.07633e-11	23.8799	20.2033	681.259	418.235	0.613914
Gm10644 //ENSMUST00000098595 // predicted gene 10644 //10580056	2.72827e-07	4.92419e-05	25.9221	17.4762	72.824	5.97258e-07	7.00861e-05	26	18	67.1751	0.00185248	0.17139	24.9531	20.4345	306.035	2.03837e-13	3.11057e-11	25.6251	18.6352	262.895	76.9769	0.292805
Ggt6 //NM_027819 // gamma-glutamyltransferase 6 //10378082	4.52483e-08	1.69383e-05	23.2093	19.8291	84.8395	4.96685e-06	0.000305539	24	19	85.9135	0.00134999	0.17139	23.6234	20.8936	411.339	2.04836e-13	3.11246e-11	23.6109	19.9192	370.604	89.5268	0.24157
Dbi //NM_001037999 // diazepam binding inhibitor //10357242	5.85736e-06	0.000294575	24	22.1131	923.547	3.15749e-08	9.51422e-06	24	23	846.159	0.0017796	0.17139	23.7077	22.5275	8813.48	2.21267e-13	3.34782e-11	23.9026	22.5479	8153.18	1086.93	0.133314
Fmo5 //NM_001161763 // flavin containing monooxygenase 5 //10494565	2.00444e-07	4.24434e-05	27.3425	12.9019	844.746	9.32342e-07	9.63673e-05	26	15	1188.36	0.00177546	0.17139	24.5841	15.5364	9990.06	2.22933e-13	3.35873e-11	25.9755	14.5722	9051.3	1261.52	0.139375
Erbb4 //NM_010154 // v-erb-a erythroblastic leukemia viral oncogene homolog 4 (avian) //10355278	9.47587e-08	2.55246e-05	22.9425	8.87285	128.348	1.43906e-06	0.000128885	24	7	122.789	0.00248963	0.17139	23.3743	8.07712	353.102	2.27818e-13	3.41071e-11	23.439	8.00172	260.115	134.054	0.515362
Celsr1 //NM_009886 // cadherin, EGF LAG seven-pass G-type receptor 1 (flamingo homolog, Drosophila) //10431229	2.40792e-08	1.27785e-05	23.2093	19.7841	181.874	1.08035e-05	0.000506768	24	19	179.552	0.00131419	0.17139	23.7077	20.6477	525.808	2.29261e-13	3.41071e-11	23.639	19.8209	421.141	191.787	0.455398
Trim2 //NM_001271725 // tripartite motif-containing 2 //10499045	3.15902e-06	0.00020116	20.1616	4.71464	60.5282	8.8892e-08	1.91554e-05	24	22	86.161	0.00121606	0.17139	23.0503	22.7951	360.579	2.29039e-13	3.41071e-11	22.404	0.760148	298.169	101.295	0.339725
Steap3 //NM_001085409 // STEAP family member 3 //10357249	6.74305e-07	7.99186e-05	21.9341	3.06421	138.218	5.97258e-07	7.00861e-05	24	23	148.386	0.000860168	0.17139	23.5398	22.7578	715.515	2.32148e-13	3.43927e-11	23.158	0.430766	606.465	155.971	0.257181
Smagp //NM_001033872 // small cell adhesion glycoprotein //10432636	8.13501e-06	0.000359354	21.0105	5.33703	139.424	3.15749e-08	9.51422e-06	24	1	140.856	0.00143547	0.17139	23.3743	1.0119	604.546	2.46247e-13	3.63302e-11	22.795	2.45259	553.413	159.796	0.288747
Ppap2a //NM_008247 // phosphatidic acid phosphatase type 2A //10407211	1.92524e-06	0.000151112	21.234	3.22934	102.016	8.8892e-08	1.91554e-05	22	2	95.6715	0.00222448	0.17139	22.4283	1.4499	593.183	2.53797e-13	3.72893e-11	21.8875	2.24126	524.216	111.313	0.212342
Efhd2 //NM_025994 // EF hand domain containing 2 //10518069	4.27517e-06	0.000242051	22.1778	14.8425	198.067	7.11334e-08	1.80659e-05	24	13	213.546	0.00129977	0.17139	24.1379	12.3266	961.46	2.63012e-13	3.84842e-11	23.4386	13.4184	844.887	225.56	0.266971
Gm9982 //ENSMUST00000069568 // predicted gene 9982 //10352125	6.79796e-08	2.04838e-05	23.7619	19.7175	11.4014	4.96685e-06	0.000305539	26	18	12.1622	0.00118934	0.17139	23.8779	21.0236	64.2746	2.67009e-13	3.89088e-11	24.5466	19.7028	57.818	12.2147	0.211262
Cox18 //NM_001033310 // cytochrome c oxidase assembly protein 18 //10531208	1.47499e-06	0.000128541	24	22.0783	169.938	2.36444e-07	3.62371e-05	24	23	178.792	0.00115648	0.17139	24.4037	21.6452	1392.73	2.68119e-13	3.89112e-11	24.1346	22.2455	1233.1	199.655	0.161913
Elovl5 //NM_134255 // ELOVL family member 5, elongation of long chain fatty acids (yeast) //10587284	1.38437e-06	0.000123986	24	1.99601	1110.79	1.45959e-07	2.58195e-05	24	2	1109.13	0.00201484	0.17139	23.6234	3.65858	6271.42	2.7045e-13	3.909e-11	23.8745	2.55318	5853.08	1179.12	0.201453
Ak4 //NM_001177602 // adenylate kinase 4 //10472923	3.04821e-07	5.31285e-05	21.234	16.2811	788.85	1.43906e-06	0.000128885	24	14	869.777	0.000948218	0.17139	23.2925	15.2203	3528.84	2.76001e-13	3.97308e-11	22.8422	15.2352	3062.76	820.864	0.268014
4932438A13Rik //NM_172679 // RIKEN cDNA 4932438A13 gene //10491617	4.35844e-06	0.000244627	21.9341	2.35344	233.305	1.45959e-07	2.58195e-05	24	23	256.75	0.000668221	0.17139	24.2259	22.2323	1568.84	2.81775e-13	4.03983e-11	23.3866	23.2034	1399.81	276.092	0.197236
Slc44a1 //NM_001159633 // solute carrier family 44, member 1 //10505008	2.35465e-06	0.000170513	21.4624	3.28689	255.517	2.36444e-07	3.62371e-05	24	23	270.097	0.00078187	0.17139	23.6234	22.6361	1675.19	2.88103e-13	4.11397e-11	23.0286	0.440131	1505.47	296.603	0.197018
Gm11437 //NM_001037932 // predicted gene 11437 //10389261	1.5311e-06	0.00013118	20.5773	3.60932	170.431	2.36444e-07	3.62371e-05	24	21	279.802	0.00123237	0.17139	23.4568	22.0762	809.154	2.94875e-13	4.19383e-11	22.678	22.3743	631.641	284.752	0.450812
4932438A13Rik //NM_172679 // RIKEN cDNA 4932438A13 gene //10491629	1.26547e-05	0.000480328	21.234	3.6343	183.841	5.33749e-08	1.39544e-05	24	23	206.617	0.000686163	0.17139	23.8779	22.5769	1153.5	3.05755e-13	4.33125e-11	23.0373	0.436775	1029.72	221.498	0.215105
Rad9a //NM_011237 // RAD9 homolog A //10464659	2.42681e-07	4.6642e-05	22.9425	21.7012	25.7968	1.81814e-06	0.000160015	24	22	25.4558	0.00108244	0.17139	23.5398	22.1939	145.866	3.14526e-13	4.43781e-11	23.4941	21.9703	128.43	28.6457	0.223045
Hsp90aa1 //NM_010480 // heat shock protein 90, alpha (cytosolic), class A member 1 //10402615	2.88898e-08	1.42667e-05	24.3415	17.899	1264.3	7.35927e-06	0.000392892	24	18	1099.32	0.00227699	0.17139	23.7925	18.6914	4007.35	3.18523e-13	4.44133e-11	24.0446	18.2006	3335.9	1280.75	0.383929
Nek4 //NM_011849 // NIMA (never in mitosis gene a)-related expressed kinase 4 //10413640	1.65906e-06	0.000136866	22.1778	1.21582	62.8024	1.45959e-07	2.58195e-05	24	22	53.4396	0.00198586	0.17139	22.8916	0.359582	351.186	3.16525e-13	4.44133e-11	23.0231	22.9397	309.965	70.2304	0.226575
Wrap73 //NM_021499 // WD repeat containing, antisense to Trp73 //10510844	5.67522e-06	0.000288681	20.1616	5.06277	51.8533	5.33749e-08	1.39544e-05	24	23	63.8871	0.00159476	0.17139	22.5806	0.856541	471.844	3.17968e-13	4.44133e-11	22.2474	1.65909	431.077	74.2788	0.17231
Spon2 //NM_133903 // spondin 2, extracellular matrix protein //10529264	7.55005e-06	0.000344166	21.0105	5.07649	57.3475	7.11334e-08	1.80659e-05	24	1	65.6195	0.000917438	0.17139	23.7925	23.4533	186.457	3.23963e-13	4.48302e-11	22.9343	1.91782	163.189	67.896	0.416056
Stip1 //NM_016737 // stress-induced phosphoprotein 1 //10465604	2.58614e-08	1.35225e-05	24.0482	18.5691	456.011	1.08035e-05	0.000506768	24	19	437.841	0.00176867	0.17139	23.7077	20.3745	1827.02	3.24851e-13	4.48302e-11	23.9186	19.3154	1600.4	472.204	0.295054
Syt11 //NM_018804 // synaptotagmin XI //10499431	2.25234e-06	0.000166736	24.642	19.9013	20.5633	1.17426e-07	2.51517e-05	26	19	16.1927	0.00187103	0.17139	25.4302	20.1054	120.972	3.25295e-13	4.48302e-11	25.3574	19.6892	101.078	23.1578	0.229109
Per3 //NM_001289877 // period circadian clock 3 //10518781	1.45778e-06	0.000127891	20.5773	15.4449	225.145	3.78114e-07	5.13139e-05	24	12	245.667	0.000908402	0.17139	22.735	12.1228	517.35	3.28848e-13	4.51449e-11	22.4375	13.1782	369.461	259.219	0.701613
Fgfrl1 //NM_054071 // fibroblast growth factor receptor-like 1 //10524052	2.03493e-07	4.24434e-05	22.9425	9.21785	124.247	1.81814e-06	0.000160015	26	5	123.319	0.00144691	0.17139	23.8779	8.2858	559.105	3.50275e-13	4.79015e-11	24.2735	7.67885	482.569	134.765	0.279266
P2ry4 //NM_020621 // pyrimidinergic receptor P2Y, G-protein coupled, 4 //10605938	6.80222e-06	0.00032412	24	22.5559	139.506	5.33749e-08	1.39544e-05	24	23	159.841	0.00151008	0.17139	23.6234	22.3555	742.559	3.58269e-13	4.88069e-11	23.8745	22.6369	616.508	165.192	0.267947
Npc1 //NM_008720 // Niemann-Pick type C1 //10457508	5.56699e-08	1.84131e-05	21.234	12.3328	867.458	7.35927e-06	0.000392892	22	12	917.825	0.00138131	0.17139	22.0564	11.6046	4028.89	3.69149e-13	5.00972e-11	21.7635	11.9867	3552.88	914.25	0.257327
Ak4 //NM_001177602 // adenylate kinase 4 //10506269	2.33464e-06	0.000169756	24	13.3834	117.602	1.45959e-07	2.58195e-05	24	14	123.938	0.00170975	0.17139	23.5398	15.2995	590.122	3.79474e-13	5.13026e-11	23.8466	14.2312	510.311	125.164	0.245271
Slc22a15 //NM_001039371 // solute carrier family 22 (organic anion//10500720	3.30292e-06	0.000207123	22.1778	1.73615	48.9029	8.8892e-08	1.91554e-05	24	23	49.3207	0.00200764	0.17139	23.0503	22.9497	254.218	3.83693e-13	5.16765e-11	23.076	0.239671	216.125	54.7516	0.253333
Fam47e //NM_001033478 // family with sequence similarity 47, member E //10523245	2.12339e-07	4.31424e-05	25.9221	14.5898	210.537	9.32342e-07	9.63673e-05	26	15	218.001	0.00305018	0.177732	25.0471	15.1071	851.719	3.92575e-13	5.26732e-11	25.6564	14.9053	691.004	210.168	0.304149
Glrx5 //NM_028419 // glutaredoxin 5 homolog (S. cerevisiae) //10398085	4.97245e-07	6.68179e-05	23.2093	14.9903	219.24	7.648e-07	8.85773e-05	24	14	217.63	0.00163072	0.17139	24.0506	15.3513	2465.63	4.02567e-13	5.38108e-11	23.7533	14.7887	2296.13	230.682	0.100466
4932438A13Rik //NM_172679 // RIKEN cDNA 4932438A13 gene //10491599	2.83812e-06	0.0001904	23.2093	22.9023	161.421	1.45959e-07	2.58195e-05	24	23	155.917	0.00152911	0.17139	23.8779	22.434	803.198	4.10671e-13	5.46885e-11	23.6957	22.7842	681.465	186.829	0.274158
Nhlrc2 //NM_025811 // NHL repeat containing 2 //10464153	2.21801e-06	0.000165333	20.7917	16.3117	125.888	2.36444e-07	3.62371e-05	24	13	133.184	0.00123267	0.17139	23.0503	13.4934	685.183	4.18665e-13	5.5545e-11	22.614	14.2799	610.859	141.32	0.231346
Fkbp5 //NM_010220 // FK506 binding protein 5 //10449452	1.29796e-05	0.000484771	22.1778	15.798	261.144	1.4461e-08	6.27043e-06	24	14	215.402	0.00351804	0.181392	23.7925	14.8113	673.09	4.27103e-13	5.64538e-11	23.3234	14.9019	534.782	277.147	0.518244
//---////10342515	2.57413e-06	0.000179111	24	21.7578	347.149	2.36444e-07	3.62371e-05	26	21	415.213	0.00109721	0.17139	24.8598	21.1116	1890.56	4.31655e-13	5.68441e-11	24.9533	21.3204	1625.31	403.662	0.248359
Gm4956 //NR_002858 // predicted gene 4956 //10353450	2.66978e-07	4.89313e-05	23.7619	19.7226	174.169	1.43906e-06	0.000128885	26	18	177.06	0.00174911	0.17139	24.7672	19.9818	623.045	4.34208e-13	5.69694e-11	24.843	19.311	483.691	189.614	0.392014
Cks2 //NM_025415 // CDC28 protein kinase regulatory subunit 2 //10424779	2.56317e-06	0.000178698	22.6818	22.5772	191.986	2.36444e-07	3.62371e-05	26	20	213.617	0.00120361	0.17139	24.2259	21.8306	1360.83	4.6918e-13	6.13315e-11	24.3026	21.6241	1216.8	221.501	0.182036
Dirc2 //NM_153550 // disrupted in renal carcinoma 2 (human) //10439239	1.15028e-06	0.000111278	24.0482	1.81508	204.649	3.78114e-07	5.13139e-05	26	25	226.981	0.00169554	0.17139	24.6753	0.796107	1377.31	4.74065e-13	6.17431e-11	24.9078	0.5802	1256.53	223.705	0.178034
Mocos //NM_026779 // molybdenum cofactor sulfurase //10454353	2.42442e-06	0.000172969	20.7917	5.0352	150.895	2.36444e-07	3.62371e-05	24	0	151.604	0.00135486	0.17139	22.9706	0.406729	868.025	4.97824e-13	6.46008e-11	22.5874	1.78895	781.719	171.507	0.219397
Acnat1 //NM_001164565 // acyl-coenzyme A amino acid N-acyltransferase 1 //10512892	1.31397e-06	0.000120722	22.9425	21.9094	748.442	5.97258e-07	7.00861e-05	26	20	730.371	0.00101434	0.17139	24.4936	21.2649	4484.82	5.09592e-13	6.58875e-11	24.4787	21.1589	3844.18	853.89	0.222125
Ahcy //NM_016661 // S-adenosylhomocysteine hydrolase //10344713	4.52499e-08	1.69383e-05	22.6818	18.1029	553.362	7.35927e-06	0.000392892	22	19	544.331	0.00243028	0.17139	23.2112	17.1258	11643.4	5.17586e-13	6.66786e-11	22.631	18.1006	11313.4	553.211	0.0488986
Ciart //NM_001033302 // circadian associated repressor of transcription //10373452	2.1743e-06	0.000162545	21.234	13.8469	453.785	2.36444e-07	3.62371e-05	24	11	449.066	0.0016042	0.17139	22.813	11.4461	742.569	5.26912e-13	6.73906e-11	22.6824	12.1356	484.786	506.652	1.0451
Mrpl36 //NM_053163 // mitochondrial ribosomal protein L36 //10406026	5.23356e-07	6.89201e-05	20.3673	3.59323	127.526	1.43906e-06	0.000128885	22	1	204.637	0.0010992	0.17139	22.8916	22.8821	1218.64	5.28799e-13	6.73906e-11	21.753	1.5721	1073.92	209.292	0.194887
Lrrc58 //NM_177093 // leucine rich repeat containing 58 //10435654	1.14651e-08	9.66162e-06	22.427	19.9598	398.004	3.24373e-05	0.00108092	22	21	385.727	0.00221118	0.17139	22.4283	19.3694	2830.81	5.25469e-13	6.73906e-11	22.2851	20.1133	2614.96	403.028	0.154124
Aasdh //NM_173765 // aminoadipate-semialdehyde dehydrogenase //10530787	1.96515e-06	0.000153567	20.7917	4.02515	38.7385	3.78114e-07	5.13139e-05	24	23	38.2545	0.00118063	0.17139	22.735	0.663946	254.039	5.58553e-13	7.09283e-11	22.5089	1.28585	230.19	44.1057	0.191606
Hspbp1 //NM_024172 // HSPA (heat shock 70kDa) binding protein, cytoplasmic cochaperone 1 //10559635	5.27879e-06	0.000277652	22.427	0.253468	41.6619	8.8892e-08	1.91554e-05	24	22	37.7949	0.00199	0.17139	23.7077	22.216	471.117	5.92415e-13	7.49605e-11	23.3782	22.3205	443.207	47.0166	0.106083
Mapk15 //NM_177922 // mitogen-activated protein kinase 15 //10424756	2.09224e-06	0.000158957	22.6818	0.650773	46.8536	3.78114e-07	5.13139e-05	24	23	48.6489	0.00120286	0.17139	23.8779	22.4339	231.863	6.03073e-13	7.57699e-11	23.5199	22.9388	198.744	53.9197	0.271302
Rmdn3 //NM_001033136 // regulator of microtubule dynamics 3 //10486172	4.96221e-08	1.7538e-05	27.3425	15.1015	134.405	9.0814e-06	0.00047766	28	15	111.794	0.00210527	0.17139	26.0274	17.6532	1449.64	6.01408e-13	7.57699e-11	27.1233	15.9362	1355.92	135.874	0.100208
Nmrk1 //NM_145497 // nicotinamide riboside kinase 1 //10461909	5.62835e-08	1.84131e-05	21.9341	16.6987	264.859	1.08035e-05	0.000506768	22	17	276.62	0.0015978	0.17139	22.9706	16.9117	990.977	6.15064e-13	7.70042e-11	22.3016	16.8771	816.582	265.669	0.325343
Micalcl //NM_027587 // MICAL C-terminal like //10556413	1.45636e-06	0.000127891	21.0105	2.88621	8.64309	5.97258e-07	7.00861e-05	22	1	10.0409	0.00113552	0.17139	23.1304	22.6699	80.3292	6.24611e-13	7.79252e-11	22.047	1.18882	73.4558	9.55706	0.130106
Adck5 //NM_172960 // aarF domain containing kinase 5 //10424929	1.50788e-06	0.000130448	21.0105	4.24618	111.93	5.97258e-07	7.00861e-05	24	1	161.645	0.00120592	0.17139	23.4568	0.8365	601.49	6.83231e-13	8.49405e-11	22.8224	2.07268	535.691	178.725	0.333635
Atp1a1 //NM_144900 // ATPase, Na+//10500685	2.26381e-06	0.000166736	22.1778	15.6023	467.148	3.78114e-07	5.13139e-05	24	14	526.954	0.00128548	0.17139	24.2259	14.8377	4430.13	6.91669e-13	8.56898e-11	23.4679	14.846	4069.34	501.116	0.123144
Ppdpf //NM_025598 // pancreatic progenitor cell differentiation and proliferation factor homolog (zebrafish)RIKEN cDNA 2700038C09 gene //10599576	4.8947e-06	0.000262894	22.427	1.42089	232.056	1.45959e-07	2.58195e-05	24	23	257.705	0.00157139	0.17139	23.7077	22.4662	1958.84	7.04881e-13	8.70234e-11	23.3782	23.1235	1827.15	265.303	0.145201
Anapc15 //NM_001291348 // anaphase prompoting complex C subunit 15 //10555576	2.30402e-06	0.000168563	25.9221	21.117	47.2576	3.78114e-07	5.13139e-05	28	20	49.6389	0.00130344	0.17139	26.0274	20.6677	408.574	7.12541e-13	8.76647e-11	26.6498	20.6444	369.111	55.0841	0.149235
Elovl6 //NM_130450 // ELOVL family member 6, elongation of long chain fatty acids (yeast) //10495993	6.00225e-07	7.44309e-05	24.3415	13.873	997.417	1.43906e-06	0.000128885	26	12	1020	0.00135244	0.17139	25.4302	12.9726	3902.43	7.31859e-13	8.9731e-11	25.2572	12.977	3273.96	1091.4	0.333358
4932438A13Rik //NM_172679 // RIKEN cDNA 4932438A13 gene //10491605	9.08286e-06	0.000385843	21.6957	3.03382	279.295	1.45959e-07	2.58195e-05	24	0	293.255	0.000892743	0.17139	24.0506	22.5201	1655.54	7.40963e-13	9.0535e-11	23.2488	0.546196	1461.01	329.976	0.225855
Slc15a3 //NM_023044 // solute carrier family 15, member 3 //10461558	5.76358e-07	7.27324e-05	24.3415	2.42706	33.2753	9.32342e-07	9.63673e-05	24	3	31.2895	0.00222979	0.17139	23.6234	3.83937	225.651	7.49623e-13	9.12794e-11	23.9883	3.09571	208.102	34.561	0.166077
Slc17a9 //NM_183161 // solute carrier family 17, member 9 //10479463	8.91249e-08	2.4983e-05	25.2658	16.1794	53.585	4.96685e-06	0.000305539	26	16	45.3963	0.00271761	0.175159	24.5841	16.0689	206.734	7.52398e-13	9.13047e-11	25.2833	16.0921	169.702	53.6859	0.316355
Lasp1 //NM_010688 // LIM and SH3 protein 1 //10380823	7.28991e-06	0.000336481	21.234	3.43029	424.043	1.45959e-07	2.58195e-05	24	23	408.425	0.00118968	0.17139	23.3743	22.6442	2048.36	7.8948e-13	9.43958e-11	22.8695	0.577147	1685.67	494.536	0.293376
Elmod3 //NM_001253692 // ELMO//10545436	2.10771e-07	4.30699e-05	26.2632	17.2737	164.915	3.32009e-06	0.00023238	26	18	169.281	0.00181296	0.17139	24.9531	20.5773	745.241	7.91145e-13	9.43958e-11	25.7388	18.6177	647.573	175.243	0.270615
Vps37b //NM_177876 // vacuolar protein sorting 37B (yeast) //10533729	2.37225e-08	1.27785e-05	21.6957	0.212117	58.3944	2.26744e-05	0.000845086	22	0	49.7803	0.00235102	0.17139	22.1298	1.04563	346.442	7.88702e-13	9.43958e-11	21.9418	0.416369	309.758	61.0802	0.197187
Tpst1 //NM_001130476 // protein-tyrosine sulfotransferase 1 //10526120	2.95359e-07	5.23329e-05	23.4824	16.4638	84.9841	1.81814e-06	0.000160015	26	14	77.4989	0.00233785	0.17139	24.8598	15.0401	601.343	7.83373e-13	9.43958e-11	24.7807	15.2252	533.543	89.8643	0.168429
Etfdh //NM_025794 // electron transferring flavoprotein, dehydrogenase //10498837	1.26429e-07	3.10021e-05	24.95	2.00542	350.893	4.96685e-06	0.000305539	24	4	319.559	0.00200918	0.17139	24.3144	2.86328	3908.2	7.87037e-13	9.43958e-11	24.4215	2.96852	3662.37	356.538	0.0973516
Nup62 //NM_053074 // nucleoporin 62 //10552740	2.19393e-08	1.27785e-05	22.427	20.9818	150.402	3.24373e-05	0.00108092	22	0	146.654	0.00181784	0.17139	23.0503	22.015	594.165	8.058e-13	9.58228e-11	22.4924	21.6712	493.062	158.475	0.32141
Leprotl1 //NM_026609 // leptin receptor overlapping transcript-like 1 //10578149	2.17604e-06	0.000162545	22.427	1.63935	153.441	3.78114e-07	5.13139e-05	24	0	149.235	0.00160136	0.17139	23.1304	23.018	774.793	8.199e-13	9.68517e-11	23.1858	0.522447	664.61	172.975	0.260265
Slc1a4 //NM_018861 // solute carrier family 1 (glutamate//10384539	1.66248e-07	3.71769e-05	21.0105	2.27178	21.3987	3.32009e-06	0.00023238	22	1	20.2233	0.00238367	0.17139	21.28	2.90831	137.251	8.18789e-13	9.68517e-11	21.4302	2.07672	124.039	22.0955	0.178134
Irak4 //NM_029926 // interleukin-1 receptor-associated kinase 4 //10426451	1.15171e-06	0.000111278	25.9221	17.6572	75.4866	5.97258e-07	7.00861e-05	26	20	57.1342	0.00193338	0.17139	25.4302	20.4291	548.517	8.27116e-13	9.72937e-11	25.7841	19.3818	472.825	87.4275	0.184904
Man2a1 //NM_008549 // mannosidase 2, alpha 1 //10446376	1.58484e-07	3.63552e-05	21.4624	16.9541	486.467	4.96685e-06	0.000305539	24	15	467.751	0.00169379	0.17139	23.2112	16.6065	5575.71	8.29115e-13	9.72937e-11	22.8912	16.2616	5244.1	487.838	0.093026
Col27a1 //NM_025685 // collagen, type XXVII, alpha 1 //10505374	3.37394e-06	0.000210211	27.7222	11.042	59.2945	1.45959e-07	2.58195e-05	24	16	75.1831	0.00273587	0.175554	24.4037	15.128	521.417	8.3733e-13	9.79346e-11	25.3753	14.46	452.463	93.8585	0.207439
Pdlim1 //NM_016861 // PDZ and LIM domain 1 (elfin) //10520950	1.73731e-06	0.000141571	22.427	22.3415	187.568	3.78114e-07	5.13139e-05	24	22	169.246	0.00207018	0.17139	23.2112	22.6498	1021.28	8.44658e-13	9.8262e-11	23.2127	22.3544	896.92	207.552	0.231405
Helz2 //NM_183162 // helicase with zinc finger 2, transcriptional coactivator //10490632	1.33429e-06	0.000121646	21.0105	3.42943	146.075	5.97258e-07	7.00861e-05	24	23	114.251	0.00170856	0.17139	22.4283	1.15825	1071.85	8.45657e-13	9.8262e-11	22.4796	1.28729	959.134	163.67	0.170644
Acat3 //NM_153151 // acetyl-Coenzyme A acetyltransferase 3 //10447885	5.30029e-06	0.000278371	21.4624	4.59023	285.139	2.36444e-07	3.62371e-05	24	1	313.407	0.00110626	0.17139	23.7925	23.6774	2862.5	8.60201e-13	9.96264e-11	23.085	1.84491	2713.29	329.08	0.121285
Bmp1 //NM_009755 // bone morphogenetic protein 1 //10421361	8.49237e-06	0.000368238	22.1778	22.0225	268.426	8.8892e-08	1.91554e-05	24	21	282.648	0.00191214	0.17139	24.0506	21.6262	2685.39	8.93507e-13	1.03148e-10	23.4095	21.5804	2520.12	303.607	0.120473
Nucks1 //NM_001145804 // nuclear casein kinase and cyclin-dependent kinase substrate 1 //10349733	1.63225e-07	3.69659e-05	21.9341	18.5921	171.988	2.19722e-06	0.000173997	22	18	149.765	0.00405047	0.183463	22.2781	17.9706	1743.82	8.98948e-13	1.0344e-10	22.0707	18.1893	1636.17	172.361	0.105345
Hspa2 //NM_001002012 // heat shock protein 2 //10396652	6.11909e-06	0.000302181	21.4624	16.4389	11.1525	1.91202e-07	3.34895e-05	24	14	19.7636	0.00126728	0.17139	23.7077	14.9065	113.913	9.16378e-13	1.05106e-10	23.0567	15.1611	104.367	19.9737	0.19138
Proser2 //NM_001159657 // proline and serine rich 2 //10479925	7.33194e-07	8.19097e-05	21.234	1.63313	72.1281	1.43906e-06	0.000128885	22	1	74.1755	0.00141186	0.17139	23.0503	22.3834	408.34	9.20486e-13	1.05237e-10	22.0948	0.694042	357.296	78.0374	0.218411
Map2k3 //NM_008928 // mitogen-activated protein kinase kinase 3 //10376733	3.0127e-06	0.000197394	23.7619	13.8418	271.446	2.36444e-07	3.62371e-05	24	14	247.77	0.0021094	0.17139	24.4037	14.2468	1694.36	9.28035e-13	1.0576e-10	24.0552	14.0294	1489.63	290.868	0.195262
Tnfaip2 //NM_009396 // tumor necrosis factor, alpha-induced protein 2 //10398665	2.25675e-06	0.000166736	20.5773	4.10354	181.549	5.97258e-07	7.00861e-05	24	22	188.603	0.00113329	0.17139	22.5806	0.817125	679.405	9.42579e-13	1.07075e-10	22.386	1.08305	554.356	208.798	0.37665
Mpst //NM_001162492 // mercaptopyruvate sulfurtransferase //10425078	3.51685e-07	5.74506e-05	21.9341	0.370048	175.053	3.32009e-06	0.00023238	24	22	169.105	0.00140782	0.17139	23.1304	22.4535	1049.28	1.01008e-12	1.14377e-10	23.0215	22.2879	934.917	189.128	0.202294
Abcb11 //NM_021022 // ATP-binding cassette, sub-family B (MDR//10483410	6.59642e-07	7.89704e-05	21.234	5.2997	1083.77	2.19722e-06	0.000173997	24	1	1144.47	0.00114254	0.17139	23.0503	0.83092	7137.97	1.01708e-12	1.14804e-10	22.7614	2.36213	6457.22	1208.68	0.187182
Polr2b //NM_153798 // polymerase (RNA) II (DNA directed) polypeptide B //10522716	2.69437e-07	4.91288e-05	25.5897	14.6931	181.391	2.19722e-06	0.000173997	26	14	163.412	0.00280895	0.175555	24.4037	15.7365	1178.4	1.02118e-12	1.14902e-10	25.3311	14.8341	1054.08	182.37	0.173013
Cdo1 //NM_033037 // cysteine dioxygenase 1, cytosolic //10458828	1.46934e-07	3.41462e-05	26.973	0.272749	548.664	3.32009e-06	0.00023238	28	27	476.449	0.00345931	0.181392	26.3366	1.30683	7238.97	1.03539e-12	1.16134e-10	27.1032	0.217685	6939.08	549.218	0.0791485
Glrx //NM_053108 // glutaredoxin //10406270	1.7712e-07	3.8636e-05	24.3415	17.2275	199.645	2.19722e-06	0.000173997	24	17	177.113	0.00449401	0.186178	23.8779	17.1595	1075.91	1.07081e-12	1.19729e-10	24.0731	17.1297	968.601	198.023	0.204442
Tubb2b //NM_023716 // tubulin, beta 2B class IIB //10399419	5.35353e-06	0.000280339	20.1616	5.06013	12.0131	2.36444e-07	3.62371e-05	24	23	12.0562	0.00140682	0.17139	22.5042	0.787479	74.5478	1.08924e-12	1.21398e-10	22.2219	1.62721	67.1922	13.9423	0.207498
Gm5354 //ENSMUST00000182417 // predicted gene 5354 //10579954	3.82279e-07	5.9878e-05	21.6957	20.1465	7.78631	1.81814e-06	0.000160015	24	18	6.71751	0.00257052	0.173101	23.4568	17.6284	82.7457	1.09257e-12	1.21398e-10	23.0508	18.6017	77.2043	8.01424	0.103806
Rtp3 //XM_006512112 // receptor transporter protein 3 //10597273	1.60011e-07	3.64702e-05	22.9425	20.8248	454.352	1.08035e-05	0.000506768	26	19	423.486	0.00105295	0.17139	24.6753	20.7262	2192.16	1.112e-12	1.23172e-10	24.5393	20.2917	1840.72	503.98	0.273795
Pdk4 //NM_013743 // pyruvate dehydrogenase kinase, isoenzyme 4 //10543017	1.52726e-06	0.000131167	21.234	3.28423	335.615	5.97258e-07	7.00861e-05	22	2	365.009	0.00215475	0.17139	22.3529	1.33436	701.777	1.19549e-12	1.32009e-10	21.8623	2.2211	465.722	365.955	0.785781
Tst //NM_009437 // thiosulfate sulfurtransferase, mitochondrial //10430319	3.25472e-06	0.000204714	22.1778	1.14552	742.032	3.78114e-07	5.13139e-05	24	22	723.883	0.00163437	0.17139	23.4568	22.472	3546.78	1.22169e-12	1.34484e-10	23.2115	22.629	2978.6	839.681	0.281905
Fam206a //NM_001081420 // family with sequence similarity 206, member A //10505109	1.46846e-06	0.000128287	22.427	0.137792	48.8014	5.97258e-07	7.00861e-05	24	22	42.0729	0.00231087	0.17139	24.0506	21.7749	267.546	1.23057e-12	1.35044e-10	23.4925	22.1373	218.03	55.505	0.254575
Clcn6 //NM_011929 // chloride channel 6 //10518428	2.34632e-06	0.000170257	20.1616	4.2618	37.9391	9.32342e-07	9.63673e-05	22	2	41.0829	0.000936669	0.17139	22.5806	0.499774	209.307	1.24323e-12	1.36013e-10	21.5808	2.30989	183.115	42.6057	0.232672
Cldn1 //NM_016674 // claudin 1 //10438769	1.80254e-05	0.000609811	21.6957	3.05076	1013.06	8.8892e-08	1.91554e-05	24	23	1334.06	0.00130041	0.17139	23.2112	22.9838	3751.89	1.2631e-12	1.37763e-10	22.9689	0.63047	2866.14	1441.27	0.502859
Vcam1 //BC011159 // vascular cell adhesion molecule 1 //10501608	1.02504e-05	0.000418443	20.7917	16.6645	52.3305	5.33749e-08	1.39544e-05	22	16	40.8708	0.00387886	0.1834	22.3529	14.8184	324.469	1.28508e-12	1.39732e-10	21.7149	15.8618	303.312	55.3618	0.182524
Fads3 //NM_021890 // fatty acid desaturase 3 //10461423	1.13218e-06	0.000111204	24.3415	19.3027	43.6857	9.32342e-07	9.63673e-05	26	19	38.9616	0.00213669	0.17139	24.6753	20.6374	236.83	1.36102e-12	1.47414e-10	25.0056	19.6751	209.741	47.0451	0.224301
Vps52 //NM_172620 // vacuolar protein sorting 52 (yeast) //10444114	7.48955e-06	0.000343611	23.2093	1.08685	31.3909	1.45959e-07	2.58195e-05	24	0	30.5824	0.00206817	0.17139	23.5398	23.0023	260.182	1.36402e-12	1.47414e-10	23.583	0.187122	237.865	36.1391	0.151931
Gmeb1 //NM_001122992 // glucocorticoid modulatory element binding protein 1 //10516867	3.84694e-06	0.000229351	22.1778	1.74021	18.7401	5.97258e-07	7.00861e-05	24	23	21.2132	0.000999843	0.17139	23.964	22.4211	132.4	1.38478e-12	1.49204e-10	23.3806	23.14	119.009	21.8607	0.18369
Hspb1 //NM_013560 // heat shock protein 1 //10526410	6.28118e-07	7.64841e-05	23.7619	19.3242	353.25	1.43906e-06	0.000128885	24	20	330.502	0.00262656	0.174681	23.7925	21.42	752.122	1.42841e-12	1.5344e-10	23.8515	20.2442	603.585	371.525	0.615531
Tra2a //NM_198102 // transformer 2 alpha homolog (Drosophila) //10544629	2.56501e-07	4.82547e-05	22.9425	21.1657	124.013	7.35927e-06	0.000392892	24	21	126.042	0.00128943	0.17139	24.2259	21.2942	552.363	1.46227e-12	1.56604e-10	23.7228	21.1639	450.065	137.477	0.30546
Ablim3 //NM_001164491 // actin binding LIM protein family, member 3 //10459262	5.27438e-06	0.000277652	24.95	19.473	125.859	3.78114e-07	5.13139e-05	24	22	120.509	0.00124133	0.17139	23.1304	22.3748	567.37	1.48581e-12	1.58647e-10	24.0268	21.3819	484.858	145.195	0.299459
Slc2a2 //NM_031197 // solute carrier family 2 (facilitated glucose transporter), member 2 //10491171	3.53405e-06	0.000216927	24	10.6235	719.838	5.97258e-07	7.00861e-05	24	11	807.127	0.00118471	0.17139	23.3743	10.9925	4661.18	1.50002e-12	1.59685e-10	23.7914	10.8748	4051.36	855.41	0.211142
Hsp90aa1 //NM_010480 // heat shock protein 90, alpha (cytosolic), class A member 1 //10490946	2.96075e-08	1.439e-05	24.0482	18.2827	1151.78	3.9235e-05	0.00129051	24	18	1025.52	0.00220839	0.17139	23.7077	19.2781	3311.17	1.53655e-12	1.63085e-10	23.9186	18.5221	2754.65	1174.55	0.426389
Glo1 //NM_001113560 // glyoxalase 1 //10471675	3.42961e-06	0.000213188	22.1778	3.51719	480.478	5.97258e-07	7.00861e-05	24	1	484.368	0.0013117	0.17139	23.8779	0.166872	4504.6	1.60505e-12	1.69849e-10	23.3519	1.58824	4237.21	544.993	0.128621
Zfp518a //NM_028319 // zinc finger protein 518A //10463121	2.20853e-07	4.43652e-05	21.9341	21.6747	60.0735	7.35927e-06	0.000392892	24	21	61.5183	0.00171086	0.17139	22.8916	22.2661	290.233	1.65779e-12	1.74909e-10	22.9419	21.6995	260.917	63.8247	0.244617
St6gal1 //NM_001252505 // beta galactoside alpha 2,6 sialyltransferase 1 //10434758	2.41007e-07	4.65719e-05	25.2658	2.89494	191.437	3.32009e-06	0.00023238	26	2	198.343	0.00350119	0.181392	24.9531	3.22892	1031.48	1.66944e-12	1.75617e-10	25.4063	2.71851	932.902	192.05	0.205863
Cald1 //NM_145575 // caldesmon 1 //10537184	7.0224e-07	8.19097e-05	23.7619	1.71979	142.343	3.32009e-06	0.00023238	24	1	162.334	0.00125593	0.17139	23.4568	1.09021	1560.17	1.7405e-12	1.82552e-10	23.7396	1.26998	1475.17	160.294	0.108661
Bscl2 //NM_001136064 // Berardinelli-Seip congenital lipodystrophy 2 homolog (seipin) //10461237	1.01952e-05	0.000416667	26.2632	20.1175	188.388	2.36444e-07	3.62371e-05	24	23	224.948	0.0012425	0.17139	24.4936	21.4945	2208.11	1.77802e-12	1.85939e-10	24.9189	21.6292	2040.24	231.157	0.113299
Fads2 //NM_019699 // fatty acid desaturase 2 //10465895	7.35276e-07	8.19097e-05	24	12.1859	627.476	4.96685e-06	0.000305539	26	10	745.078	0.000841947	0.17139	24.5841	10.6154	7167.47	1.82243e-12	1.90025e-10	24.8614	10.9673	6738.05	727.133	0.107915
Larp1 //NM_028451 // La ribonucleoprotein domain family, member 1 //10376312	2.91941e-06	0.000193661	21.9341	2.01259	410.535	5.97258e-07	7.00861e-05	24	23	369.994	0.00179643	0.17139	23.3743	22.8541	2312.06	1.85463e-12	1.92816e-10	23.1028	0.193111	1981.94	470.586	0.237437
Ube2u //NM_001033773 // ubiquitin-conjugating enzyme E2U (putative) //10506213	1.78343e-06	0.000142819	22.1778	2.32916	33.7514	2.19722e-06	0.000173997	24	0	38.5727	0.000812448	0.17139	23.964	22.2636	115.348	1.88316e-12	1.95212e-10	23.3806	0.250923	88.5122	39.0501	0.441183
Kdm4a //NM_001161823 // lysine (K)-specific demethylase 4A //10515590	1.42327e-05	0.000515335	21.234	2.96142	51.1374	8.8892e-08	1.91554e-05	24	23	48.6843	0.00252861	0.171886	23.0503	22.8617	539.726	1.89182e-12	1.95539e-10	22.7614	0.630792	506.385	57.6624	0.113871
Wdr91 //NM_001013366 // WD repeat domain 91 //10543879	6.40995e-06	0.000312224	20.5773	4.10782	73.4243	3.78114e-07	5.13139e-05	24	23	73.875	0.00138803	0.17139	22.9706	0.0194678	430.433	1.98364e-12	2.03257e-10	22.516	1.06418	384.033	85.0699	0.221517
Gstm4 //NM_001160411 // glutathione S-transferase, mu 4 //10501235	1.34338e-07	3.22739e-05	21.6957	6.24205	549.56	1.08035e-05	0.000506768	22	6	511.662	0.00230787	0.17139	21.9835	5.79933	3814.32	1.97542e-12	2.03257e-10	21.893	6.01501	3602.49	560.999	0.155725
Ywhab //NM_018753 // tyrosine 3-monooxygenase//10478424	2.29035e-06	0.000167909	23.2093	21.8092	204.879	9.32342e-07	9.63673e-05	26	20	217.011	0.00157413	0.17139	24.8598	21.1907	2580.73	1.98208e-12	2.03257e-10	24.6897	21.0776	2402.55	236.791	0.0985583
Pnpla2 //NM_001163689 // patatin-like phospholipase domain containing 2 //10558921	1.06612e-06	0.000107082	20.7917	14.1955	100.566	2.19722e-06	0.000173997	24	9	157.473	0.00145134	0.17139	23.0503	10.0403	768.693	2.0034e-12	2.04105e-10	22.614	10.9742	682.716	164.864	0.241483
Abcc2 //NM_013806 // ATP-binding cassette, sub-family C (CFTR//10463308	2.13339e-06	0.000161393	26.2632	4.28027	498.122	1.43906e-06	0.000128885	24	10	815.471	0.00110497	0.17139	23.5398	9.99577	7091.54	1.99918e-12	2.04105e-10	24.601	8.4959	6560.8	905.48	0.138014
Stra13 //NM_016665 // stimulated by retinoic acid 13 //10393917	1.27935e-05	0.000481081	23.2093	21.6996	113.483	1.45959e-07	2.58195e-05	26	20	116.885	0.00186302	0.17139	24.8598	20.874	1365.8	2.04725e-12	2.07977e-10	24.6897	20.9258	1281.18	130.869	0.102148
Ept1 //NM_027652 // ethanolaminephosphotransferase 1 (CDP-ethanolamine-specific) //10520483	1.20626e-06	0.00011468	21.9341	2.93521	450.599	2.19722e-06	0.000173997	24	0	450.498	0.00131775	0.17139	23.1304	0.0675015	2926.98	2.0548e-12	2.0815e-10	23.0215	1.02173	2562.85	510.484	0.199186
Tenc1 //NM_153533 // tensin like C1 domain-containing phosphatase //10427095	4.40041e-07	6.28357e-05	22.1778	10.0612	279.41	3.32009e-06	0.00023238	24	8	261.736	0.00240783	0.17139	22.8916	9.78889	1003.97	2.06879e-12	2.08918e-10	23.0231	9.33393	865.535	295.045	0.340882
Lrig2 //NM_001025067 // leucine-rich repeats and immunoglobulin-like domains 2 //10500876	1.07725e-05	0.000433781	21.234	3.14446	42.7992	2.36444e-07	3.62371e-05	24	23	43.1865	0.00139321	0.17139	23.3743	22.8672	257.147	2.08589e-12	2.08918e-10	22.8695	0.575391	231.454	49.7546	0.214965
//---////10608665	1.74968e-06	0.000141712	22.427	0.159404	211.685	1.43906e-06	0.000128885	26	19	203.01	0.00140803	0.17139	24.3144	21.713	1378.43	2.084e-12	2.08918e-10	24.2471	21.3238	1197.37	245.529	0.205057
Nop16 //NM_178605 // NOP16 nucleolar protein //10409338	1.28396e-07	3.12688e-05	23.7619	19.4333	397.388	1.08035e-05	0.000506768	26	17	412.385	0.00254643	0.172003	24.7672	19.9034	2460.69	2.07678e-12	2.08918e-10	24.843	18.8917	2147.05	428.928	0.199775
Magi1 //NM_001083321 // membrane associated guanylate kinase, WW and PDZ domain containing 1 //10546476	1.33225e-06	0.000121646	22.6818	3.74462	50.3771	1.43906e-06	0.000128885	24	2	53.5987	0.0018579	0.17139	23.7077	1.99834	425.203	2.09321e-12	2.09063e-10	23.4632	2.59593	400.033	54.553	0.136371
Tmem67 //NM_177861 // transmembrane protein 67 //10511588	5.54254e-06	0.000285609	22.1778	1.06291	27.4677	5.97258e-07	7.00861e-05	24	23	28.8853	0.00109234	0.17139	24.2259	21.6087	153.229	2.12308e-12	2.11452e-10	23.4679	22.6641	128.607	31.7523	0.246894
Ivns1abp //NM_001039511 // influenza virus NS1A binding protein //10350594	7.874e-07	8.45825e-05	21.6957	15.9533	409.85	2.19722e-06	0.000173997	22	16	372.716	0.00210404	0.17139	22.735	15.7509	2286.65	2.13651e-12	2.11945e-10	22.1436	15.91	2066.92	420.906	0.203639
Pik3r1 //NM_001024955 // phosphatidylinositol 3-kinase, regulatory subunit, polypeptide 1 (p85 alpha) //10411782	1.41939e-06	0.000126724	24.0482	13.774	332.091	1.43906e-06	0.000128885	24	14	317.279	0.00178516	0.17139	24.6753	13.6054	2396.97	2.13995e-12	2.11945e-10	24.2412	13.7972	2174.83	360.161	0.165604
Zfyve1 //NM_183154 // zinc finger, FYVE domain containing 1 //10401365	9.31093e-07	9.62382e-05	23.2093	20.498	241.749	2.19722e-06	0.000173997	26	19	246.851	0.00183846	0.17139	24.2259	21.1389	1479.26	2.20324e-12	2.17606e-10	24.4784	20.3291	1328.9	262.621	0.197622
Pter //NM_008961 // phosphotriesterase related //10469312	2.15115e-05	0.000684135	20.7917	4.36623	192.406	1.45959e-07	2.58195e-05	24	23	195.444	0.00125008	0.17139	23.2112	22.9826	1556.41	2.2935e-12	2.25894e-10	22.6676	1.02767	1413.75	229.756	0.162516
Odc1 //NM_013614 // ornithine decarboxylase, structural 1 //10394770	5.21837e-08	1.78408e-05	26.6133	15.6777	208.311	3.24373e-05	0.00108092	24	19	284.823	0.00233707	0.17139	23.4568	20.8371	1036.93	2.3106e-12	2.26949e-10	24.69	18.8381	860.672	313.095	0.363779
Pvrl1 //NM_021424 // poliovirus receptor-related 1 //10584615	4.3684e-07	6.26565e-05	21.9341	0.990813	221.535	7.35927e-06	0.000392892	24	22	212.68	0.00132546	0.17139	23.1304	22.7158	1130.93	2.47802e-12	2.42723e-10	23.0215	22.5916	966.487	245.794	0.254317
Suox //NM_173733 // sulfite oxidase //10373515	5.03729e-06	0.000268455	20.3673	5.09441	232.058	5.97258e-07	7.00861e-05	24	23	217.895	0.00142907	0.17139	22.5806	0.831608	1951.54	2.499e-12	2.44106e-10	22.316	1.64861	1790.3	267.631	0.14949
Nr1d1 //NM_145434 // nuclear receptor subfamily 1, group D, member 1 //10390691	5.68503e-07	7.25926e-05	24.3415	5.458	1531.8	2.19722e-06	0.000173997	24	8	1376.1	0.0034698	0.181392	23.7925	6.25312	2066.35	2.51799e-12	2.45286e-10	24.0446	6.57012	1317.61	1545.79	1.17318
Slc6a16 //XM_355900 // solute carrier family 6, member 16 //10552888	3.14686e-06	0.000200879	23.7619	6.30277	6.23695	2.36444e-07	3.62371e-05	24	7	4.59619	0.00588254	0.193459	23.1304	6.44793	77.4623	2.54141e-12	2.46892e-10	23.6308	6.58258	75.6484	6.29417	0.083203
Psmd11 //NM_178616 // proteasome (prosome, macropain) 26S subunit, non-ATPase, 11 //10379467	3.64232e-06	0.000220182	25.2658	24.5167	236.824	1.43906e-06	0.000128885	24	2	276.443	0.000866394	0.17139	23.1304	2.13761	2112.28	2.63101e-12	2.54899e-10	24.1321	1.19497	1971.61	276.11	0.140043
Zfp931 //ENSMUST00000108923 // zinc finger protein 931 //10490294	1.19721e-06	0.00011443	24.3415	14.4238	201.891	1.43906e-06	0.000128885	24	15	194.826	0.00265849	0.174681	24.1379	15.5965	2432.36	2.65232e-12	2.56266e-10	24.1598	15.0093	2259.91	207.664	0.0918904
Lcmt2 //NM_177846 // leucine carboxyl methyltransferase 2 //10486710	1.13917e-05	0.000448555	20.7917	3.05856	67.9837	2.36444e-07	3.62371e-05	24	23	75.6074	0.0017091	0.17139	22.813	0.552285	494.277	2.66498e-12	2.56791e-10	22.5349	0.946555	449.795	95.5613	0.212455
Tsku //NM_001024619 // tsukushi //10565727	2.40136e-06	0.000172969	22.9425	15.2202	427.179	9.32342e-07	9.63673e-05	24	14	455.412	0.00214899	0.17139	24.3144	15.1485	1354.94	2.77811e-12	2.66969e-10	23.7523	14.8037	1031.34	451.783	0.438053
Tmem254b //NM_001270495 // transmembrane protein 254b //10418210	3.05478e-06	0.000199295	20.1616	4.74501	440.15	1.43906e-06	0.000128885	24	22	726.305	0.0011315	0.17139	23.0503	22.9417	5226.46	2.86648e-12	2.74719e-10	22.404	0.833627	4799.69	738.328	0.153828
Rab32 //NM_026405 // RAB32, member RAS oncogene family //10367822	3.64453e-06	0.000220182	22.9425	0.90934	149.8	9.32342e-07	9.63673e-05	24	0	147.891	0.00147718	0.17139	23.8779	22.7322	810.666	2.89102e-12	2.76326e-10	23.6068	23.542	704.042	172.986	0.245704
Fus //NM_139149 // fused in sarcoma //10557843	4.0586e-07	6.13878e-05	23.2093	6.68927	262.718	3.32009e-06	0.00023238	24	6	216.481	0.00380471	0.182347	23.5398	6.01144	1050.25	2.9492e-12	2.8113e-10	23.583	6.23792	901.658	265.446	0.294398
Chic1 //NM_009767 // cysteine-rich hydrophobic domain 1 //10601312	3.13396e-06	0.000200879	24	22.1716	100.77	1.43906e-06	0.000128885	24	23	120.42	0.00114924	0.17139	23.3743	22.5828	339.711	2.97962e-12	2.83271e-10	23.7914	22.5889	255.127	119.229	0.46733
Ehd3 //NM_020578 // EH-domain containing 3 //10446777	7.29786e-07	8.19097e-05	22.9425	21.0096	248.829	3.32009e-06	0.00023238	24	20	225.726	0.00216676	0.17139	22.9706	22.4947	1510.54	3.01581e-12	2.85947e-10	23.3044	21.1997	1368.75	269.418	0.196835
Repin1 //NM_001079901 // replication initiator 1 //10538100	6.42964e-06	0.000312312	21.9341	1.42523	308.951	5.97258e-07	7.00861e-05	24	22	328.752	0.00139054	0.17139	23.7925	22.3648	2117.42	3.06444e-12	2.88252e-10	23.2422	22.6063	1917.82	356.199	0.185731
Dazap2 //NM_011873 // DAZ associated protein 2 //10426921	2.69325e-06	0.000184867	24.3415	1.1563	223.529	9.32342e-07	9.63673e-05	26	25	225.991	0.00212329	0.17139	25.0471	0.562347	1751.05	3.06e-12	2.88252e-10	25.1295	0.267455	1602.57	244.977	0.152865
Sqstm1 //NM_001290769 // sequestosome 1 //10385572	5.02345e-07	6.7148e-05	22.9425	3.2569	596.814	7.35927e-06	0.000392892	24	2	625.719	0.00143985	0.17139	23.6234	2.66204	5332.34	3.05522e-12	2.88252e-10	23.522	2.64998	5045.99	639.015	0.126638
Wdtc1 //NM_199306 // WD and tetratricopeptide repeats 1 //10517036	1.39784e-07	3.29151e-05	24.3415	5.55144	236.451	1.57188e-05	0.000652157	24	6	173.365	0.00244502	0.17139	23.964	5.873	1320.05	3.08187e-12	2.88366e-10	24.1018	5.80975	1209.52	237.808	0.196613
Tmx2 //NM_001290751 // thioredoxin-related transmembrane protein 2 //10447354	5.69333e-06	0.000289189	21.4624	1.78152	349.423	3.78114e-07	5.13139e-05	24	21	323.006	0.00249024	0.17139	23.3743	22.2001	2926.52	3.07565e-12	2.88366e-10	22.9456	22.2047	2593.84	393.46	0.15169
Snap23 //NM_001177792 // synaptosomal-associated protein 23 //10475199	5.28588e-07	6.91252e-05	24.0482	20.3946	258.904	4.96685e-06	0.000305539	26	20	272.802	0.00214249	0.17139	24.3144	21.6833	2868.87	3.21809e-12	3.00322e-10	24.7875	20.7388	2684.32	287.092	0.106951
Gpr155 //NM_001190297 // G protein-coupled receptor 155 //10483679	1.36929e-07	3.26085e-05	24.0482	17.8364	244.539	1.57188e-05	0.000652157	24	19	227.052	0.00263807	0.174681	24.4936	16.7398	1660.7	3.24674e-12	3.01691e-10	24.1806	17.8691	1511.68	248.14	0.164148
Ppif //NM_134084 // peptidylprolyl isomerase F (cyclophilin F) //10413222	3.61781e-07	5.84705e-05	25.2658	14.7834	206.507	4.96685e-06	0.000305539	26	14	175.645	0.00316308	0.178877	24.6753	15.3237	1850.46	3.24973e-12	3.01691e-10	25.3137	14.7217	1722.27	208.741	0.121201
4932438A13Rik //NM_172679 // RIKEN cDNA 4932438A13 gene //10491603	4.07464e-06	0.000235445	24	22.6101	78.9905	9.32342e-07	9.63673e-05	24	23	83.5093	0.00156873	0.17139	23.2925	23.0754	585.844	3.39784e-12	3.13801e-10	23.7642	22.901	525.974	93.9049	0.178535
Ccdc162 //NM_001177571 // coiled-coil domain containing 162 //10368817	2.26216e-06	0.000166736	21.6957	4.24508	5.99258	1.81814e-06	0.000160015	24	1	6.50538	0.00144892	0.17139	23.2925	0.299844	59.9579	3.39773e-12	3.13801e-10	22.996	1.86268	55.6508	6.75853	0.121445
Trmt5 //NM_029580 // TRM5 tRNA methyltransferase 5 //10400975	9.53733e-07	9.78559e-05	22.1778	0.149503	62.0183	1.43906e-06	0.000128885	22	1	51.5481	0.00448068	0.186178	22.3529	1.08695	332.318	3.49976e-12	3.22376e-10	22.1769	0.746009	282.706	66.6456	0.235742
Tmx2 //NM_001290751 // thioredoxin-related transmembrane protein 2 //10484431	2.9903e-06	0.00019726	21.9341	0.920047	357.793	9.32342e-07	9.63673e-05	24	22	329.936	0.00221748	0.17139	23.5398	22.0756	2927.77	3.51719e-12	3.23145e-10	23.158	22.3419	2591.22	399.665	0.154238
Hal //NM_010401 // histidine ammonia lyase //10365769	2.4568e-06	0.000174513	22.9425	2.3495	964.167	1.43906e-06	0.000128885	24	1	978.035	0.00179086	0.17139	23.5398	0.298394	7365.83	3.59712e-12	3.29637e-10	23.4941	1.22426	6725.66	1089.16	0.161941
Cks2 //NM_025415 // CDC28 protein kinase regulatory subunit 2 //10353004	1.91738e-06	0.000150828	24	21.3711	145.446	2.19722e-06	0.000173997	24	22	158.958	0.00152683	0.17139	24.1379	21.9124	976.887	3.65097e-12	3.33712e-10	24.046	21.7611	868.097	168.22	0.19378
Pdxk-ps //NR_027316 // pyridoxal (pyridoxine, vitamin B6) kinase, pseudogene //10449765	3.60272e-07	5.84705e-05	24.3415	16.7353	14.8607	3.32009e-06	0.00023238	24	17	12.834	0.00550216	0.188984	24.0506	16.6487	116.889	3.73035e-12	3.40093e-10	24.1307	16.7956	110.177	14.7922	0.134259
Lrrc3 //NM_145152 // leucine rich repeat containing 3 //10370334	2.01895e-07	4.24434e-05	23.7619	18.1111	180.924	1.08035e-05	0.000506768	24	19	164.65	0.00311368	0.178877	23.7925	17.6473	1224.04	3.84237e-12	3.4941e-10	23.8515	18.2506	1147.76	183.147	0.159569
Nadk //NM_001159637 // NAD kinase //10511084	5.39562e-07	6.94707e-05	25.5897	14.4648	232.928	3.32009e-06	0.00023238	26	15	225.779	0.00384933	0.182977	25.0471	14.9995	3332.79	3.89777e-12	3.53544e-10	25.5456	14.8251	3190.36	233.505	0.0731908
Ahcy //NM_016661 // S-adenosylhomocysteine hydrolase //10439762	2.0413e-07	4.24434e-05	22.9425	18.2559	515.884	1.08035e-05	0.000506768	22	19	509.895	0.00324651	0.179287	23.0503	17.732	10977.1	4.03788e-12	3.6532e-10	22.6643	18.3431	10704.8	513.616	0.0479799
Tmem254b //NM_001270495 // transmembrane protein 254b //10418185	4.32123e-06	0.000243997	20.5773	3.84138	492.602	1.43906e-06	0.000128885	24	22	760.988	0.00116795	0.17139	23.1304	22.8698	5602.48	4.09262e-12	3.69333e-10	22.5693	0.555873	5163.38	775.808	0.150252
Tnnc1 //NM_009393 // troponin C, cardiac//10413726	6.0107e-07	7.44309e-05	25.2658	15.492	43.6952	2.75866e-06	0.000217006	26	15	39.3151	0.0044409	0.186178	25.0471	15.2177	152.511	4.14602e-12	3.72262e-10	25.4376	15.2431	124.6	43.8742	0.352121
Bbs10 //NM_027914 // Bardet-Biedl syndrome 10 (human) //10366335	4.33013e-06	0.000243997	22.6818	21.1214	29.2393	5.97258e-07	7.00861e-05	24	21	28.1252	0.00284506	0.17576	23.8779	21.613	219.181	4.14302e-12	3.72262e-10	23.5199	21.2571	204.307	31.9186	0.156229
Pigb //NM_018889 // phosphatidylinositol glycan anchor biosynthesis, class B //10594928	4.45654e-06	0.000248755	22.9425	21.553	53.7009	5.97258e-07	7.00861e-05	24	21	48.702	0.0027878	0.175555	24.0506	21.4632	384.764	4.17599e-12	3.74009e-10	23.6644	21.3504	336.637	59.8559	0.177805
Commd7 //NM_001195390 // COMM domain containing 7 //10488722	1.65089e-06	0.000136599	21.9341	2.7365	89.8707	4.96685e-06	0.000305539	24	0	100.268	0.000922349	0.17139	23.7077	22.6419	486.756	4.25149e-12	3.78043e-10	23.2139	0.586637	431.027	103.135	0.239276
Tns1 //NM_001289895 // tensin 1 //10355534	1.96879e-07	4.217e-05	24.0482	15.8709	128.883	1.57188e-05	0.000652157	24	16	119.324	0.00244476	0.17139	23.4568	16.5768	790.902	4.25293e-12	3.78043e-10	23.835	16.1539	714.453	130.063	0.182045
Tmem109 //NM_134142 // transmembrane protein 109 //10466087	3.11828e-06	0.000200879	21.9341	1.34627	57.1624	1.43906e-06	0.000128885	24	22	62.4552	0.00168289	0.17139	23.3743	22.4946	508.675	4.2456e-12	3.78043e-10	23.1028	22.6292	470.573	64.1439	0.13631
Prkci //NM_008857 // protein kinase C, iota //10491279	2.90473e-06	0.000193048	22.427	21.9886	96.2518	9.32342e-07	9.63673e-05	24	21	84.7821	0.00288667	0.176354	23.6234	22.1092	854.156	4.38605e-12	3.88903e-10	23.3501	21.7286	774.568	107.133	0.138313
Gm5393 //ENSMUST00000119106 // predicted pseudogene 5393 //10601471	8.86594e-06	0.000378998	22.9425	22.0934	18.1877	3.78114e-07	5.13139e-05	24	22	17.6953	0.00235374	0.17139	23.964	22.0264	173.986	4.42446e-12	3.91334e-10	23.6355	22.0493	164.536	20.6095	0.125258
Fmo2 //NM_018881 // flavin containing monooxygenase 2 //10359582	6.82509e-06	0.00032412	22.6818	15.9364	203.435	2.36444e-07	3.62371e-05	24	15	174.585	0.00494571	0.186178	23.5398	15.8607	618.762	4.4722e-12	3.94575e-10	23.4072	15.6172	516.379	207.987	0.402778
Hist2h2aa1 //NM_013549 // histone cluster 2, H2aa1 //10494395	1.19173e-07	3.00518e-05	23.4824	19.5169	193.482	3.24373e-05	0.00108092	24	19	196.823	0.00207044	0.17139	23.7925	20.9382	1365.7	4.48397e-12	3.94634e-10	23.7583	19.82	1265.85	204.058	0.161203
Gm15470 //ENSMUST00000119135 // predicted gene 15470 //10552311	7.98958e-08	2.30957e-05	24.0482	18.6824	116.691	3.24373e-05	0.00108092	24	19	111.528	0.00319332	0.178877	23.4568	20.9274	436.891	4.6273e-12	4.06243e-10	23.835	19.5358	376.574	121.441	0.322489
Rbpms //NM_001042674 // RNA binding protein gene with multiple splicing //10578123	3.00299e-06	0.000197394	24	0.803682	191.777	2.19722e-06	0.000173997	26	24	229.244	0.0012708	0.17139	25.0471	24.1087	1214.67	4.6847e-12	4.09484e-10	25.0157	24.3357	1106.75	219.194	0.198051
4932438A13Rik //NM_172679 // RIKEN cDNA 4932438A13 gene //10491609	2.51948e-06	0.000177456	24	23.5694	288.972	3.32009e-06	0.00023238	26	23	325.269	0.001003	0.17139	24.7672	22.2581	1983.28	4.68725e-12	4.09484e-10	24.9224	22.9645	1790.95	338.512	0.189013
Smarca2 //NM_011416 // SWI//10462237	6.66381e-08	2.04257e-05	21.0105	17.3324	249.85	9.05964e-05	0.00229107	22	17	225.638	0.00139853	0.17139	22.2781	17.3799	2158.89	4.71523e-12	4.10918e-10	21.7629	17.2481	2008.23	247.934	0.123459
Tmem218 //NM_025464 // transmembrane protein 218 //10584271	1.01608e-06	0.000102636	20.1616	6.63823	21.2989	7.35927e-06	0.000392892	24	1	35.4614	0.00120841	0.17139	23.3743	0.512892	168.377	5.02587e-12	4.36919e-10	22.512	2.54905	154.032	35.7685	0.232215
Tcta //NM_133986 // T cell leukemia translocation altered gene //10596900	3.30454e-07	5.66558e-05	22.9425	21.4443	68.4768	1.57188e-05	0.000652157	26	19	72.6906	0.00174943	0.17139	23.7077	22.0847	387.17	5.05251e-12	4.38164e-10	24.2167	21.0764	335.572	75.7371	0.225696
Syt1 //NM_001252341 // synaptotagmin I //10372324	2.32763e-07	4.52246e-05	22.427	9.92401	203.963	1.57188e-05	0.000652157	24	8	202.321	0.0025789	0.173337	22.9706	9.67809	567.103	5.23448e-12	4.5284e-10	23.1325	9.24113	416.121	217.923	0.5237
//---////10339993	8.65425e-08	2.46168e-05	22.427	8.69073	361.314	2.26744e-05	0.000845086	24	6	309.218	0.00485766	0.186178	22.2781	7.97736	3103.76	5.28477e-12	4.56081e-10	22.9017	7.61923	2864.82	361.831	0.126301
Itpr2 //NM_010586 // inositol 1,4,5-triphosphate receptor 2 //10549282	3.77394e-07	5.94389e-05	24.3415	17.3491	101.928	7.35927e-06	0.000392892	24	18	94.0452	0.00353004	0.181392	24.3144	16.8558	1019.7	5.42644e-12	4.67173e-10	24.2186	17.4042	968.69	102.072	0.105372
Gm13238 //NR_033612 // carnitine deficiency-associated gene expressed in ventricle 3 pseudogene //10510219	7.83957e-06	0.000351063	21.9341	13.5948	124.585	5.97258e-07	7.00861e-05	24	12	117.097	0.00214167	0.17139	23.2925	11.1843	1250.43	5.54268e-12	4.76028e-10	23.0755	12.2821	1171.1	140.618	0.120073
//---////10338578	2.89615e-07	5.17465e-05	25.5897	15.7196	428.943	1.08035e-05	0.000506768	26	16	415.567	0.0032728	0.179287	24.6753	15.8733	2696.68	5.65292e-12	4.84326e-10	25.4217	15.871	2419.33	428.504	0.177117
Slc6a9 //NM_008135 // solute carrier family 6 (neurotransmitter transporter, glycine), member 9 //10507500	5.7711e-07	7.27324e-05	21.0105	16.619	302.505	1.08035e-05	0.000506768	24	14	335.575	0.00167266	0.17139	22.9706	15.6045	1839.98	5.75073e-12	4.91522e-10	22.6604	15.5027	1709.64	311.649	0.182289
Dph6 //NM_025675 // diphthamine biosynthesis 6 //10486029	4.21902e-06	0.000240431	21.0105	5.6639	97.7164	2.19722e-06	0.000173997	24	1	108.152	0.00113607	0.17139	23.2112	0.666291	444.779	5.80391e-12	4.94878e-10	22.7406	2.40436	379.909	112.795	0.296901
Sdr42e1 //NM_028725 // short chain dehydrogenase//10582069	1.99935e-06	0.000155556	21.9341	4.2397	275.612	3.32009e-06	0.00023238	24	2	285.954	0.00160557	0.17139	23.3743	0.858179	1698.08	5.86931e-12	4.99256e-10	23.1028	2.39239	1537.2	304.863	0.198324
Abhd6 //NM_025341 // abhydrolase domain containing 6 //10412607	4.33038e-07	6.25899e-05	22.6818	17.5513	312.178	4.96685e-06	0.000305539	24	17	293.096	0.00496861	0.186178	23.5398	16.6608	2005.18	5.88429e-12	4.99336e-10	23.4072	17.0832	1815.92	315.654	0.173826
Mrpl34 //NM_053162 // mitochondrial ribosomal protein L34 //10572613	1.28149e-06	0.000119592	24.0482	19.4451	199.495	3.32009e-06	0.00023238	24	20	189.805	0.00252829	0.171886	23.7925	21.7962	1219.58	5.92071e-12	5.0123e-10	23.9469	20.4101	1132.26	214.194	0.189175
Acmsd //NM_001033041 // amino carboxymuconate semialdehyde decarboxylase //10349431	7.69021e-07	8.34371e-05	25.9221	17.2072	428.212	4.96685e-06	0.000305539	26	18	367.13	0.00282496	0.175555	26.5469	18.039	1310.94	5.93781e-12	5.01484e-10	26.1563	17.7482	930.12	448.13	0.481798
Hmgcs1 //NM_001291439 // 3-hydroxy-3-methylglutaryl-Coenzyme A synthase 1 //10412466	1.3501e-06	0.00012246	20.5773	7.57766	1325.86	2.19722e-06	0.000173997	22	6	1193.95	0.003653	0.182347	22.5806	3.01178	5130.61	5.96179e-12	5.02316e-10	21.7193	5.63939	4591.37	1379.22	0.300395
Fbxo6 //NM_001163707 // F-box protein 6 //10518473	4.95889e-07	6.68179e-05	20.1616	8.10602	42.271	1.08035e-05	0.000506768	24	2	67.7939	0.0020634	0.17139	23.3743	0.938808	417.473	6.07436e-12	5.09387e-10	22.512	3.2837	395.12	64.7947	0.163987
Hsp90ab1 //NM_008302 // heat shock protein 90 alpha (cytosolic), class B member 1 //10451110	1.24571e-07	3.09737e-05	22.9425	20.1352	882.907	4.60327e-05	0.0014122	24	20	889.47	0.00192319	0.17139	23.7925	21.2168	7583.28	6.06082e-12	5.09387e-10	23.5783	20.4572	7086.8	935.739	0.13204
Park2 //NM_016694 // Parkinson disease (autosomal recessive, juvenile) 2, parkin //10441718	7.95042e-07	8.48904e-05	23.2093	8.4095	39.648	4.96685e-06	0.000305539	24	8	39.8455	0.00285221	0.17576	23.3743	8.64538	276.322	6.18194e-12	5.17189e-10	23.5279	8.35693	250.75	41.9902	0.167458
Serpinf2 //NM_008878 // serine (or cysteine) peptidase inhibitor, clade F, member 2 //10388440	1.30844e-08	9.66162e-06	21.9341	6.70157	791.228	0.000173191	0.00372758	24	3	826.449	0.00518429	0.186178	23.1304	4.41732	7634.19	6.43186e-12	5.36833e-10	23.0215	4.74775	7500.54	809.261	0.107894
Gck //NM_001287386 // glucokinase //10384051	1.70871e-06	0.000139988	22.9425	16.7442	594.179	1.43906e-06	0.000128885	24	15	500.349	0.00486929	0.186178	23.4568	16.4224	1725.27	6.54765e-12	5.45218e-10	23.4664	16.0806	1376.8	608.427	0.441915
Hnrnpk //NM_025279 // heterogeneous nuclear ribonucleoprotein K //10409689	4.50909e-07	6.3813e-05	24.95	3.84924	328.483	7.35927e-06	0.000392892	24	6	278.971	0.00367853	0.182347	24.4037	4.74133	4043.08	6.66744e-12	5.53896e-10	24.4512	4.87659	3889.79	325.826	0.0837643
//---////10343024	6.92639e-06	0.00032412	24.642	20.5953	228.926	9.32342e-07	9.63673e-05	26	20	255.478	0.00193507	0.17139	24.8598	21.0472	1577.59	6.81599e-12	5.64917e-10	25.1673	20.5715	1403.44	262.981	0.187383
Lipa //NM_001111100 // lysosomal acid lipase A //10467139	7.51335e-07	8.27074e-05	23.2093	21.5613	535.156	7.35927e-06	0.000392892	22	1	522.835	0.00233986	0.17139	22.4283	1.15632	5014.2	7.04192e-12	5.82285e-10	22.5459	0.215002	4662.93	597.101	0.128053
Sort1 //NM_001271599 // sortilin 1 //10495285	3.77856e-08	1.59138e-05	22.6818	7.7211	146.839	9.05964e-05	0.00229107	24	6	129.577	0.00380942	0.182347	22.9706	6.36463	679.327	7.09455e-12	5.85275e-10	23.2175	6.70983	584.484	147.831	0.252925
1700024P16Rik //NM_001162980 // RIKEN cDNA 1700024P16 gene //10506470	2.71806e-06	0.000185856	23.7619	20.0614	83.1656	1.43906e-06	0.000128885	26	19	73.327	0.00339983	0.180964	24.7672	20.4239	312.808	7.22611e-12	5.94749e-10	24.843	19.8846	239.934	90.8014	0.378443
Anapc15 //NM_001291348 // anaphase prompoting complex C subunit 15 //10372091	2.95436e-06	0.000195615	23.7619	22.6212	63.9487	3.32009e-06	0.00023238	24	23	64.8947	0.00143059	0.17139	24.5841	21.7242	409.756	7.60014e-12	6.24089e-10	24.1153	22.4637	352.634	75.3023	0.213542
Anp32a //NM_009672 // acidic (leucine-rich) nuclear phosphoprotein 32 family, member A //10586064	8.28953e-06	0.000362984	21.4624	4.3193	391.228	1.43906e-06	0.000128885	24	23	557.677	0.00118777	0.17139	23.3743	22.8385	2672.76	7.66975e-12	6.28354e-10	22.9456	0.874545	2282.18	579.089	0.253743
Hsd3b5 //NM_008295 // hydroxy-delta-5-steroid dehydrogenase, 3 beta- and steroid delta-isomerase 5 //10500545	4.12585e-08	1.66639e-05	25.5897	2.64893	791.012	9.05964e-05	0.00229107	24	5	681.227	0.00381539	0.182347	24.9531	3.33689	4305.11	7.71672e-12	6.29302e-10	24.8476	3.68379	3713.2	777.655	0.20943
Clic4 //NM_013885 // chloride intracellular channel 4 (mitochondrial) //10517336	1.98165e-05	0.000645826	22.1778	0.628786	220.157	1.45959e-07	2.58195e-05	24	22	180.507	0.00493056	0.186178	23.1304	22.6167	1819.96	7.71649e-12	6.29302e-10	23.1027	22.51	1640.93	244.294	0.148875
Tab2 //NM_138667 // TGF-beta activated kinase 1//10367728	2.66226e-06	0.000183093	22.1778	3.84329	439.288	7.35927e-06	0.000392892	24	2	522.764	0.000730711	0.17139	24.4936	24.3554	2450.54	7.74458e-12	6.30129e-10	23.5571	1.97041	2172.97	496.504	0.22849
Tubg1 //NM_134024 // tubulin, gamma 1 //10381250	4.79459e-08	1.72347e-05	25.2658	17.431	249.532	9.05964e-05	0.00229107	24	19	248.371	0.00339649	0.180964	24.5841	19.9243	1651.69	7.96641e-12	6.46698e-10	24.6166	18.8234	1487.58	257.759	0.173274
Mkl2 //NM_181860 // MKL//10433633	2.73568e-06	0.000186285	24.3415	19.963	171.444	2.19722e-06	0.000173997	24	21	169.635	0.0024712	0.17139	24.8598	20.9009	1067.43	8.01748e-12	6.49361e-10	24.4004	20.6249	935.89	191.218	0.204316
Dync2h1 //NM_029851 // dynein cytoplasmic 2 heavy chain 1 //10590690	6.0809e-06	0.000300713	22.9425	15.8745	16.7305	5.97258e-07	7.00861e-05	26	13	17.6777	0.00413883	0.184709	24.2259	15.5982	123.747	8.10751e-12	6.55161e-10	24.3895	14.9755	109.331	17.3813	0.158979
Cep44 //NM_001009951 // centrosomal protein 44 //10578746	4.51592e-06	0.000251541	23.7619	22.0385	38.2007	2.19722e-06	0.000173997	24	22	43.2573	0.00151938	0.17139	24.1379	21.8601	230.281	8.12994e-12	6.55483e-10	23.9666	21.9676	201.583	44.3673	0.220094
Ahcy //NM_016661 // S-adenosylhomocysteine hydrolase //10488816	2.77307e-07	4.97976e-05	22.6818	18.4231	464.969	1.57188e-05	0.000652157	22	19	456.862	0.00353562	0.181392	22.9706	17.7563	10163.8	8.29969e-12	6.67656e-10	22.5508	18.4068	9893.29	463.963	0.0468967
Dlg1 //NM_001252433 // discs, large homolog 1 (Drosophila) //10434942	5.86899e-07	7.34781e-05	24.0482	5.36242	163.451	4.96685e-06	0.000305539	24	6	132.759	0.00530379	0.187457	23.7077	5.45397	1278.22	8.32467e-12	6.68154e-10	23.9186	5.6051	1180.48	163.53	0.138528
Tdrkh //NM_028307 // tudor and KH domain containing protein //10494043	9.55001e-07	9.78559e-05	20.1616	3.8731	7.96972	1.57188e-05	0.000652157	24	21	14.8846	0.00109183	0.17139	23.5398	21.733	96.03	8.79363e-12	7.04204e-10	22.5671	22.1337	87.4313	14.2321	0.16278
Bnip3 //NM_009760 // BCL2//10414269	4.65691e-07	6.49337e-05	20.1616	17.1647	397.238	2.26744e-05	0.000845086	24	13	677.921	0.00155705	0.17139	23.2925	13.5989	3558.27	8.8195e-12	7.04688e-10	22.4847	14.4723	3318.58	626.234	0.188705
Tspan18 //NM_183180 // tetraspanin 18 //10485198	9.797e-05	0.00189729	24	0.437782	17.904	7.11334e-08	1.80659e-05	22	4	19.0919	0.00240972	0.17139	22.1298	2.47364	129.221	8.99658e-12	7.17225e-10	22.7099	2.36897	121.459	22.0148	0.181253
Ciart //NM_001033302 // circadian associated repressor of transcription //10500272	1.65023e-05	0.000571328	20.3673	15.3041	354.249	5.97258e-07	7.00861e-05	24	11	360.695	0.00174378	0.17139	22.735	11.5449	549.088	9.19442e-12	7.281e-10	22.3675	12.5505	357.627	414.071	1.15783
Camk1d //NM_001290374 // calcium//10479852	7.23449e-07	8.19097e-05	22.427	3.8848	408.696	1.57188e-05	0.000652157	24	2	469.377	0.00150787	0.17139	23.6234	0.826805	1215	9.17455e-12	7.281e-10	23.3501	2.25869	989.296	449.395	0.454257
Tmem254b //NM_001270495 // transmembrane protein 254b //10418198	3.03492e-06	0.000198363	20.1616	4.67486	454.829	4.96685e-06	0.000305539	24	22	736.54	0.00113973	0.17139	23.0503	22.9298	5604.24	9.1912e-12	7.281e-10	22.404	0.815461	5169.1	755.308	0.14612
Psen2 //NM_001128605 // presenilin 2 //10360648	6.5216e-06	0.000316346	21.9341	2.2345	181.21	9.32342e-07	9.63673e-05	24	23	153.884	0.00287854	0.176354	22.9706	0.088926	1132.59	9.35296e-12	7.39009e-10	22.9682	0.476427	970.238	203.86	0.210113
Zfp652 //NM_201609 // zinc finger protein 652 //10380560	9.51619e-06	0.000396668	24	0.638314	109.365	9.32342e-07	9.63673e-05	26	24	120.137	0.002001	0.17139	24.9531	23.6664	1055.72	9.47886e-12	7.47296e-10	24.9844	24.1281	985.514	125.652	0.127498
//---////10339191	7.15911e-07	8.19097e-05	22.6818	6.98462	139.753	4.96685e-06	0.000305539	24	5	111.369	0.00522131	0.186395	22.9706	6.00536	848.434	9.88543e-12	7.77624e-10	23.2175	6.01967	784.979	140.398	0.178856
Dusp19 //NM_024438 // dual specificity phosphatase 19 //10473224	5.36262e-06	0.000280402	22.427	0.970385	92.223	2.19722e-06	0.000173997	24	23	98.8889	0.00158565	0.17139	23.8779	22.0195	572.614	9.94416e-12	7.80518e-10	23.435	22.8301	491.742	105.177	0.213886
Mmab //NM_029956 // methylmalonic aciduria (cobalamin deficiency) type B homolog (human) //10532828	1.0382e-05	0.000422845	20.5773	6.31384	76.7693	9.32342e-07	9.63673e-05	24	23	118.794	0.00195371	0.17139	23.6234	22.3445	606.559	1.00578e-11	7.85971e-10	22.7336	0.786722	519.048	122.573	0.236149
Ndufs7 //NM_029272 // NADH dehydrogenase (ubiquinone) Fe-S protein 7 //10364744	4.23529e-06	0.000240944	24.642	19.5819	320.435	1.81814e-06	0.000160015	24	21	317.951	0.0024547	0.17139	24.2259	21.4092	5091.55	1.00533e-11	7.85971e-10	24.2893	20.6805	4948.75	357.017	0.0721428
Lpar6 //NM_175116 // lysophosphatidic acid receptor 6 //10416371	7.29629e-06	0.000336481	24.642	18.6195	212.46	5.97258e-07	7.00861e-05	26	18	213.334	0.00435076	0.186088	25.4302	19.7401	1432.28	1.0082e-11	7.86134e-10	25.3574	18.8037	1312.2	228.189	0.173898
Ces1d //NM_053200 // carboxylesterase 1D //10580635	1.41452e-07	3.30886e-05	22.427	19.3245	719.52	2.26744e-05	0.000845086	22	19	530.33	0.00593787	0.193459	22.4283	18.9625	7106.09	1.01246e-11	7.87722e-10	22.2851	19.0967	6845.51	714.887	0.104432
//---////10342969	2.45897e-06	0.000174513	23.2093	21.1247	147.727	3.32009e-06	0.00023238	24	22	151.922	0.00238035	0.17139	23.2925	22.5159	581.483	1.03183e-11	8.01043e-10	23.5006	21.8813	508.648	161.591	0.317688
Serpine2 //NM_009255 // serine (or cysteine) peptidase inhibitor, clade E, member 2 //10355984	3.4442e-06	0.000213721	26.2632	16.324	70.6724	9.32342e-07	9.63673e-05	26	18	66.7509	0.00609029	0.193754	25.7253	17.9904	262.234	1.03799e-11	8.04071e-10	25.9962	17.4502	221.002	71.6105	0.324027
Glo1 //NM_001113560 // glyoxalase 1 //10449644	9.69727e-06	0.00040186	21.6957	4.47889	450.982	1.43906e-06	0.000128885	24	1	473.956	0.00141651	0.17139	23.964	0.32371	4139.31	1.04847e-11	8.10424e-10	23.2199	1.95649	3905.39	517.505	0.13251
Cdkn1a //NM_001111099 // cyclin-dependent kinase inhibitor 1A (P21) //10443463	0.000193692	0.00311343	23.4824	22.2675	127.198	1.05336e-08	4.68166e-06	24	22	93.5679	0.00977473	0.224516	23.8779	22.1653	254.678	1.05722e-11	8.15413e-10	23.7868	22.147	162.376	146.842	0.90433
Pomt1 //NM_145145 // protein-O-mannosyltransferase 1 //10471337	4.3297e-06	0.000243997	21.234	4.03436	128.357	3.32009e-06	0.00023238	22	3	116.531	0.00145737	0.17139	23.0503	0.107479	756.541	1.10723e-11	8.52117e-10	22.0948	2.47291	640.399	144.411	0.225501
Cks2 //NM_025415 // CDC28 protein kinase regulatory subunit 2 //10405185	2.62126e-06	0.000181679	23.4824	21.6591	95.452	4.14347e-06	0.000285514	24	22	100.939	0.00193775	0.17139	24.0506	21.9856	640.647	1.112e-11	8.52117e-10	23.8443	21.8824	569.23	109.072	0.191614
Mbl1 //NM_010775 // mannose-binding lectin (protein A) 1 //10414211	3.01454e-06	0.000197394	22.6818	1.29944	463.893	4.96685e-06	0.000305539	24	23	448.801	0.00140322	0.17139	23.7077	22.8278	3217.91	1.11022e-11	8.52117e-10	23.4632	23.2845	2880.73	533.404	0.185163
Ncoa5 //NM_144892 // nuclear receptor coactivator 5 //10489620	6.92067e-07	8.14806e-05	22.427	21.7234	67.9633	1.57188e-05	0.000652157	24	21	63.675	0.00197714	0.17139	23.0503	22.4583	371.57	1.13491e-11	8.67807e-10	23.1591	21.764	331.955	73.7311	0.222112
Tor3a //NM_023141 // torsin family 3, member A //10359181	1.80533e-07	3.91405e-05	21.9341	0.173988	70.1024	4.60327e-05	0.0014122	24	21	66.1145	0.00267426	0.174681	22.2781	0.974586	278.119	1.17033e-11	8.91858e-10	22.7374	22.2177	230.923	74.6839	0.323414
Atat1 //NM_001142744 // alpha tubulin acetyltransferase 1 //10450622	3.52325e-06	0.000216735	24.3415	21.9415	64.9189	3.32009e-06	0.00023238	24	23	69.4025	0.00190176	0.17139	24.9531	21.3648	434.379	1.17139e-11	8.91858e-10	24.4315	22.1165	373.25	76.8946	0.206014
Smarca4 //NM_001174078 // SWI//10583697	4.06637e-06	0.000235445	22.6818	21.836	122.65	1.43906e-06	0.000128885	24	21	107.233	0.00393639	0.183462	23.2925	22.3589	1058.31	1.21033e-11	9.19542e-10	23.3248	21.7588	954.659	135.52	0.141957
Tsr2 //NM_001164578 // TSR2 20S rRNA accumulation //10607317	3.01062e-05	0.000849568	23.4824	22.8075	54.6284	2.36444e-07	3.62371e-05	24	23	49.5328	0.00330616	0.179471	23.8779	22.1139	469.622	1.23497e-11	9.36258e-10	23.7868	22.6433	420.156	63.5752	0.151313
Fbxo44 //NM_001161851 // F-box protein 44 //10518484	1.06387e-05	0.000429851	26.6133	17.4031	26.1508	5.97258e-07	7.00861e-05	26	19	22.8395	0.00374287	0.182347	25.3333	20.0657	151.871	1.24715e-11	9.4348e-10	25.9822	18.8568	135.402	28.2	0.208269
Tk1 //NM_001271729 // thymidine kinase 1 //10582809	4.17869e-07	6.16504e-05	24.95	16.049	116.337	1.57188e-05	0.000652157	24	17	101.434	0.00367071	0.182347	24.4037	16.0162	548.098	1.2633e-11	9.53671e-10	24.4512	16.3629	482.404	115.237	0.23888
Cldn2 //NM_016675 // claudin 2 //10602033	6.27903e-06	0.000307331	24	0.200198	77.4888	1.43906e-06	0.000128885	24	1	67.2812	0.00269587	0.17487	23.2925	1.06819	510.613	1.27554e-11	9.60867e-10	23.7642	0.759908	459.258	89.9608	0.195883
Casp2 //NM_007610 // caspase 2 //10537728	1.36287e-05	0.000502158	24	21.2965	21.8855	5.97258e-07	7.00861e-05	24	22	21.2486	0.00299947	0.177732	24.4037	21.6083	205.581	1.27827e-11	9.60889e-10	24.1346	21.6361	190.28	25.2713	0.132812
Plin2 //NM_007408 // perilipin 2 //10514221	1.1992e-05	0.000467019	22.1778	3.7753	888.391	9.32342e-07	9.63673e-05	24	1	821.251	0.00219058	0.17139	24.0506	0.0399823	6295.74	1.28204e-11	9.61693e-10	23.4095	1.63254	5595.79	1018.91	0.182085
Ptprk //NM_008983 // protein tyrosine phosphatase, receptor type, K //10362314	1.21451e-06	0.000114837	22.9425	4.28859	187.117	7.35927e-06	0.000392892	24	3	194.242	0.00275229	0.175555	24.2259	2.0538	1551.34	1.28733e-11	9.63624e-10	23.7228	3.13397	1454.83	198.343	0.136334
4932438A13Rik //NM_172679 // RIKEN cDNA 4932438A13 gene //10491627	6.23568e-06	0.000306399	22.1778	1.31522	253.549	2.19722e-06	0.000173997	26	21	256.185	0.00183003	0.17139	23.7077	22.5615	1494.57	1.31057e-11	9.77633e-10	23.9618	22.549	1311.56	291.006	0.221877
Aspg //NM_001081169 // asparaginase homolog (S. cerevisiae) //10398795	4.29359e-07	6.23114e-05	24.3415	5.73105	233.347	1.57188e-05	0.000652157	24	7	204.973	0.00371804	0.182347	23.6234	6.47359	1524.01	1.31154e-11	9.77633e-10	23.9883	6.40689	1386.81	237.353	0.17115
4932438A13Rik //NM_172679 // RIKEN cDNA 4932438A13 gene //10491611	1.33502e-05	0.000494457	24	23.1076	130.908	9.32342e-07	9.63673e-05	24	23	135.8	0.0020455	0.17139	23.8779	22.8087	685.004	1.32953e-11	9.88967e-10	23.9593	22.9719	604.254	155.006	0.256525
Nt5e //NM_011851 // 5 nucleotidase, ecto //10587639	1.5159e-05	0.000537917	24	23.2058	82.794	1.43906e-06	0.000128885	22	3	87.0448	0.00120596	0.17139	22.3529	1.65534	366.038	1.371e-11	1.01557e-09	22.7843	1.36395	313.923	102.192	0.325531
Sept11 //NM_001009818 // septin 11 //10523281	9.97907e-06	0.000410666	20.5773	4.44072	72.6718	1.43906e-06	0.000128885	24	22	96.3433	0.00183154	0.17139	23.1304	22.7175	541.933	1.37071e-11	1.01557e-09	22.5693	0.626189	457.681	117.317	0.256328
Usp2 //NM_016808 // ubiquitin specific peptidase 2 //10584634	9.5802e-06	0.000398869	21.6957	14.2406	570.175	2.19722e-06	0.000173997	24	12	708.309	0.00127107	0.17139	23.0503	13.2757	1483.61	1.3929e-11	1.02964e-09	22.9153	13.2308	1048.57	764.375	0.72897
Adarb1 //NM_001024837 // adenosine deaminase, RNA-specific, B1 //10370303	2.24141e-05	0.000700687	20.7917	15.1739	44.9722	4.87686e-07	6.59322e-05	24	12	39.3505	0.00248344	0.17139	22.813	11.6047	345.907	1.41197e-11	1.04158e-09	22.5349	12.9087	313.157	52.0908	0.166341
Slc13a2 //NM_022411 // solute carrier family 13 (sodium-dependent dicarboxylate transporter), member 2 //10388834	1.38075e-06	0.000123974	22.9425	21.7609	76.0017	1.08035e-05	0.000506768	24	22	82.8906	0.00183011	0.17139	23.2925	22.4928	257.049	1.41944e-11	1.04492e-09	23.4117	22.092	217.009	84.1403	0.387726
Fam57a //NM_027773 // family with sequence similarity 57, member A //10378754	3.90535e-07	6.0637e-05	24.3415	18.7926	49.9986	2.26744e-05	0.000845086	26	17	38.2545	0.00309592	0.178877	24.7672	20.2384	372.106	1.42506e-11	1.04689e-09	25.0362	18.7471	337.729	53.2205	0.157583
Ccser2 //NM_027045 // coiled-coil serine rich 2 //10418991	3.42637e-07	5.71963e-05	24.642	14.9222	136.184	3.24373e-05	0.00108092	24	16	132.724	0.0025258	0.171886	23.8779	16.0224	1628.98	1.45709e-11	1.06821e-09	24.1733	15.6612	1540.66	137.164	0.0890296
Dhrs9 //NM_175512 // dehydrogenase//10472538	1.59141e-05	0.000555837	23.2093	23.0048	156.846	5.97258e-07	7.00861e-05	24	23	167.743	0.00296788	0.177653	24.1379	21.8729	428.695	1.46375e-11	1.07089e-09	23.7824	22.6402	266.387	182.062	0.683449
4932438A13Rik //NM_172679 // RIKEN cDNA 4932438A13 gene //10491613	1.88754e-05	0.000628403	22.1778	1.8599	219.882	9.32342e-07	9.63673e-05	26	22	242.82	0.00161643	0.17139	24.1379	22.341	1297.14	1.4753e-11	1.07712e-09	24.1052	22.8768	1146.06	257.414	0.224608
Sike1 //NM_025679 // suppressor of IKBKE 1 //10494832	3.49874e-05	0.000938169	24	21.4295	58.4073	3.07279e-07	4.66907e-05	26	20	74.8119	0.00267749	0.174681	25.2372	20.9175	363.21	1.49178e-11	1.08692e-09	25.0791	20.8227	328.143	68.0616	0.207414
Mlh3 //NM_175337 // mutL homolog 3 (E coli) //10401616	2.25545e-06	0.000166736	23.2093	20.7125	69.1715	4.96685e-06	0.000305539	26	18	54.5179	0.00263995	0.174681	24.2259	21.1265	355.536	1.53008e-11	1.11254e-09	24.4784	20.1365	304.257	75.985	0.249739
Coq10b //NM_001039710 // coenzyme Q10 homolog B (S. cerevisiae) //10346298	6.08077e-06	0.000300713	21.9341	13.1717	392.449	2.19722e-06	0.000173997	24	11	364.301	0.00227612	0.17139	23.0503	11.2998	1001.36	1.57064e-11	1.13508e-09	22.9948	11.8531	776.728	439.277	0.565548
Prpsap2 //NM_001164242 // phosphoribosyl pyrophosphate synthetase-associated protein 2 //10386775	2.64219e-06	0.000182419	23.7619	21.9066	147.379	7.35927e-06	0.000392892	24	22	150.773	0.00155798	0.17139	24.5841	21.4317	807.402	1.565e-11	1.13508e-09	24.1153	21.7883	667.249	171.37	0.25683
Pttg1ip //NM_145925 // pituitary tumor-transforming 1 interacting protein //10364280	2.62677e-06	0.000181707	24.3415	0.3505	358.158	4.96685e-06	0.000305539	24	1	363.877	0.0023268	0.17139	23.7077	1.0383	3938.94	1.56806e-11	1.13508e-09	24.0164	0.799704	3674.68	411.583	0.112005
Pqbp1 //NM_001252528 // polyglutamine binding protein 1 //10603373	3.1394e-06	0.000200879	22.427	0.150387	114.366	4.14347e-06	0.000285514	24	22	107.975	0.00237551	0.17139	23.0503	23.0339	828.969	1.59436e-11	1.14988e-09	23.1591	22.5694	775.623	126.604	0.163228
Vps13a //NM_173028 // vacuolar protein sorting 13A (yeast) //10466441	4.89666e-07	6.67071e-05	21.234	16.8919	126.595	3.24373e-05	0.00108092	22	17	125.016	0.00198091	0.17139	22.8916	16.6756	641.687	1.62158e-11	1.16714e-09	22.0419	16.8757	544.524	124.143	0.227984
Slc9a3r1 //NM_012030 // solute carrier family 9 (sodium//10382462	1.13043e-06	0.000111204	21.9341	16.3415	345.684	1.57188e-05	0.000652157	24	14	345.634	0.00178197	0.17139	23.4568	16.0101	3055.57	1.63126e-11	1.17174e-09	23.1303	15.5172	2818.96	363.672	0.129009
//---////10341128	7.79444e-06	0.000349923	21.6957	12.6972	181.956	9.32342e-07	9.63673e-05	22	13	153.725	0.0044256	0.186088	22.4283	11.6788	1099.28	1.65528e-11	1.18659e-09	22.0413	12.4704	969.382	197.082	0.203307
Tubb5 //NM_011655 // tubulin, beta 5 class I //10450605	1.30377e-06	0.000120408	20.5773	4.37306	242.72	1.08035e-05	0.000506768	22	2	235.749	0.00228954	0.17139	21.911	2.22206	1401.72	1.65951e-11	1.18723e-09	21.4961	2.88387	1272.33	260.8	0.204979
Hist2h3c2 //NM_054045 // histone cluster 2, H3c2 //10494402	2.23559e-07	4.44071e-05	23.7619	19.6877	235.462	6.48215e-05	0.00180485	26	17	204.92	0.00225463	0.17139	24.2259	20.994	1161.7	1.67995e-11	1.19704e-09	24.6626	19.4019	1014.74	253.917	0.250228
Tuba4a //NM_009447 // tubulin, alpha 4A //10355806	7.2498e-07	8.19097e-05	21.234	2.52897	528.743	2.26744e-05	0.000845086	22	2	541.29	0.00198584	0.17139	22.4283	0.936185	3190.59	1.67857e-11	1.19704e-09	21.8875	1.83824	2901.79	564.552	0.194553
Slc25a47 //NM_001012310 // solute carrier family 25, member 47 //10398299	4.83171e-07	6.65711e-05	22.6818	10.2055	1358.69	3.24373e-05	0.00108092	24	9	1315.78	0.00212311	0.17139	23.2112	9.663	4562.45	1.70896e-11	1.21305e-09	23.2977	9.63997	3716.73	1485.09	0.399569
Pnkp //NM_001290764 // polynucleotide kinase 3- phosphatase //10552760	2.04125e-06	0.000156758	20.3673	4.86499	42.3585	4.96685e-06	0.000305539	24	23	40.9061	0.00328259	0.179287	22.2037	1.48432	346.224	1.70924e-11	1.21305e-09	22.1903	1.87802	324.835	45.7705	0.140904
//---////10343399	1.44175e-06	0.000127838	27.7222	16.2785	162.427	7.35927e-06	0.000392892	28	18	132.583	0.00314412	0.178877	26.3366	19.3745	1493.01	1.71305e-11	1.21333e-09	27.353	17.9097	1325.04	176.161	0.132948
Cluh //NM_001081158 // clustered mitochondria (cluA//10378453	7.46909e-05	0.00155476	20.7917	5.56615	241.293	2.36444e-07	3.62371e-05	24	0	246.798	0.00189682	0.17139	23.6234	0.771361	2419.8	1.71971e-11	1.21563e-09	22.805	2.06914	2336.16	289.128	0.123762
Loxl4 //NM_001164311 // lysyl oxidase-like 4 //10467768	8.84821e-06	0.000378998	21.9341	3.03602	64.6355	1.1857e-06	0.000122199	24	23	54.8715	0.00327843	0.179287	22.735	1.00385	178.273	1.76285e-11	1.24365e-09	22.8897	1.07135	146.149	70.9887	0.485729
Szt2 //NM_198170 // seizure threshold 2 //10515731	3.36213e-07	5.66558e-05	21.4624	1.31873	39.7353	6.48215e-05	0.00180485	22	1	41.2243	0.00158383	0.17139	22.6576	0.272487	186.641	1.76873e-11	1.24533e-09	22.04	0.87421	161.545	42.5498	0.263393
Lrrc8d //NM_178701 // leucine rich repeat containing 8D //10523772	3.49546e-06	0.000216229	21.9341	3.61752	137.278	7.35927e-06	0.000392892	24	1	145.31	0.00134769	0.17139	23.7077	23.2403	675.512	1.77596e-11	1.24794e-09	23.2139	1.41705	593.952	155.86	0.262413
Rnf141 //NM_025999 // ring finger protein 141 //10560015	2.16899e-06	0.000162545	23.2093	1.85749	277.419	1.32612e-05	0.000615554	26	24	326.754	0.00121823	0.17139	24.4037	23.5352	2116.55	1.79383e-11	1.25802e-09	24.5377	24.2463	1962.97	315.607	0.160781
2900097C17Rik //NR_024329 // RIKEN cDNA 2900097C17 gene //10541089	4.58341e-06	0.00025424	26.2632	24.0846	135.838	3.32009e-06	0.00023238	26	24	145.805	0.00234922	0.17139	25.6262	24.919	1097.25	1.82782e-11	1.27681e-09	25.9631	24.3389	1003.51	151.308	0.150778
Sppl2b //NM_175195 // signal peptide peptidase like 2B //10364916	1.01602e-05	0.000416195	23.4824	22.3681	49.0366	1.43906e-06	0.000128885	24	23	51.1238	0.00244328	0.17139	23.5398	22.5748	536.846	1.82661e-11	1.27681e-09	23.6741	22.6473	504.261	56.6022	0.112248
Snora44 //NR_034050 // small nucleolar RNA, H//10508721	4.60226e-06	0.000254888	21.9341	12.1913	240.701	4.96685e-06	0.000305539	24	10	254.099	0.00157558	0.17139	23.6234	10.0952	619.258	1.84061e-11	1.28262e-09	23.1858	10.7903	448.282	274.082	0.611406
Atp6ap1 //NM_018794 // ATPase, H+ transporting, lysosomal accessory protein 1 //10600377	6.35108e-07	7.68583e-05	22.427	20.9487	241.375	1.57188e-05	0.000652157	24	19	219.521	0.0036134	0.182062	23.2925	21.9668	2727.49	1.84335e-11	1.28262e-09	23.2398	20.7128	2575.49	258.032	0.100188
Hes6 //NM_019479 // hairy and enhancer of split 6 //10356593	8.51978e-07	8.9624e-05	25.5897	14.3895	272.525	1.08035e-05	0.000506768	26	14	258.943	0.00399212	0.183463	24.7672	15.3308	1374.88	1.87552e-11	1.30246e-09	25.4523	14.5878	1176.01	275.005	0.233846
Slc38a3 //NM_001199217 // solute carrier family 38, member 3 //10596718	8.15537e-07	8.68181e-05	22.427	10.8879	998.544	3.24373e-05	0.00108092	24	9	1098.35	0.00139573	0.17139	23.6234	10.3907	11340.2	1.884e-11	1.3058e-09	23.3501	10.124	10537.9	1110.32	0.105365
Glt28d2 //NM_177130 // glycosyltransferase 28 domain containing 2 //10499108	4.68617e-06	0.000257132	21.6957	4.24711	22.8126	3.32009e-06	0.00023238	24	1	26.711	0.00241074	0.17139	23.6234	23.3085	129.917	1.91197e-11	1.32261e-09	23.1064	1.66551	121.082	25.6173	0.211569
Aacs //NM_030210 // acetoacetyl-CoA synthetase //10525893	6.79501e-06	0.00032412	25.9221	13.2343	535.604	9.32342e-07	9.63673e-05	26	14	383.181	0.00609387	0.193754	25.7253	13.7757	1600.16	1.96444e-11	1.35364e-09	25.8825	13.6705	1346.89	547.535	0.406517
Tns1 //AK053112 // tensin 1 //10355536	8.83412e-06	0.000378897	20.3673	18.386	216.899	1.43906e-06	0.000128885	24	15	313.001	0.00303426	0.177732	23.8779	15.8765	2584.56	1.9629e-11	1.35364e-09	22.7484	16.3964	2299.88	360.686	0.156828
Sgpp1 //NM_030750 // sphingosine-1-phosphate phosphatase 1 //10401028	6.99765e-07	8.19097e-05	21.234	1.15733	135.202	1.08035e-05	0.000506768	20	4	114.976	0.00513041	0.186178	20.6843	4.33413	1882.32	1.97299e-11	1.3569e-09	20.6394	3.22904	1810.79	133.672	0.0738194
1700017B05Rik //NM_028820 // RIKEN cDNA 1700017B05 gene //10593913	1.62753e-06	0.000135841	23.4824	20.4693	43.6123	4.96685e-06	0.000305539	22	0	36.416	0.0048403	0.186178	23.3743	22.2165	253.917	1.98929e-11	1.36546e-09	22.9522	21.5978	218.299	47.3094	0.216718
Uck2 //NM_030724 // uridine-cytidine kinase 2 //10359851	7.13621e-07	8.19097e-05	25.9221	15.2954	131.275	1.08035e-05	0.000506768	26	15	144.038	0.00514656	0.186178	24.8598	15.7497	709.405	2.01551e-11	1.3808e-09	25.594	15.3595	627.877	130.612	0.208021
Pla2g12a //NM_001286948 // phospholipase A2, group XIIA //10496015	7.81081e-06	0.000350216	21.4624	11.5874	33.4378	9.32342e-07	9.63673e-05	24	9	32.2264	0.00546145	0.188584	23.0503	10.0638	161.69	2.01998e-11	1.3812e-09	22.8375	10.2732	151.9	35.5009	0.233713
Ccbl1 //NM_172404 // cysteine conjugate-beta lyase 1 //10481435	3.58599e-06	0.000218328	22.9425	22.1414	381.451	4.96685e-06	0.000305539	24	22	397.907	0.00223844	0.17139	23.2112	22.4703	3075.66	2.0246e-11	1.3817e-09	23.3846	22.2154	2807.67	425.964	0.151714
Scamp1 //NM_029153 // secretory carrier membrane protein 1 //10411156	3.52239e-07	5.74506e-05	22.427	10.2892	258.851	6.48215e-05	0.00180485	26	6	228.395	0.00177847	0.17139	23.3743	9.35645	1370.2	2.05971e-11	1.40297e-09	23.9338	8.78015	1193.62	282.253	0.236468
Gm12222 //ENSMUST00000121368 // predicted gene 12222 //10376094	2.70935e-05	0.000795971	22.6818	1.03392	103.981	3.78114e-07	5.13139e-05	24	23	92.0299	0.00405029	0.183463	23.2925	0.00938691	950.264	2.10179e-11	1.42889e-09	23.3248	0.0332786	896.195	118.476	0.132199
Gm14420 //NM_001177568 // predicted gene 14420 //10479217	3.34225e-06	0.00020922	24.3415	14.5385	310.943	3.32009e-06	0.00023238	26	13	283.408	0.00381557	0.182347	24.6753	15.0548	2524.14	2.14196e-11	1.45343e-09	25.0056	14.245	2280.14	323.593	0.141918
Osgin1 //NM_027950 // oxidative stress induced growth inhibitor 1 //10575873	9.23758e-06	0.00039148	24	0.647887	543.388	2.19722e-06	0.000173997	26	24	688.581	0.00210813	0.17139	24.4037	24.0276	2025.61	2.16325e-11	1.46507e-09	24.8012	24.2639	1739.27	618.414	0.35556
Mrpl4 //NM_023167 // mitochondrial ribosomal protein L4 //10583508	4.25081e-07	6.21661e-05	22.1778	21.6675	114.823	6.48215e-05	0.00180485	24	20	119.961	0.00156316	0.17139	23.3743	22.0051	733.883	2.17666e-11	1.47136e-09	23.184	21.2851	669.381	124.943	0.186654
BC029214 //XM_006497867 // cDNA sequence BC029214 //10480725	9.26068e-06	0.000391991	21.9341	1.49962	458.784	1.43906e-06	0.000128885	24	22	424.388	0.00330066	0.179471	23.1304	22.6755	1398.6	2.21996e-11	1.49778e-09	23.0215	22.7483	987.878	513.227	0.519525
Gm15998 //ENSMUST00000135144 // predicted gene 15998 //10493494	4.62706e-06	0.000255069	21.0105	5.59773	139.687	3.32009e-06	0.00023238	24	1	142.27	0.00288303	0.176354	22.5806	1.75786	404.257	2.23428e-11	1.50458e-09	22.5304	2.79326	317.155	153.089	0.482695
Mical2 //NM_001193305 // microtubule associated monooxygenase, calponin and LIM domain containing 2 //10556381	2.41338e-06	0.000172969	21.6957	1.01134	111.11	7.35927e-06	0.000392892	26	19	99.5606	0.00253314	0.171886	22.813	22.7924	446.976	2.26738e-11	1.51824e-09	23.5029	22.1238	380.736	118.828	0.312102
Dnmt3b //NM_001003960 // DNA methyltransferase 3B //10477325	5.10522e-06	0.000270121	21.4624	1.78543	20.3503	4.96685e-06	0.000305539	24	22	22.6097	0.00177241	0.17139	23.1304	22.6913	108.601	2.26513e-11	1.51824e-09	22.8643	22.7044	97.902	22.9483	0.234401
Hnrnpl //NM_177301 // heterogeneous nuclear ribonucleoprotein L //10551600	8.86812e-07	9.24677e-05	24.642	4.04255	134.745	1.08035e-05	0.000506768	24	6	106.225	0.0046871	0.186178	24.4037	4.41961	862.275	2.26338e-11	1.51824e-09	24.3485	4.82538	800.774	133.539	0.166762
Coro1b //NM_011778 // coronin, actin binding protein 1B //10460359	3.7084e-07	5.93946e-05	22.6818	9.5643	171.675	3.24373e-05	0.00108092	24	8	160.655	0.00376136	0.182347	23.0503	8.45666	1696.52	2.27943e-11	1.52059e-09	23.244	8.69024	1577.93	181.285	0.114888
//---////10342171	1.66559e-06	0.000137088	24.642	4.53235	241.502	4.96685e-06	0.000305539	24	6	188.585	0.00546013	0.188584	24.2259	5.04728	2242.29	2.27588e-11	1.52059e-09	24.2893	5.19909	2147.27	240.753	0.11212
Rnf125 //NM_026301 // ring finger protein 125 //10454198	5.08286e-06	0.000269339	21.6957	3.94479	2369.37	1.08035e-05	0.000506768	24	1	2797.21	0.000829656	0.17139	24.0506	23.0306	6958.22	2.29421e-11	1.52758e-09	23.2488	1.36246	5537.64	2766.76	0.499629
Bdh1 //NM_001122683 // 3-hydroxybutyrate dehydrogenase, type 1 //10434934	2.7401e-06	0.000186285	23.2093	8.67735	274.466	7.35927e-06	0.000392892	26	5	314.309	0.00230852	0.17139	24.5841	7.40597	2162.51	2.34103e-11	1.55584e-09	24.5978	7.12982	1985.98	302.362	0.152248
Agtr1a //NM_177322 // angiotensin II receptor, type 1a //10404376	3.07648e-06	0.000200343	23.7619	2.70827	423.158	4.96685e-06	0.000305539	24	2	417.034	0.00312449	0.178877	24.3144	2.32496	2697	2.39715e-11	1.59017e-09	24.0254	2.34584	2415.57	452.228	0.187214
Asb13 //NM_001267724 // ankyrin repeat and SOCS box-containing 13 //10403273	2.25395e-05	0.000702994	22.9425	21.3444	238.408	1.43906e-06	0.000128885	24	22	256.468	0.00149847	0.17139	23.5398	22.4977	1506.35	2.43758e-11	1.61398e-09	23.4941	21.9491	1361.05	284.962	0.209369
Fam149b //NM_001024512 // family with sequence similarity 149, member B //10412960	7.73985e-06	0.000348781	24.3415	20.6821	76.1257	2.19722e-06	0.000173997	26	20	78.4181	0.00292836	0.177653	24.6753	21.2815	753.161	2.49376e-11	1.64811e-09	25.0056	20.6904	691.819	86.8089	0.125479
4932438A13Rik //NM_172679 // RIKEN cDNA 4932438A13 gene //10491601	5.60363e-06	0.000287923	24	22.3239	189.525	4.96685e-06	0.000305539	26	21	225.921	0.00180066	0.17139	24.3144	22.1942	931.778	2.50859e-11	1.65483e-09	24.7715	21.9045	798.618	221.386	0.277212
Stard5 //NM_023377 // StAR-related lipid transfer (START) domain containing 5 //10554693	3.13982e-06	0.000200879	20.3673	15.359	318.974	4.96685e-06	0.000305539	22	15	412.243	0.00323166	0.179287	22.2781	15.4507	4810.84	2.52178e-11	1.66045e-09	21.5485	15.2926	4513.92	412.364	0.0913539
Cdc42ep5 //NM_021454 // CDC42 effector protein (Rho GTPase binding) 5 //10559509	5.2448e-05	0.00122355	24	22.4491	7.43632	3.07279e-07	4.66907e-05	24	23	7.35391	0.00319094	0.178877	23.1304	22.9497	64.4574	2.56993e-11	1.68903e-09	23.7101	22.8079	59.2383	8.86499	0.14965
Hmgb1 //NM_010439 // high mobility group box 1 //10500543	1.60544e-05	0.000557997	22.6818	11.7078	291.711	9.32342e-07	9.63673e-05	24	11	288.712	0.00345638	0.181392	23.0503	11.338	2824.84	2.58444e-11	1.69543e-09	23.244	11.362	2611.63	327.084	0.125241
Ifi47 //NM_001271676 // interferon gamma inducible protein 47 //10375515	6.41326e-06	0.000312224	21.9341	3.83253	44.2079	4.96685e-06	0.000305539	24	1	45.573	0.00167386	0.17139	23.7077	23.2361	230.606	2.65845e-11	1.74077e-09	23.2139	1.48294	196.109	50.2651	0.256312
Ankrd46 //NM_175134 // ankyrin repeat domain 46 //10428171	1.29083e-06	0.000119634	22.6818	20.8789	108.88	1.57188e-05	0.000652157	26	18	105.359	0.00267724	0.174681	24.3144	20.7664	872.579	2.70528e-11	1.76493e-09	24.3321	20.0833	789.838	120.178	0.152155
Coq10a //NM_001081040 // coenzyme Q10 homolog A (yeast) //10373367	1.68281e-06	0.000138184	25.5897	3.52658	172.421	7.35927e-06	0.000392892	24	6	126.572	0.00438169	0.186088	24.4936	4.91263	1284.51	2.70256e-11	1.76493e-09	24.6944	4.84558	1189.53	172.259	0.144813
Fam102a //NM_153560 // family with sequence similarity 102, member A //10471424	2.3641e-06	0.00017085	22.1778	14.8634	190.307	1.57188e-05	0.000652157	24	13	221.696	0.0014823	0.17139	23.7925	14.4383	811.508	2.74079e-11	1.78482e-09	23.3234	14.1399	672.239	205.962	0.306382
Il4ra //NM_001008700 // interleukin 4 receptor, alpha //10557326	5.05558e-06	0.000268694	21.0105	3.14612	88.7545	4.96685e-06	0.000305539	24	22	80.7162	0.00224464	0.17139	22.5806	0.847542	666.527	2.8004e-11	1.82031e-09	22.5304	0.787313	613.526	99.5593	0.162274
Sdc1 //NM_011519 // syndecan 1 //10394471	3.10139e-07	5.37917e-05	22.1778	0.0686905	357.325	9.05964e-05	0.00229107	22	1	355.745	0.00206227	0.17139	22.2037	1.16377	2268.04	2.87389e-11	1.86467e-09	22.1272	0.745684	2026.18	383.173	0.189111
Iars //NM_172015 // isoleucine-tRNA synthetase //10345025	9.37787e-07	9.66491e-05	22.427	20.5983	133.217	1.57188e-05	0.000652157	24	19	123.673	0.00398632	0.183463	22.735	21.419	1308.17	2.91185e-11	1.88586e-09	23.054	20.4115	1235.06	139.181	0.112692
Elovl1 //NM_001039175 // elongation of very long chain fatty acids (FEN1//10507539	8.81018e-07	9.21338e-05	23.4824	20.2708	355.836	1.57188e-05	0.000652157	26	18	291.045	0.00434504	0.186088	24.9531	20.2743	2558.57	2.97725e-11	1.92471e-09	24.8118	19.6144	2226.64	389.534	0.174942
//---////10338399	7.89675e-06	0.000353116	22.9425	21.9129	430.528	3.32009e-06	0.00023238	24	22	449.543	0.00230795	0.17139	24.3144	21.667	2841.7	2.99287e-11	1.9313e-09	23.7523	21.8744	2512.39	490.016	0.19504
Fam195a //NM_026633 // family with sequence similarity 195, member A //10449142	2.50095e-06	0.000177139	22.1778	18.1749	139.238	3.32009e-06	0.00023238	24	17	126.501	0.00736897	0.200631	22.735	17.3019	776.721	3.02425e-11	1.94449e-09	22.9709	17.5249	709.439	139.485	0.196614
C77080 //NM_001033189 // expressed sequence C77080 //10516566	4.8833e-07	6.67071e-05	22.6818	9.75012	78.1842	6.48215e-05	0.00180485	26	5	85.1357	0.00192945	0.17139	23.6234	8.70899	531.178	3.01906e-11	1.94449e-09	24.1018	8.05847	482.135	85.071	0.176447
//---////10338339	4.97996e-07	6.68179e-05	23.2093	19.0673	268.41	3.24373e-05	0.00108092	24	19	253.993	0.00380199	0.182347	23.3743	18.8542	1565.06	3.03483e-11	1.94777e-09	23.5279	18.9778	1435.34	274.931	0.191543
Upp2 //NM_001289659 // uridine phosphorylase 2 //10472199	7.54357e-06	0.000344166	21.234	13.5573	1383.89	3.32009e-06	0.00023238	24	11	1239.66	0.0024894	0.17139	22.735	11.4497	5013.3	3.07792e-11	1.97186e-09	22.6564	12.0481	3925.39	1569.92	0.399939
Sept9 //NM_001113486 // septin 9 //10382912	1.65198e-06	0.000136599	22.427	22.3888	294.998	2.26744e-05	0.000845086	26	19	288.924	0.00170756	0.17139	23.4568	22.2082	1366.45	3.15243e-11	2.01597e-09	23.9613	21.5563	1149.48	325.14	0.282858
Acaca //NM_133360 // acetyl-Coenzyme A carboxylase alpha //10394538	2.85781e-06	0.000190463	26.2632	11.8649	330.683	4.96685e-06	0.000305539	28	10	276.691	0.0045633	0.186178	26.2327	12.1431	2109.33	3.18989e-11	2.03626e-09	26.832	11.3883	1875.64	354.042	0.188758
Slc35b4 //NM_021435 // solute carrier family 35, member B4 //10543846	7.39481e-07	8.19097e-05	24.0482	18.1176	162.215	1.57188e-05	0.000652157	26	16	139.017	0.00562914	0.1908	23.964	18.1199	951.049	3.22026e-11	2.05196e-09	24.6707	17.509	862.919	165.935	0.192296
Gpcpd1 //NM_001042672 // glycerophosphocholine phosphodiesterase GDE1 homolog (S. cerevisiae) //10487945	4.22165e-07	6.20268e-05	21.6957	11.4166	1293.02	9.05964e-05	0.00229107	22	11	1397.03	0.00171563	0.17139	22.8916	10.4667	3237.09	3.2288e-11	2.05241e-09	22.1957	10.9763	2443.54	1380.38	0.564908
Gm3579 //AK158167 // predicted gene 3579 //10508800	2.53038e-06	0.000177456	22.9425	15.2151	1032.73	7.35927e-06	0.000392892	24	15	859.771	0.00353473	0.181392	23.7077	14.7231	3522.58	3.23828e-11	2.05241e-09	23.5501	14.9866	2921.52	1085.04	0.371395
Gm3579 //AK158167 // predicted gene 3579 //10573865	2.53038e-06	0.000177456	22.9425	15.2151	1032.73	7.35927e-06	0.000392892	24	15	859.771	0.00353473	0.181392	23.7077	14.7231	3522.58	3.23828e-11	2.05241e-09	23.5501	14.9866	2921.52	1085.04	0.371395
Pcyox1 //NM_025823 // prenylcysteine oxidase 1 //10545910	1.07469e-07	2.76897e-05	26.2632	15.6075	313.211	9.05964e-05	0.00229107	28	14	318.976	0.00677844	0.197585	26.6533	15.0802	3679.51	3.24629e-11	2.05383e-09	26.9722	14.9301	3442.49	320.671	0.0931508
Kif1b //NM_008441 // kinesin family member 1B //10518585	9.11559e-07	9.44939e-05	24.642	4.31639	250.746	1.57188e-05	0.000652157	24	6	197.495	0.00463363	0.186178	24.1379	4.60637	1826.31	3.26456e-11	2.06171e-09	24.26	4.97821	1730.6	249.3	0.144054
Pfkfb1 //NM_008824 // 6-phosphofructo-2-kinase//10602385	1.00659e-06	0.000101967	24.642	17.1383	437.324	1.57188e-05	0.000652157	26	17	489.035	0.0042741	0.185782	25.2372	15.4211	2114.55	3.32129e-11	2.09382e-09	25.2931	16.5282	1746.64	448.971	0.257049
Ablim1 //NM_001103177 // actin-binding LIM protein 1 //10468691	3.93006e-06	0.000231737	22.6818	0.0808651	85.6097	1.08035e-05	0.000506768	24	22	85.5069	0.00161126	0.17139	23.8779	22.0316	470.794	3.35737e-11	2.10592e-09	23.5199	22.2815	403.578	97.4796	0.241538
Palmd //NM_023245 // palmdelphin //10501734	7.31051e-07	8.19097e-05	21.6957	10.2001	334.617	2.26744e-05	0.000845086	24	7	297.126	0.00412339	0.184709	21.911	10.0425	1909.82	3.35453e-11	2.10592e-09	22.5356	9.22742	1807.19	339.691	0.187967
Tnfrsf22 //NM_023680 // tumor necrosis factor receptor superfamily, member 22 //10569494	2.97313e-07	5.23329e-05	21.234	1.48542	11.8629	7.77089e-05	0.00214187	22	1	10.1116	0.00296188	0.177653	21.28	2.9148	101.505	3.35825e-11	2.10592e-09	21.5047	1.80495	96.7047	12.1547	0.125689
Rdh11 //NM_021557 // retinol dehydrogenase 11 //10401181	1.58907e-05	0.000555837	21.0105	4.99087	325.079	2.19722e-06	0.000173997	24	0	352.422	0.00196495	0.17139	23.2112	23.0246	1458.88	3.36635e-11	2.10729e-09	22.7406	1.54753	1220.83	374.145	0.306468
Mme //NM_001289462 // membrane metallo endopeptidase //10492355	5.41213e-07	6.94707e-05	23.2093	18.9903	234.645	2.26744e-05	0.000845086	24	18	209.003	0.00572324	0.192887	23.7077	18.2759	1590.57	3.44101e-11	2.15024e-09	23.639	18.4298	1436.78	238.991	0.166337
Slc10a2 //NM_011388 // solute carrier family 10, member 2 //10576901	9.79544e-07	9.95105e-05	25.5897	15.3363	172.424	1.57188e-05	0.000652157	26	16	104.015	0.00459404	0.186178	24.7672	15.5028	660.058	3.46403e-11	2.15068e-09	25.4523	15.6162	545.842	172.049	0.315198
Ppara //NM_001113418 // peroxisome proliferator activated receptor alpha //10425987	1.96296e-06	0.000153567	20.5773	14.4208	529.577	1.57188e-05	0.000652157	24	12	488.328	0.00229048	0.17139	22.3529	11.8111	3058.78	3.46119e-11	2.15068e-09	22.3101	12.7838	2807.96	573.408	0.204208
Pgm2l1 //NM_027629 // phosphoglucomutase 2-like 1 //10555303	2.06002e-06	0.000157858	20.7917	17.242	33.3879	7.35927e-06	0.000392892	22	16	29.0621	0.00466859	0.186178	22.4283	17.2765	192.994	3.46592e-11	2.15068e-09	21.74	16.8598	175.289	33.2183	0.189506
Supt7l //NM_028150 // suppressor of Ty 7-like //10529218	4.05512e-06	0.000235445	23.7619	21.0594	40.9481	7.35927e-06	0.000392892	24	22	41.4718	0.00236096	0.17139	23.964	21.9647	307.345	3.45126e-11	2.15068e-09	23.9086	21.6735	278.924	46.3116	0.166037
Dtd2 //NM_029545 // D-tyrosyl-tRNA deacylase 2 //10400293	5.80313e-06	0.000292261	23.7619	20.609	84.4306	3.32009e-06	0.00023238	26	19	78.9838	0.0036997	0.182347	24.2259	21.697	890.881	3.48905e-11	2.16127e-09	24.6626	20.5413	831.679	93.877	0.112877
Ahsa2 //NM_001290654 // AHA1, activator of heat shock protein ATPase 2 //10384672	3.31712e-07	5.66558e-05	25.2658	16.8876	147.102	3.24373e-05	0.00108092	24	18	120.986	0.00668015	0.19741	25.0471	17.7748	877.523	3.51633e-11	2.17438e-09	24.771	17.5714	785.04	147.903	0.188402
n-R5s25 //ENSMUST00000082923 // nuclear encoded rRNA 5S 25 //10454731	1.46625e-05	0.000527064	24.3415	9.26084	137.963	2.19722e-06	0.000173997	26	7	120.137	0.00224095	0.17139	24.9531	8.54387	454.155	3.53092e-11	2.17961e-09	25.0982	8.30593	369.524	160.477	0.434279
Msi2 //NM_001201341 // musashi RNA-binding protein 2 //10389680	4.5588e-06	0.00025327	26.2632	25.5034	80.1188	4.14347e-06	0.000285514	24	3	68.2712	0.00383608	0.182909	25.0471	1.41041	739.659	3.54304e-11	2.1833e-09	25.1034	1.28082	689.757	83.1992	0.120621
Ubr2 //NM_001177374 // ubiquitin protein ligase E3 component n-recognin 2 //10451495	4.76112e-06	0.000259171	24	14.0815	205.036	7.35927e-06	0.000392892	22	16	235.679	0.00210372	0.17139	22.6576	16.8864	1811.64	3.60024e-11	2.21471e-09	22.8859	15.7485	1663.28	218.371	0.131289
P2ry2 //NM_008773 // purinergic receptor P2Y, G-protein coupled 2 //10565962	3.86862e-06	0.000229572	20.7917	14.0427	111.272	7.35927e-06	0.000392892	22	13	115.612	0.00266531	0.174681	22.5042	11.879	634.528	3.6994e-11	2.27177e-09	21.7653	13.011	571.236	120.834	0.211531
Upf1 //NM_001122829 // UPF1 regulator of nonsense transcripts homolog (yeast) //10579234	5.11493e-07	6.78606e-05	25.2658	16.2663	80.5113	3.24373e-05	0.00108092	26	16	63.6396	0.00460361	0.186178	24.6753	16.143	744.34	3.72213e-11	2.2818e-09	25.3137	16.1455	695.955	80.7605	0.116043
Ppp2r4 //NM_138748 // protein phosphatase 2A activator, regulatory subunit B //10471045	7.66161e-06	0.000346753	23.4824	21.6181	50.7072	3.32009e-06	0.00023238	26	20	59.7505	0.00304024	0.177732	23.5398	22.6919	346.586	3.76567e-11	2.30451e-09	24.3407	21.5908	319.481	56.8967	0.178091
Top3b //NM_011624 // topoisomerase (DNA) III beta //10433910	1.73362e-05	0.00059384	23.2093	22.2762	91.6181	1.43906e-06	0.000128885	24	23	84.1987	0.00316191	0.178877	23.4568	22.4991	672.938	3.83614e-11	2.34361e-09	23.5554	22.592	612.03	104.012	0.169947
Elp4 //NM_023876 // elongation protein 4 homolog (S. cerevisiae) //10485656	6.5837e-06	0.000317625	24	0.250742	152.355	7.35927e-06	0.000392892	24	1	167.849	0.00164259	0.17139	23.4568	23.4109	887.07	3.86812e-11	2.35909e-09	23.8189	0.397786	798.833	178.421	0.223352
Afmid //NM_027827 // arylformamidase //10382985	1.94657e-05	0.00063849	25.5897	19.175	433.073	1.43906e-06	0.000128885	24	21	487.055	0.00284729	0.17576	24.4936	21.2294	3924.84	3.87602e-11	2.35986e-09	24.6944	20.5276	3662.17	498.276	0.13606
Ptpn9 //NM_019651 // protein tyrosine phosphatase, non-receptor type 9 //10585610	6.40027e-06	0.000312224	20.7917	4.22072	95.3812	4.96685e-06	0.000305539	24	23	83.4386	0.00254937	0.172003	22.3529	1.71041	521.588	3.93435e-11	2.39128e-09	22.3815	1.76736	469.883	107.497	0.228775
Dnajb2 //NM_001159884 // DnaJ (Hsp40) homolog, subfamily B, member 2 //10347564	1.36639e-06	0.000123441	25.2658	17.9431	98.6446	1.08035e-05	0.000506768	26	17	80.7516	0.00558387	0.190355	24.4037	20.6603	716.178	3.99729e-11	2.42539e-09	25.2232	18.5416	643.914	104.36	0.162071
//---////10608693	1.28575e-05	0.000482238	24.0482	10.5759	65.8243	4.14347e-06	0.000285514	26	8	58.2656	0.00156684	0.17139	25.0471	8.98819	312.307	4.04468e-11	2.44996e-09	25.0318	9.22367	271.802	77.6944	0.28585
Ncbp2 //NM_026554 // nuclear cap binding protein subunit 2 //10434998	3.46698e-07	5.74506e-05	23.7619	19.2431	68.9849	9.05964e-05	0.00229107	26	18	79.4081	0.00267392	0.174681	24.4936	20.0671	452.306	4.06796e-11	2.45987e-09	24.7518	19.176	406.779	73.371	0.180371
Neu2 //NM_001160163 // neuraminidase 2 //10348234	4.37024e-07	6.26565e-05	23.7619	18.6757	27.1342	6.48215e-05	0.00180485	24	19	27.4004	0.00299078	0.177732	23.7077	19.303	131.892	4.10139e-11	2.47587e-09	23.8232	18.9935	120.37	27.9242	0.231987
Mtap //NM_024433 // methylthioadenosine phosphorylase //10505894	3.61485e-06	0.000219334	24	21.3719	68.8846	1.08035e-05	0.000506768	26	20	63.0032	0.00220252	0.17139	24.4037	21.7041	509.053	4.15984e-11	2.50605e-09	24.8012	21.0959	453.569	79.2028	0.174621
Fam73b //NM_001242407 // family with sequence similarity 73, member B //10471018	6.63479e-07	7.91633e-05	24.95	16.2433	90.8535	1.91966e-05	0.000788171	24	17	76.1908	0.00676318	0.197585	24.8598	15.7323	691.251	4.16547e-11	2.50605e-09	24.6033	16.3353	631.64	89.8395	0.142232
Ywhah //NM_011738 // tyrosine 3-monooxygenase//10494662	3.21863e-07	5.55542e-05	25.5897	16.939	231.157	6.48215e-05	0.00180485	26	17	214.324	0.00416578	0.184858	24.7672	19.715	2002.86	4.20045e-11	2.52282e-09	25.4523	17.8822	1869.66	236.218	0.126343
Syne1 //NM_001079686 // spectrin repeat containing, nuclear envelope 1 //10361509	1.22197e-05	0.000470729	20.5773	5.61995	39.6968	4.96685e-06	0.000305539	24	0	64.6296	0.00144314	0.17139	23.4568	23.1875	308.449	4.23102e-11	2.53177e-09	22.678	1.65949	273.954	66.1207	0.241357
//---////10338811	6.11078e-07	7.51816e-05	21.0105	1.2452	264.061	2.26744e-05	0.000845086	22	0	209.799	0.00633055	0.195383	21.0777	2.79795	1505.6	4.23671e-11	2.53177e-09	21.3627	1.36423	1382.79	268.182	0.193943
Hmgb1 //NM_010439 // high mobility group box 1 //10531579	2.41438e-05	0.000739412	21.9341	12.9083	338.558	9.32342e-07	9.63673e-05	24	11	322.953	0.0038935	0.1834	23.1304	11.4348	2729.05	4.23348e-11	2.53177e-09	23.0215	11.8142	2449.05	378.58	0.154583
Snora16a //NR_029412 // small nucleolar RNA, H//10508719	2.17602e-05	0.000690194	24.0482	10.8593	430.427	2.19722e-06	0.000173997	26	9	454.104	0.00185521	0.17139	25.1418	9.16657	2075.41	4.28128e-11	2.55411e-09	25.0633	9.70018	1727.6	509.032	0.294647
Spryd7 //NM_025697 // SPRY domain containing 7 //10420659	6.82397e-06	0.00032412	24.95	20.3277	112.125	2.75866e-06	0.000217006	26	20	112.571	0.00473308	0.186178	25.4302	20.5796	1101.37	4.29927e-11	2.56055e-09	25.4601	20.3115	989.501	128.949	0.130318
Mfhas1 //NM_001081279 // malignant fibrous histiocytoma amplified sequence 1 //10571325	1.49323e-06	0.000129813	23.7619	17.3382	128.459	1.08035e-05	0.000506768	24	17	104.121	0.00557434	0.190355	23.7925	16.5272	863.568	4.33655e-11	2.57844e-09	23.8515	16.9554	798.01	128.376	0.16087
n-R5s136 //NR_046144 // nuclear encoded rRNA 5S 136 //10582580	3.79234e-05	0.000992202	27.7222	5.89446	238.459	5.97258e-07	7.00861e-05	26	8	189.08	0.00399382	0.183463	26.0274	7.87648	1375.62	4.36063e-11	2.58843e-09	26.5832	7.30263	1185.45	279.942	0.236148
Cct3 //NM_009836 // chaperonin containing Tcp1, subunit 3 (gamma) //10493193	4.2661e-07	6.21661e-05	26.6133	15.5414	220.472	6.48215e-05	0.00180485	22	0	264.599	0.00330227	0.179471	23.1304	21.86	2255.57	4.39937e-11	2.60707e-09	23.9146	21.3896	2046.76	297.21	0.14521
Zmym6 //NM_001285885 // zinc finger, MYM-type 6 //10508228	1.00467e-05	0.000412973	21.9341	0.311617	50.8713	4.14347e-06	0.000285514	26	19	55.7907	0.00221216	0.17139	24.0506	21.6721	239.543	4.43403e-11	2.62323e-09	23.9949	21.2392	202.128	57.8658	0.286283
Serinc5 //NM_172588 // serine incorporator 5 //10406598	1.2095e-06	0.00011468	23.4824	3.95905	125.838	2.26744e-05	0.000845086	26	1	119.501	0.00338582	0.18076	23.964	3.55347	1372.04	4.46858e-11	2.63928e-09	24.4821	2.9201	1301.46	129.186	0.0992623
Pex1 //NM_001293806 // peroxisomal biogenesis factor 1 //10519354	1.10321e-06	0.000109264	24.642	18.689	79.0486	1.57188e-05	0.000652157	26	18	75.3776	0.00546558	0.188584	25.0471	19.9743	585.638	4.55516e-11	2.68596e-09	25.2297	18.9114	520.531	84.4255	0.162191
Slc23a2 //NM_018824 // solute carrier family 23 (nucleobase transporters), member 2 //10487906	3.24907e-06	0.000204714	22.9425	6.9929	130.042	4.14347e-06	0.000285514	22	9	99.4899	0.00708333	0.198648	22.813	6.93405	606.413	4.58118e-11	2.69683e-09	22.5852	7.64961	571.352	129.891	0.227341
Klf13 //NM_021366 // Kruppel-like factor 13 //10564290	3.6536e-06	0.000220182	21.234	14.2824	129.355	1.08035e-05	0.000506768	22	14	138.31	0.00243505	0.17139	22.5042	11.7179	487.62	4.6152e-11	2.71236e-09	21.9128	13.3872	414.84	141.112	0.340159
Hist1h2bn //NM_178201 // histone cluster 1, H2bn //10403948	6.86237e-06	0.00032412	22.427	0.246151	227.5	4.96685e-06	0.000305539	24	22	220.388	0.00283408	0.175555	23.7077	22.4878	1797.82	4.63685e-11	2.72059e-09	23.3782	22.4099	1636.12	257.831	0.157586
Cyb5b //NM_025558 // cytochrome b5 type B //10575153	4.62459e-06	0.000255069	20.7917	4.71708	600.764	1.08035e-05	0.000506768	22	3	592.485	0.00196927	0.17139	22.5042	1.34706	6812	4.71719e-11	2.76317e-09	21.7653	3.0646	6399.81	668.928	0.104523
Ndufb4 //NM_026610 // NADH dehydrogenase (ubiquinone) 1 beta subcomplex 4 //10462193	4.55816e-07	6.3813e-05	21.4624	0.201171	307.615	4.60327e-05	0.0014122	22	0	250.245	0.00480885	0.186178	21.28	1.96415	5641.68	4.82981e-11	2.82449e-09	21.5808	0.724325	5508.32	314.358	0.0570696
//---////10369909	7.44569e-06	0.000342482	20.7917	4.46011	98.5027	7.35927e-06	0.000392892	22	3	94.4695	0.00186685	0.17139	22.5806	1.0237	328.25	4.89212e-11	2.85613e-09	21.7908	2.88266	268.271	110.182	0.41071
Szt2 //NM_198170 // seizure threshold 2 //10515716	2.71811e-06	0.000185856	22.6818	21.7843	35.7684	9.0814e-06	0.00047766	24	21	32.2794	0.00415122	0.184709	22.813	0.153089	225.638	4.89999e-11	2.85613e-09	23.165	21.955	199.153	39.3322	0.197498
Hnrnpc //NM_001170981 // heterogeneous nuclear ribonucleoprotein C //10419607	6.92798e-06	0.00032412	24	21.3737	126.301	3.32009e-06	0.00023238	26	20	116.814	0.00452436	0.186178	24.4037	21.8273	799.994	4.97141e-11	2.89302e-09	24.8012	21.1398	699.445	145.38	0.207851
Irf6 //NM_016851 // interferon regulatory factor 6 //10352815	3.12806e-06	0.000200879	24	23.4022	207.744	2.26744e-05	0.000845086	26	21	176.07	0.00148643	0.17139	24.4037	22.3439	1128.67	5.0322e-11	2.91884e-09	24.8012	22.3274	949.702	242.269	0.2551
Anxa5 //NM_009673 // annexin A5 //10497817	4.33895e-06	0.000244107	24	23.4652	348.487	1.57188e-05	0.000652157	26	22	399.374	0.00154374	0.17139	24.2259	22.5282	3493.07	5.02595e-11	2.91884e-09	24.742	22.7202	3236.26	406.917	0.125737
G6pdx //NM_008062 // glucose-6-phosphate dehydrogenase X-linked //10605338	3.56667e-05	0.000946392	23.4824	21.465	71.7929	5.97258e-07	7.00861e-05	24	22	64.0816	0.00496532	0.186178	23.6234	21.9973	360.135	5.04756e-11	2.92298e-09	23.7019	21.8209	297.692	81.1932	0.272742
Sec14l2 //NM_144520 // SEC14-like 2 (S. cerevisiae) //10383819	3.61184e-06	0.000219334	21.0105	4.00834	318.77	1.57188e-05	0.000652157	24	22	476.183	0.00194073	0.17139	23.2925	22.6859	4852.93	5.24414e-11	3.03188e-09	22.7677	0.437127	4457.11	533.643	0.119729
Txndc5 //NM_001289598 // thioredoxin domain containing 5 //10408741	3.68816e-06	0.000221888	24.0482	15.3325	313.701	7.35927e-06	0.000392892	24	16	277.522	0.00418846	0.184858	25.1418	14.6457	2376.12	5.3998e-11	3.11681e-09	24.3967	15.3461	2135.83	321.134	0.150356
Copz2 //NM_019877 // coatomer protein complex, subunit zeta 2 //10380699	3.20048e-06	0.000202845	22.6818	22.6059	113.091	1.08035e-05	0.000506768	24	22	102.46	0.00330181	0.179471	23.0503	22.8495	916.43	5.42117e-11	3.12407e-09	23.244	22.5102	817.133	127.109	0.155555
Nfil3 //NM_017373 // nuclear factor, interleukin 3, regulated //10409278	5.53227e-06	0.000285494	22.9425	21.8582	255.167	7.35927e-06	0.000392892	24	21	293.485	0.00281409	0.175555	23.2925	22.6085	574.128	5.43924e-11	3.12435e-09	23.4117	21.8451	471.873	283.556	0.600916
Cipc //NM_001289429 // CLOCK interacting protein, circadian //10397476	5.58563e-06	0.000287413	24.642	16.3705	70.6823	2.19722e-06	0.000173997	24	17	65.0715	0.00932044	0.220052	23.964	16.5068	653.795	5.43111e-11	3.12435e-09	24.202	16.6308	607.325	70.1568	0.115518
Chd7 //NM_001277149 // chromodomain helicase DNA binding protein 7 //10503218	1.16001e-05	0.000454632	21.234	15.3834	69.079	3.32009e-06	0.00023238	24	12	61.094	0.002994	0.177732	22.813	12.055	442.035	5.47198e-11	3.13809e-09	22.6824	13.1379	397.637	78.1176	0.196455
Mcm4 //NM_008565 // minichromosome maintenance deficient 4 homolog (S. cerevisiae) //10437945	2.09639e-05	0.000670921	21.234	2.83245	19.4719	9.32342e-07	9.63673e-05	24	22	15.6624	0.00592049	0.193459	22.6576	0.524019	99.6816	5.49016e-11	3.14345e-09	22.6305	0.549578	81.8815	21.6972	0.264984
Chic1 //NM_009767 // cysteine-rich hydrophobic domain 1 //10601303	9.61637e-06	0.000399439	21.0105	3.9536	37.6351	7.35927e-06	0.000392892	24	23	41.8607	0.00164365	0.17139	23.2112	22.7459	151.253	5.51684e-11	3.15365e-09	22.7406	0.823487	119.276	43.2743	0.362808
Zfp667 //NM_001024928 // zinc finger protein 667 //10549842	1.15751e-05	0.000454264	27.3425	18.9371	15.0921	3.32009e-06	0.00023238	28	18	16.2635	0.00303761	0.177732	26.1297	20.0577	113.31	5.53526e-11	3.15403e-09	27.1574	19.0319	99.2826	17.1763	0.173005
Glul //NM_008131 // glutamate-ammonia ligase (glutamine synthetase) //10374453	2.43934e-05	0.000744386	21.234	13.9084	297.136	1.43906e-06	0.000128885	24	11	339.747	0.00332365	0.179598	23.5398	10.8193	6654.24	5.53243e-11	3.15403e-09	22.9246	11.9236	6488.89	339.781	0.0523635
Skp2 //NM_001285980 // S-phase kinase-associated protein 2 (p45) //10427606	2.31088e-06	0.000168718	26.2632	14.5228	27.8976	7.35927e-06	0.000392892	26	15	25.0316	0.00689653	0.198043	25.3333	15.001	164.426	5.5596e-11	3.16283e-09	25.8655	14.8473	145.211	27.796	0.191418
Tex261 //NM_009357 // testis expressed gene 261 //10545751	1.08188e-06	0.000107983	24.0482	17.3245	201.515	1.57188e-05	0.000652157	24	17	191.944	0.00697819	0.198043	23.8779	16.9576	2379.67	5.62097e-11	3.19264e-09	23.9754	17.0938	2263.93	200.605	0.0886095
4932438A13Rik //NM_172679 // RIKEN cDNA 4932438A13 gene //10491623	3.06618e-05	0.000857084	24	22.7969	257.187	1.43906e-06	0.000128885	24	0	260.781	0.00270195	0.17487	23.4568	23.0956	1899.18	5.64537e-11	3.20139e-09	23.8189	23.2993	1759.9	304.257	0.172884
Tpm3 //NM_001253738 // tropomyosin 3, gamma //10416940	2.80156e-05	0.000812499	22.9425	1.85266	197.101	9.32342e-07	9.63673e-05	24	0	197.601	0.00457925	0.186178	23.4568	23.0279	2654.78	5.66261e-11	3.20605e-09	23.4664	0.480878	2478.82	224.86	0.0907128
Slc25a44 //NM_001145876 // solute carrier family 25, member 44 //10499372	8.44334e-07	8.90835e-05	23.7619	18.5428	187.911	3.24373e-05	0.00108092	24	19	184.484	0.00448139	0.186178	23.964	17.5785	1373.01	5.80084e-11	3.27909e-09	23.9086	18.3758	1294.9	191.545	0.147923
Galt //NM_016658 // galactose-1-phosphate uridyl transferase //10504094	9.93499e-06	0.000409326	21.234	4.26132	194.826	4.96685e-06	0.000305539	24	23	208.243	0.00249208	0.17139	23.1304	0.135205	1302	5.81134e-11	3.27981e-09	22.7882	1.12877	1217.38	217.042	0.178286
S1pr1 //NM_007901 // sphingosine-1-phosphate receptor 1 //10501586	1.18959e-06	0.000114009	21.9341	0.630795	367.081	4.60327e-05	0.0014122	22	1	367.13	0.00226165	0.17139	22.8916	22.806	1780.19	5.84999e-11	3.29116e-09	22.2752	0.523758	1528.54	396.614	0.259473
Cdk18 //NM_008795 // cyclin-dependent kinase 18 //10357676	4.2419e-05	0.0010614	21.234	16.4717	174.037	5.97258e-07	7.00861e-05	24	14	160.725	0.00489667	0.186178	23.5398	15.8606	1478.8	5.85921e-11	3.29116e-09	22.9246	15.5281	1309.17	178.868	0.136627
Actn4 //NM_021895 // actinin alpha 4 //10561527	3.92207e-05	0.00101515	22.427	22.2939	247.656	5.97258e-07	7.00861e-05	24	22	213.564	0.00528865	0.187125	23.6234	22.0978	3931.63	5.85165e-11	3.29116e-09	23.3501	22.1497	3758.05	275.131	0.0732111
Park7 //NM_020569 // Parkinson disease (autosomal recessive, early onset) 7 //10518774	1.18886e-05	0.000463498	22.9425	22.3494	362.424	3.32009e-06	0.00023238	24	22	344.608	0.00322401	0.179287	23.7925	22.2844	6831.82	6.00031e-11	3.3651e-09	23.5783	22.2213	6545.78	412.689	0.0630466
Fas //NM_007987 // Fas (TNF receptor superfamily member 6) //10462603	1.1634e-05	0.00045507	24	20.4501	59.0874	2.19722e-06	0.000173997	26	20	51.1238	0.00499737	0.186178	24.4936	21.2927	310.347	6.02191e-11	3.37189e-09	24.8312	20.6239	260.335	65.5038	0.251614
//---////10344389	2.68066e-05	0.000790396	24	21.9889	169.267	1.43906e-06	0.000128885	24	23	137.479	0.0033809	0.18076	22.3529	1.30473	1477.81	6.13982e-11	3.43251e-09	23.451	22.9109	1333.24	202.618	0.151974
Gas2l3 //NM_001033331 // growth arrest-specific 2 like 3 //10371770	6.92426e-06	0.00032412	24.3415	13.9555	36.6055	4.96685e-06	0.000305539	24	15	33.4108	0.00392082	0.1834	24.5841	14.231	190.045	6.33418e-11	3.53006e-09	24.3085	14.3989	174.464	38.4092	0.220156
Szt2 //NM_198170 // seizure threshold 2 //10515733	5.87899e-06	0.000294828	22.6818	22.1173	62.7063	7.35927e-06	0.000392892	24	22	59.1848	0.00311622	0.178877	23.3743	22.5119	412.132	6.33328e-11	3.53006e-09	23.3521	22.2239	370.514	69.8113	0.188418
Sowahb //NM_175270 // sosondowah ankyrin repeat domain family member B //10531484	3.67488e-05	0.000967881	20.5773	3.56625	42.1842	7.648e-07	8.85773e-05	24	23	34.2063	0.00490787	0.186178	22.3529	1.31793	251.108	6.46992e-11	3.59453e-09	22.3101	1.40871	231.093	46.8164	0.202587
//---////10340531	3.14805e-05	0.000873106	20.7917	14.9955	783.875	1.43906e-06	0.000128885	24	11	746.104	0.0030449	0.177732	22.8916	11.4162	7113.41	6.47008e-11	3.59453e-09	22.5611	12.4381	6547.9	897.22	0.137024
Sf1 //NM_001110791 // splicing factor 1 //10460926	5.64142e-06	0.000288553	22.1778	5.9493	106.927	4.96685e-06	0.000305539	24	4	94.3634	0.00495576	0.186178	23.4568	4.33368	1364.61	6.51039e-11	3.61129e-09	23.2115	4.78608	1306.84	109.599	0.0838659
Acp2 //NM_007387 // acid phosphatase 2, lysosomal //10473847	1.46753e-05	0.000527064	23.2093	22.4492	206.799	3.32009e-06	0.00023238	26	21	147.432	0.00286404	0.176183	23.964	21.979	1701.67	6.54037e-11	3.62226e-09	24.3911	21.9091	1518.17	235.422	0.15507
Hist1h2bq //NM_001097979 // histone cluster 1, H2bq //10403959	6.02891e-06	0.000299751	24	21.1846	142.563	7.35927e-06	0.000392892	24	22	151.073	0.00318737	0.178877	24.3144	21.8371	1413.26	6.6224e-11	3.65631e-09	24.1048	21.6739	1300.88	163.917	0.126004
Hist1h2bq //NM_001097979 // histone cluster 1, H2bq //10408087	6.02891e-06	0.000299751	24	21.1846	142.563	7.35927e-06	0.000392892	24	22	151.073	0.00318737	0.178877	24.3144	21.8371	1413.26	6.6224e-11	3.65631e-09	24.1048	21.6739	1300.88	163.917	0.126004
Rsad2 //NM_021384 // radical S-adenosyl methionine domain containing 2 //10399710	1.30937e-05	0.000487382	22.1778	4.44477	82.3186	2.19722e-06	0.000173997	24	2	75.6604	0.00510542	0.186178	22.9706	3.23155	298.967	6.86121e-11	3.77643e-09	23.0495	3.26054	267.616	87.3819	0.32652
Tnfrsf19 //NM_001164155 // tumor necrosis factor receptor superfamily, member 19 //10420596	6.95885e-06	0.000324582	20.5773	13.7598	13.978	1.08035e-05	0.000506768	24	9	23.5113	0.00195254	0.17139	23.2925	9.90258	153.121	6.85731e-11	3.77643e-09	22.6233	10.818	140.881	24.1168	0.171185
Pld1 //NM_001164056 // phospholipase D1 //10491106	1.4754e-05	0.000527761	24	23.4899	89.5654	4.96685e-06	0.000305539	26	22	97.9343	0.00202318	0.17139	24.3144	22.3547	476.449	6.92142e-11	3.80368e-09	24.7715	22.6636	412.939	104.424	0.252881
Slc46a3 //NM_027872 // solute carrier family 46, member 3 //10535841	1.91203e-06	0.000150828	25.5897	14.8069	403.073	1.32612e-05	0.000615554	28	13	465.488	0.00600286	0.193459	26.3366	13.9541	2570.13	7.09345e-11	3.8922e-09	26.6421	13.9704	2223.42	418.406	0.188182
Cbr1 //NM_007620 // carbonyl reductase 1 //10436967	5.97577e-07	7.44309e-05	22.6818	19.1298	208.082	3.24373e-05	0.00108092	24	18	173.011	0.00794471	0.207144	23.1304	18.0294	1251.12	7.17141e-11	3.92891e-09	23.2708	18.4022	1184.85	210.151	0.177365
//---////10343690	4.77435e-06	0.000259171	22.9425	22.533	161.657	1.57188e-05	0.000652157	24	22	172.87	0.00207478	0.17139	23.6234	22.5424	1120.24	7.24572e-11	3.96352e-09	23.522	22.3704	1018.13	184.06	0.180781
Gm10717 //ENSMUST00000179982 // predicted gene 10717 //10582899	3.84345e-05	0.00100042	24.95	21.8869	612.122	1.43906e-06	0.000128885	26	22	674.509	0.00282232	0.175555	25.5278	20.8122	1492.82	7.26288e-11	3.9668e-09	25.4926	21.5723	973.224	726.682	0.746675
//---////10341641	1.54317e-06	0.000131896	22.6818	6.79244	202.641	1.57188e-05	0.000652157	24	5	168.079	0.00645496	0.196356	23.0503	6.01815	1528.04	7.28354e-11	3.97199e-09	23.244	5.9589	1406.23	204.105	0.145144
Tpcn1 //NM_145853 // two pore channel 1 //10533145	2.62868e-07	4.84277e-05	25.2658	16.2431	113.581	0.000173191	0.00372758	26	15	120.137	0.00348291	0.181392	24.6753	16.2199	910.532	7.36989e-11	4.01292e-09	25.3137	15.8437	848.459	113.293	0.133528
Timp3 //NM_011595 // tissue inhibitor of metalloproteinase 3 //10365482	1.45006e-06	0.000127891	22.9425	16.1658	133.846	2.75559e-05	0.00101112	24	16	129.012	0.00401161	0.183463	23.4568	16.3854	633.048	7.44502e-11	4.04763e-09	23.4664	16.1909	576.114	134.699	0.233806
4932438A13Rik //NM_172679 // RIKEN cDNA 4932438A13 gene //10491625	5.52e-05	0.00126619	22.1778	1.9236	379.878	9.32342e-07	9.63673e-05	24	23	357.602	0.00316103	0.178877	24.0506	22.8169	2336.52	7.54865e-11	4.09771e-09	23.4095	23.3326	2097	443.926	0.211695
S100a1 //NM_011309 // S100 calcium binding protein A1 //10499854	7.62182e-06	0.000346277	24	21.9031	343.235	4.96685e-06	0.000305539	26	21	292.389	0.00442767	0.186088	24.2259	21.9529	3500.93	7.76228e-11	4.20725e-09	24.742	21.6746	3173.91	398.431	0.125533
Hist1h2bq //NM_001097979 // histone cluster 1, H2bq //10403980	9.18634e-06	0.000389773	24	21.3736	296.939	4.96685e-06	0.000305539	24	22	284.31	0.00371885	0.182347	23.8779	22.364	2393.53	7.8516e-11	4.24918e-09	23.9593	21.9136	2172.63	343.417	0.158065
Plod1 //NM_011122 // procollagen-lysine, 2-oxoglutarate 5-dioxygenase 1 //10518408	1.45662e-06	0.000127891	24.0482	18.8764	218.84	2.26744e-05	0.000845086	26	17	185.262	0.00523391	0.186657	25.1418	19.1894	1725.38	7.98921e-11	4.31709e-09	25.0633	18.4174	1561.86	234.235	0.149972
Hist1h2bf //NM_178195 // histone cluster 1, H2bf //10408210	7.7191e-06	0.000348743	24	21.4163	301.582	7.35927e-06	0.000392892	24	22	288.058	0.00316952	0.178877	23.8779	22.3569	2164.31	8.29901e-11	4.47769e-09	23.9593	21.9254	1942.05	349.26	0.179842
//---////10341765	1.73415e-06	0.000141571	21.9341	0.632076	196.552	2.75559e-05	0.00101112	24	21	184.802	0.0038087	0.182347	22.9706	22.8611	825.093	8.38301e-11	4.51615e-09	22.9682	22.222	667.588	217.325	0.325537
Zfr //NM_011767 // zinc finger RNA binding protein //10423134	4.77911e-07	6.61191e-05	22.427	20.8537	167.51	9.05964e-05	0.00229107	24	20	153.407	0.00421296	0.184858	23.4568	21.2794	1249.81	8.40047e-11	4.51664e-09	23.2946	20.741	1132.3	179.36	0.158403
Ovca2 //NM_027136 // candidate tumor suppressor in ovarian cancer 2 //10388392	1.91833e-05	0.000633904	21.0105	3.01827	41.0874	1.43906e-06	0.000128885	22	2	32.8098	0.00661504	0.19741	22.0564	1.92253	414.884	8.40932e-11	4.51664e-09	21.689	2.32427	389.56	43.9326	0.112775
0610030E20Rik //NM_026696 // RIKEN cDNA 0610030E20 gene //10539104	1.26726e-05	0.000480328	22.427	3.15518	163.253	7.35927e-06	0.000392892	26	24	186.676	0.00198036	0.17139	24.1379	24.111	792.908	8.49859e-11	4.55771e-09	24.1883	0.458526	712.727	184.753	0.25922
Gm13305 //NM_001099348 // predicted gene 13305 //10504106	2.27739e-06	0.000167303	22.9425	19.0916	29.4412	2.75559e-05	0.00101112	24	22	40.9061	0.00298689	0.177732	22.5806	22.0844	388.513	8.61686e-11	4.61417e-09	23.1744	21.0709	367.522	41.5893	0.113161
Extl1 //NM_019578 // exostoses (multiple)-like 1 //10517250	9.28667e-06	0.000392013	25.5897	17.3471	32.5131	3.32009e-06	0.00023238	26	18	23.4052	0.0061721	0.194179	25.2372	19.6061	206.79	8.73954e-11	4.67283e-09	25.609	18.3187	188.676	33.579	0.177971
Flcn //NM_001271356 // folliculin //10386427	2.03251e-06	0.000156424	23.4824	6.70984	104.155	1.57188e-05	0.000652157	26	3	80.1859	0.00597047	0.193459	23.8779	5.37311	422.906	8.7587e-11	4.67604e-09	24.4534	5.12418	370.621	106.754	0.288042
Pbld1 //NM_026701 // phenazine biosynthesis-like protein domain containing 1 //10363629	5.1473e-06	0.000271943	22.9425	8.41286	264.543	6.16306e-06	0.000374588	26	5	187.808	0.00602258	0.193459	23.5398	7.13075	3128.58	8.77185e-11	4.67604e-09	24.1608	6.96185	2998.56	277.233	0.0924552
Mocs2 //NM_001113374 // molybdenum cofactor synthesis 2 //10407307	4.25416e-06	0.000241631	21.9341	0.366172	135.19	1.08035e-05	0.000506768	24	21	124.857	0.00417993	0.184858	23.2112	22.6351	1498.73	8.81707e-11	4.69311e-09	23.0484	22.0411	1398.21	149.796	0.107134
Mettl8 //XM_006499196 // methyltransferase like 8 //10483584	7.63531e-06	0.000346277	26.973	17.3429	33.8937	6.16306e-06	0.000374588	28	17	28.5671	0.00415591	0.184709	27.8826	17.6756	363.173	8.96507e-11	4.76476e-09	27.6185	17.3452	328.775	36.5916	0.111297
Mcu //ENSMUST00000009791 // mitochondrial calcium uniporter //10369276	1.01224e-05	0.000415295	22.9425	3.4307	121.186	4.96685e-06	0.000305539	24	2	123.744	0.00390728	0.1834	23.7077	2.13751	562.007	9.00272e-11	4.77762e-09	23.5501	2.53298	507.607	130.949	0.257974
Snx3 //NM_017472 // sorting nexin 3 //10362823	2.26497e-06	0.000166736	24.3415	20.5299	197.321	2.26744e-05	0.000845086	26	20	216.728	0.00384541	0.182977	23.7077	22.3441	1467.77	9.04745e-11	4.78707e-09	24.683	21.0119	1308.14	222.857	0.170362
Hspe1 //NM_008303 // heat shock protein 1 (chaperonin 10) //10455588	4.218e-06	0.000240431	21.6957	19.412	349.652	4.14347e-06	0.000285514	24	17	255.69	0.0112836	0.236798	21.8391	18.1836	4078.88	9.03535e-11	4.78707e-09	22.5116	18.306	3865.35	347.041	0.0897826
Zmynd8 //NM_001252584 // zinc finger, MYND-type containing 8 //10489723	1.92194e-05	0.000634508	25.2658	21.0702	69.6739	4.96685e-06	0.000305539	26	21	69.5086	0.00216267	0.17139	25.0471	21.0009	427.731	9.43021e-11	4.98218e-09	25.4376	21.0295	365.816	82.2975	0.22497
Tmem33 //NM_001285452 // transmembrane protein 33 //10522250	7.60877e-07	8.2987e-05	24.0482	19.5402	251.659	4.60327e-05	0.0014122	26	17	252.861	0.00598443	0.193459	24.5841	21.1314	1443.64	9.56486e-11	5.04582e-09	24.8774	19.3582	1252.59	273.575	0.218408
Uprt //NM_001081189 // uracil phosphoribosyltransferase (FUR1) homolog (S. cerevisiae) //10601326	1.51952e-05	0.000538666	23.4824	22.057	26.7722	4.96685e-06	0.000305539	24	23	28.6378	0.0028197	0.175555	23.7925	22.2839	177.58	9.70131e-11	5.10266e-09	23.7583	22.4454	159.673	30.6774	0.192126
Gm13238 //NR_033612 // carnitine deficiency-associated gene expressed in ventricle 3 pseudogene //10510165	2.92653e-05	0.000835688	22.6818	12.3527	94.0354	1.43906e-06	0.000128885	24	11	75.8018	0.0050454	0.186178	23.2112	11.0764	970.645	9.68744e-11	5.10266e-09	23.2977	11.4901	898.979	107.092	0.119127
Stat5b //NM_001113563 // signal transducer and activator of transcription 5B //10391286	7.60589e-06	0.000346268	23.4824	0.883447	167.575	1.57188e-05	0.000652157	26	22	190.07	0.00179325	0.17139	24.1379	22.7309	796.652	9.76866e-11	5.1305e-09	24.5401	23.1124	686.413	191.774	0.279385
Ak2 //NM_001033966 // adenylate kinase 2 //10508382	1.11073e-05	0.000442748	21.0105	15.3713	352.334	1.57188e-05	0.000652157	24	12	433.934	0.00125483	0.17139	23.6234	11.843	2796.52	9.9682e-11	5.22757e-09	22.878	13.0492	2573.07	415.348	0.161421
Grk5 //NM_018869 // G protein-coupled receptor kinase 5 //10464425	4.07802e-06	0.000235445	21.4624	3.77498	91.9533	2.75559e-05	0.00101112	24	0	95.7423	0.0019781	0.17139	22.8916	0.547256	271.066	1.01041e-10	5.29102e-09	22.7846	1.46627	218.008	102.732	0.471232
Ahsa1 //NM_146036 // AHA1, activator of heat shock protein ATPase 1 //10397518	1.46033e-06	0.000127891	25.2658	16.7521	289.849	2.26744e-05	0.000845086	26	16	258.377	0.00677588	0.197585	25.0471	16.7553	1835.73	1.01923e-10	5.32936e-09	25.4376	16.5137	1639.81	293.829	0.179184
Rbms1 //NM_001141931 // RNA binding motif, single stranded interacting protein 1 //10483025	1.20642e-06	0.00011468	23.7619	6.3634	130.495	3.24373e-05	0.00108092	24	6	97.51	0.00594338	0.193459	23.8779	5.5972	614.587	1.05404e-10	5.5033e-09	23.8799	5.98753	538.492	131.498	0.244196
Mrps21 //NM_078479 // mitochondrial ribosomal protein S21 //10500268	2.41143e-06	0.000172969	23.2093	20.1632	240.885	3.24373e-05	0.00108092	24	21	235.184	0.00311138	0.178877	23.964	21.4585	1689.11	1.09962e-10	5.73288e-09	23.7244	20.8711	1576.34	256.04	0.162427
Tmem57 //NM_025382 // transmembrane protein 57 //10517312	1.42134e-05	0.000515159	21.0105	17.3844	108.389	7.35927e-06	0.000392892	24	14	112.289	0.00234552	0.17139	23.7925	15.8494	797.938	1.10792e-10	5.76769e-09	22.9343	15.8091	693.482	115.731	0.166884
Tars2 //NM_001163617 // threonyl-tRNA synthetase 2, mitochondrial (putative) //10500218	2.44248e-05	0.000744386	20.7917	4.47935	43.6405	3.32009e-06	0.00023238	24	23	38.0954	0.00303901	0.177732	22.735	0.579005	514.556	1.11256e-10	5.78335e-09	22.5089	1.37677	483.603	49.7033	0.102777
Homer2 //NM_001164086 // homer homolog 2 (Drosophila) //10565152	2.65117e-06	0.000182684	21.9341	15.2429	97.6445	6.48215e-05	0.00180485	24	13	114.869	0.00143682	0.17139	23.7925	12.485	343.18	1.11458e-10	5.78541e-09	23.2422	13.5948	291.169	109.81	0.377133
N6amt2 //NM_026526 // N-6 adenine-specific DNA methyltransferase 2 (putative) //10420385	5.72531e-06	0.000289572	21.9341	0.842706	37.8649	1.32612e-05	0.000615554	24	21	37.1408	0.00333225	0.17979	22.9706	22.7002	180.679	1.14017e-10	5.90961e-09	22.9682	22.2376	155.201	41.3021	0.26612
Gltpd2 //NM_146020 // glycolipid transfer protein domain containing 2 //10377847	3.49164e-05	0.000936972	22.1778	0.0718101	182.483	3.32009e-06	0.00023238	26	20	201.313	0.00223903	0.17139	24.4037	21.6028	1037.46	1.16775e-10	6.04375e-09	24.1938	21.4316	921.423	212.744	0.230887
Kynu //NM_001289594 // kynureninase (L-kynurenine hydrolase) //10471912	4.98056e-06	0.000266299	21.9341	4.50473	828.184	3.24373e-05	0.00108092	24	1	919.31	0.00161504	0.17139	23.7077	23.5903	6510.29	1.17345e-10	6.06442e-09	23.2139	1.80101	5944.74	938.92	0.157941
Amd2 //NM_007444 // S-adenosylmethionine decarboxylase 2 //10538927	8.2715e-06	0.000362984	22.6818	13.7532	35.4741	2.26744e-05	0.000845086	26	9	39.1737	0.00140614	0.17139	24.4037	10.7257	227.317	1.18522e-10	6.11634e-09	24.3618	11.2248	205.867	41.0523	0.199412
Pea15a //NM_011063 // phosphoprotein enriched in astrocytes 15A //10360227	3.73123e-05	0.000979819	21.0105	4.01085	42.278	2.19722e-06	0.000173997	24	23	40.4995	0.00323947	0.179287	23.1304	22.8851	356.698	1.19301e-10	6.13875e-09	22.7137	0.921757	328.642	48.2409	0.146789
//---////10585680	9.90213e-06	0.000408619	24.95	19.139	10.6728	6.16306e-06	0.000374588	26	19	8.76812	0.00434593	0.186088	24.9531	20.2977	117.421	1.1915e-10	6.13875e-09	25.301	19.4918	107.263	11.732	0.109376
Poglut1 //NM_172380 // protein O-glucosyltransferase 1 //10439471	3.1619e-05	0.000875191	22.6818	0.347159	78.5485	1.43906e-06	0.000128885	24	22	61.1647	0.00585276	0.193459	23.5398	22.4607	528.57	1.19606e-10	6.14556e-09	23.4072	22.5157	452.43	89.3626	0.197517
Fam222b //NM_145430 // family with sequence similarity 222, member B //10379030	2.15589e-06	0.000162061	22.9425	21.5669	73.7341	4.60327e-05	0.0014122	26	19	75.9433	0.00272871	0.175447	24.4936	21.3264	528.535	1.21488e-10	6.23322e-09	24.4787	20.7837	462.923	83.7432	0.180901
Fgb //NM_181849 // fibrinogen beta chain //10498981	1.91719e-06	0.000150828	23.4824	4.19185	476.882	3.9235e-05	0.00129051	26	1	418.819	0.00363841	0.182347	24.4037	2.55404	11333.1	1.22694e-10	6.28606e-09	24.6287	2.63831	11021.4	497.55	0.0451441
Serpinb1a //NM_025429 // serine (or cysteine) peptidase inhibitor, clade B, member 1a //10408557	1.2659e-05	0.000480328	23.2093	4.15526	88.9344	3.32009e-06	0.00023238	24	3	71.7183	0.00654594	0.197087	24.1379	2.97999	255.555	1.23295e-10	6.29868e-09	23.7824	3.387	204.861	93.1497	0.454697
Mcfd2 //NM_139295 // multiple coagulation factor deficiency 2 //10453436	3.37581e-06	0.000210211	22.427	21.8938	159.095	2.26744e-05	0.000845086	24	21	139.583	0.00358968	0.182062	23.3743	22.1181	1437.72	1.23149e-10	6.29868e-09	23.2671	21.7019	1302.68	174.801	0.134186
Stx2 //NM_007941 // syntaxin 2 //10534041	9.78206e-07	9.95105e-05	25.2658	18.1501	79.4951	6.48215e-05	0.00180485	26	17	58.407	0.00441303	0.186088	24.0506	21.355	458.502	1.25262e-10	6.38996e-09	25.1055	18.8236	400.65	85.05	0.21228
Rcor1 //NM_198023 // REST corepressor 1 //10398601	1.93931e-05	0.000637283	21.9341	1.81087	99.6023	3.32009e-06	0.00023238	24	23	83.0143	0.0043762	0.186088	23.0503	23.0457	875.744	1.26074e-10	6.42217e-09	22.9948	0.303654	800.756	111.76	0.139568
Nbeal2 //NM_183276 // neurobeachin-like 2 //10597182	7.23755e-07	8.19097e-05	21.6957	21.6352	35.9991	9.05964e-05	0.00229107	22	0	30.9006	0.00448279	0.186178	22.2037	0.187528	232.975	1.31146e-10	6.66804e-09	21.9664	0.0414304	213.583	37.4581	0.175379
//---////10342636	1.42563e-06	0.000126724	27.3425	11.9277	409.192	3.24373e-05	0.00108092	26	15	422.355	0.00636297	0.195658	24.4936	15.6752	4878.74	1.31275e-10	6.66804e-09	25.9453	14.3475	4523.38	550.245	0.121645
Shmt1 //NM_009171 // serine hydroxymethyltransferase 1 (soluble) //10386604	1.04365e-05	0.000423795	26.2632	16.732	263.573	4.96685e-06	0.000305539	26	18	158.18	0.00570344	0.192584	25.1418	19.6946	2597.76	1.31858e-10	6.68808e-09	25.8016	18.1593	2437.11	272.138	0.111664
//---////10339192	8.31823e-06	0.000363792	24	20.6103	181.505	9.0814e-06	0.00047766	26	19	166.594	0.00400823	0.183463	25.0471	20.8225	769.135	1.34827e-10	6.81901e-09	25.0157	20.2032	609.077	205.434	0.337288
Mov10 //NM_001163440 // Moloney leukemia virus 10 //10500911	1.1371e-06	0.000111278	22.427	8.68808	164.004	3.24373e-05	0.00108092	24	6	113.455	0.00822129	0.209239	22.5806	7.92532	1041.52	1.35015e-10	6.81901e-09	23.0025	7.59414	928.778	165.553	0.178248
Rpl28 //NM_009081 // ribosomal protein L28 //10549714	4.13879e-05	0.00105189	21.6957	1.6224	418.108	1.43906e-06	0.000128885	24	23	393.558	0.00507971	0.186178	23.2112	22.8011	5087.11	1.34727e-10	6.81901e-09	22.9689	0.106593	4918.67	460.778	0.0936793
Szt2 //NM_198170 // seizure threshold 2 //10515739	5.91813e-06	0.000296373	21.4624	1.97607	50.404	1.57188e-05	0.000652157	24	22	51.8309	0.00326966	0.179287	22.735	0.332742	273.158	1.35399e-10	6.82872e-09	22.7325	0.18562	247.537	54.7948	0.22136
Oasl1 //NM_145209 // 2-5 oligoadenylate synthetase-like 1 //10524631	1.5958e-06	0.000134151	20.3673	5.32617	71.9467	6.48215e-05	0.00180485	24	22	101.912	0.0029596	0.177653	23.1304	22.3703	527.809	1.36223e-10	6.86053e-09	22.4993	0.585383	445.958	109.231	0.244936
Gm6762 //ENSMUST00000121769 // predicted pseudogene 6762 //10592160	7.99758e-05	0.00164371	20.5773	4.84474	9.57244	7.648e-07	8.85773e-05	24	0	11.2076	0.00510613	0.186178	22.8916	1.46808	111.151	1.38783e-10	6.97959e-09	22.4896	2.16208	105.384	14.4875	0.137474
Calr //NM_007591 // calreticulin //10580219	3.95164e-05	0.00101963	20.5773	4.10425	434.482	2.19722e-06	0.000173997	24	23	425.148	0.00361411	0.182062	22.813	0.216908	7535.47	1.39397e-10	7.00058e-09	22.4635	1.1391	7189.89	494.544	0.0687832
Uprt //NM_001081189 // uracil phosphoribosyltransferase (FUR1) homolog (S. cerevisiae) //10601328	8.35248e-05	0.00169897	24	21.5218	37.3037	7.648e-07	8.85773e-05	24	23	43.7346	0.00492847	0.186178	24.7672	21.1847	234.842	1.39823e-10	7.01208e-09	24.2557	21.9116	213.516	43.2705	0.202657
Hmgb1 //XM_006504807 // high mobility group box 1 //10566142	4.64845e-05	0.0011296	22.9425	11.3121	234.398	1.43906e-06	0.000128885	24	11	229.103	0.00471904	0.186178	23.3743	11.0735	2574.52	1.40174e-10	7.01977e-09	23.439	11.1345	2389.49	265.32	0.111036
Mgll //NM_001166249 // monoglyceride lipase //10539894	9.51506e-06	0.000396668	24.0482	15.7679	312.139	3.32009e-06	0.00023238	24	16	241.123	0.0100397	0.227355	24.1379	15.9306	1872.93	1.4079e-10	7.04068e-09	24.062	15.8996	1734.72	315.575	0.181918
1600014C10Rik //NM_001085385 // RIKEN cDNA 1600014C10 gene //10552252	1.63139e-06	0.000135845	21.4624	11.7698	118.302	4.60327e-05	0.0014122	22	12	104.157	0.00424215	0.185072	21.4863	11.9821	1057.29	1.41375e-10	7.06001e-09	21.6495	11.9181	1009.82	123.075	0.121878
Ubqln1 //NM_026842 // ubiquilin 1 //10409645	1.2926e-05	0.000483279	20.7917	4.05199	212.796	1.08035e-05	0.000506768	24	23	204.407	0.00231189	0.17139	22.735	0.51144	2307.71	1.43143e-10	7.13829e-09	22.5089	1.23289	2139.75	243.095	0.113609
Arhgap26 //NM_175164 // Rho GTPase activating protein 26 //10455259	3.88302e-06	0.000229725	21.234	4.59853	75.9475	3.24373e-05	0.00108092	22	4	75.0947	0.00260736	0.174681	22.735	0.827737	428.123	1.45442e-10	7.2411e-09	21.9897	3.23254	377.354	82.3742	0.218294
Rnf4 //NM_011278 // ring finger protein 4 //10521174	1.31026e-06	0.000120694	24.0482	4.30907	214.159	4.60327e-05	0.0014122	24	5	179.393	0.00545173	0.188584	23.7925	4.07026	2907.81	1.45612e-10	7.2411e-09	23.9469	4.45847	2768.86	214.691	0.0775378
//---////10339814	6.85877e-06	0.00032412	26.973	18.2697	421.249	1.08035e-05	0.000506768	28	18	393.646	0.00447979	0.186178	26.1297	19.8401	4788.16	1.46903e-10	7.29511e-09	27.0342	18.7293	4377.33	467.997	0.106914
Gpr97 //NM_173036 // G protein-coupled receptor 97 //10574276	1.49601e-05	0.000532453	22.427	4.12627	33.1701	4.96685e-06	0.000305539	24	2	32.9865	0.00448641	0.186178	23.4568	2.36845	210.912	1.47486e-10	7.31384e-09	23.2946	2.85143	196.998	35.7284	0.181364
4932438A13Rik //NM_172679 // RIKEN cDNA 4932438A13 gene //10491607	4.62373e-05	0.00112527	21.9341	2.19957	151.037	3.32009e-06	0.00023238	26	22	178.12	0.00219836	0.17139	24.0506	22.4997	950.398	1.49183e-10	7.38769e-09	23.9949	22.975	850.85	177.914	0.209101
Amdhd2 //NM_172935 // amidohydrolase domain containing 2 //10448441	0.000284069	0.00407765	21.234	15.1071	44.688	2.36444e-07	3.62371e-05	24	12	38.1131	0.00512862	0.186178	23.5398	11.1801	500.737	1.52066e-10	7.51999e-09	22.9246	12.7407	470.143	53.0082	0.112749
Chd7 //NM_001277149 // chromodomain helicase DNA binding protein 7 //10503174	1.09954e-05	0.000439766	20.3673	15.5987	122.766	1.57188e-05	0.000652157	22	15	162.705	0.00200601	0.17139	22.3529	13.1198	1150.84	1.52987e-10	7.55502e-09	21.5734	14.6357	1050.9	171.362	0.163063
Mmaa //NM_133823 // methylmalonic aciduria (cobalamin deficiency) type A //10579852	4.83475e-06	0.000261376	22.1778	21.5089	75.4637	2.26744e-05	0.000845086	24	21	73.7866	0.00323568	0.179287	24.2259	20.3383	422.841	1.56279e-10	7.70685e-09	23.4679	20.9856	356.828	82.4109	0.230954
Gale //NM_178389 // galactose-4-epimerase, UDP //10509147	7.05585e-07	8.19097e-05	21.6957	0.597348	43.3883	0.000173191	0.00372758	22	1	43.7699	0.00293343	0.177653	22.4283	0.44233	203.661	1.57821e-10	7.763e-09	22.0413	0.681067	173.93	45.7597	0.263092
Gsta4 //NM_010357 // glutathione S-transferase, alpha 4 //10587315	5.40026e-06	0.000281611	20.7917	2.11526	318.664	7.35927e-06	0.000392892	20	4	308.281	0.00902185	0.217922	20.6202	3.93177	2845.89	1.57854e-10	7.763e-09	20.4706	3.36823	2668.5	318.633	0.119405
Nrg4 //NM_032002 // neuregulin 4 //10593776	6.53593e-06	0.00031661	22.427	12.6197	295.904	2.26744e-05	0.000845086	22	14	305.965	0.00250458	0.171645	23.1304	11.2782	673.779	1.63033e-10	8.00662e-09	22.5191	12.6611	457.281	330.728	0.723249
Ppard //NM_011145 // peroxisome proliferator activator receptor delta //10443332	3.54009e-05	0.000942151	23.2093	22.3129	222.358	2.19722e-06	0.000173997	24	22	202.197	0.00479412	0.186178	23.7925	22.1686	680.433	1.63741e-10	8.03032e-09	23.6673	22.1664	513.021	254.804	0.496673
Ddo //NM_027442 // D-aspartate oxidase //10362701	4.77021e-06	0.000259171	24.642	18.6777	70.8501	1.91966e-05	0.000788171	26	18	81.1759	0.0041086	0.184684	25.1418	19.7166	417.699	1.65104e-10	8.08599e-09	25.2613	18.8199	370.486	76.0229	0.205198
Atp6v0b //NM_033617 // ATPase, H+ transporting, lysosomal V0 subunit B //10515519	1.78179e-05	0.000603821	22.427	14.6787	152.493	1.08035e-05	0.000506768	24	14	173.277	0.00197688	0.17139	24.4037	11.8307	1841.6	1.66866e-10	8.16108e-09	23.6102	13.5682	1749.99	171.581	0.0980471
Ptbp1 //NM_001077363 // polypyrimidine tract binding protein 1 //10364518	2.01865e-06	0.000156424	24.642	2.44021	192.851	4.60327e-05	0.0014122	24	4	172.34	0.00414247	0.184709	24.4936	2.39026	1907.54	1.68662e-10	8.23754e-09	24.3785	2.94823	1785.59	196.691	0.110154
Cdcp1 //NM_133974 // CUB domain containing protein 1 //10597935	8.91606e-06	0.000379895	20.1616	5.31654	25.8361	1.57188e-05	0.000652157	22	2	35.426	0.00278247	0.175555	22.3529	0.942644	192.422	1.70715e-10	8.315e-09	21.5049	2.76435	163.432	37.6106	0.23013
Cyp2a5 //NM_007812 // cytochrome P450, family 2, subfamily a, polypeptide 5 //10551226	1.22579e-05	0.000471181	21.6957	15.7075	1471.37	1.08035e-05	0.000506768	24	13	1538.08	0.00294411	0.177653	23.6234	15.1158	10462.1	1.70683e-10	8.315e-09	23.1064	14.683	9552.24	1580.54	0.165463
Pgap1 //NM_001163314 // post-GPI attachment to proteins 1 //10354649	1.55938e-05	0.000549507	21.4624	12.624	298.992	7.35927e-06	0.000392892	24	10	291.098	0.00343257	0.18135	23.1304	10.7272	1442.93	1.72329e-10	8.38212e-09	22.8643	11.1628	1286.4	331.47	0.257673
Cutal //NM_030021 // cutA divalent cation tolerance homolog-like //10471599	1.35927e-05	0.000501944	22.427	22.3375	129.833	1.08035e-05	0.000506768	26	20	151.179	0.00268883	0.17487	23.964	21.8091	614.324	1.72711e-10	8.3845e-09	24.1303	21.5614	522.657	145.542	0.278465
Pus7 //NM_001289780 // pseudouridylate synthase 7 homolog (S. cerevisiae) //10528507	3.23869e-06	0.000204714	22.9425	18.2761	55.9171	1.57188e-05	0.000652157	24	17	52.1314	0.00776285	0.205216	22.8916	17.4078	325.033	1.7285e-10	8.3845e-09	23.278	17.5795	284.356	55.874	0.196493
Hn1l //NM_198937 // hematological and neurological expressed 1-like //10448803	2.74968e-05	0.000802765	22.6818	22.1027	171.427	3.32009e-06	0.00023238	22	2	152.028	0.00438524	0.186088	21.2121	3.19346	1534.04	1.74946e-10	8.47463e-09	21.9646	1.60367	1431.75	191.01	0.133411
Hmgb1 //NM_010439 // high mobility group box 1 //10582835	4.29638e-05	0.00106827	21.9341	12.8529	254.338	2.19722e-06	0.000173997	24	11	261.541	0.00429632	0.186088	23.4568	11.099	2817.35	1.7708e-10	8.56635e-09	23.1303	11.68	2618.93	285.866	0.109154
Bet1 //NM_009748 // blocked early in transport 1 homolog (S. cerevisiae) //10542959	2.15497e-06	0.000162061	22.427	0.0236236	195.095	4.60327e-05	0.0014122	24	21	176.918	0.00409869	0.184684	22.813	0.372296	1297.06	1.77491e-10	8.57454e-09	23.08	22.2797	1139.76	216.567	0.19001
AU022252 //NM_001012400 // expressed sequence AU022252 //10515870	6.07203e-06	0.000300713	21.6957	3.24811	145.816	2.26744e-05	0.000845086	24	0	136.083	0.00295946	0.177653	22.735	0.649176	1080.35	1.77846e-10	8.58003e-09	22.8102	1.32893	986.753	160.162	0.162312
//---////10342052	8.37558e-06	0.000365401	23.7619	21.2826	236.924	1.57188e-05	0.000652157	24	22	244.146	0.00316655	0.178877	23.5398	22.2585	1254.15	1.81681e-10	8.75319e-09	23.7672	21.8489	1050.12	270.326	0.257424
Tbc1d7 //NM_001252639 // TBC1 domain family, member 7 //10408870	8.14565e-06	0.000359354	22.427	0.793046	85.9791	2.26744e-05	0.000845086	24	23	87.9111	0.00228301	0.17139	23.5398	22.4343	341.767	1.83621e-10	8.83468e-09	23.3223	22.9023	274.616	97.4875	0.354996
Rad51c //NM_001291440 // RAD51 homolog C //10389627	3.25135e-06	0.000204714	23.2093	19.4494	17.8655	1.91966e-05	0.000788171	24	19	17.66	0.00683833	0.197719	23.5398	20.6115	69.6695	1.8571e-10	8.91019e-09	23.583	19.6947	60.8777	18.6078	0.305659
Nat10 //NM_153126 // N-acetyltransferase 10 //10485483	8.92149e-06	0.000379895	22.1778	0.349256	90.3249	1.08035e-05	0.000506768	24	22	81.8476	0.00442732	0.186088	22.9706	22.573	560.726	1.85672e-10	8.91019e-09	23.0495	22.4013	484.481	98.9329	0.204204
//---////10341169	1.72647e-05	0.000591962	22.1778	1.13002	165.293	7.35927e-06	0.000392892	24	23	168.221	0.00336378	0.180396	23.4568	22.4785	1383.44	1.85942e-10	8.91019e-09	23.2115	22.9514	1243.25	186.908	0.150338
Gnb1 //NM_001160016 // guanine nucleotide binding protein (G protein), beta 1 //10511069	5.66458e-06	0.000288553	24.642	19.1743	164.419	1.08035e-05	0.000506768	26	19	151.462	0.00701089	0.198435	24.7672	21.1288	3915.98	1.86616e-10	8.93044e-09	25.1364	19.7847	3808.3	177.88	0.0467086
Slc8b1 //NM_001177594 // solute carrier family 8 (sodium//10525086	2.81505e-06	0.000189976	24.642	3.76593	393.841	2.26744e-05	0.000845086	26	2	281.146	0.00676372	0.197585	24.1379	4.25807	1352.52	1.87702e-10	8.95828e-09	24.9266	3.38174	1161.43	395.242	0.340306
Slc19a1 //NM_001199271 // solute carrier family 19 (folate transporter), member 1 //10364239	6.67946e-05	0.00144317	21.234	14.7835	68.8103	3.32009e-06	0.00023238	24	12	75.2892	0.00194664	0.17139	23.7925	10.5023	439.105	1.87689e-10	8.95828e-09	23.0088	12.428	399.205	81.8421	0.205013
Ints3 //NM_145540 // integrator complex subunit 3 //10499777	7.46441e-06	0.0003429	27.3425	14.9774	51.9852	1.57188e-05	0.000652157	26	18	59.397	0.00375749	0.182347	23.6234	21.2932	567.063	1.91406e-10	9.11061e-09	25.6553	18.1505	513.24	83.1553	0.16202
Bloc1s3 //NM_177692 // biogenesis of lysosomal organelles complex-1, subunit 3 //10560530	2.7745e-05	0.000805965	21.9341	1.5437	51.7646	3.32009e-06	0.00023238	24	23	46.2094	0.00478235	0.186178	23.1304	22.9598	395.833	1.91267e-10	9.11061e-09	23.0215	0.156739	371.298	57.165	0.15396
Alkbh7 //NM_025538 // alkB, alkylation repair homolog 7 (E. coli) //10446214	4.9278e-06	0.000264273	20.7917	3.63819	39.9264	2.26744e-05	0.000845086	22	2	36.6988	0.00397417	0.183463	22.0564	1.79746	215.833	1.92693e-10	9.15961e-09	21.616	2.49566	194.729	42.5042	0.218274
Mkl2 //NM_001122667 // MKL//10433639	1.21385e-05	0.000468107	24.0482	20.3415	118.015	1.08035e-05	0.000506768	26	19	115.541	0.00341823	0.18106	24.5841	21.1104	766.93	1.94394e-10	9.22813e-09	24.8774	20.2172	687.708	131.879	0.191766
Rrm2 //NM_009104 // ribonucleotide reductase M2 //10394978	1.38046e-05	0.000506538	24	14.5075	55.5097	7.35927e-06	0.000392892	26	13	53.8815	0.00442258	0.186088	25.4302	14.2064	242.486	1.94813e-10	9.23568e-09	25.1434	13.9408	186.601	59.0279	0.316333
Slc44a1 //XM_006537532 // solute carrier family 44, member 1 //10505028	8.66662e-06	0.000373969	22.1778	1.92387	426.249	3.24373e-05	0.00108092	24	0	502.364	0.00160593	0.17139	23.8779	22.5645	1738.75	1.95687e-10	9.26477e-09	23.3519	0.238532	1492.29	488.657	0.327455
Ppap2c //NM_015817 // phosphatidic acid phosphatase type 2C //10370552	3.31477e-05	0.000900383	22.9425	12.2335	254.473	4.96685e-06	0.000305539	26	9	232.214	0.00276956	0.175555	24.1379	9.98918	1644.12	1.97512e-10	9.33877e-09	24.3602	10.4747	1510.94	292.439	0.193548
Slc26a6 //NM_134420 // solute carrier family 26, member 6 //10589166	1.78314e-05	0.000603821	24.3415	19.5487	18.8637	6.16306e-06	0.000374588	24	21	15.6271	0.00418786	0.184858	23.0503	22.4677	122.369	1.99227e-10	9.40733e-09	23.7972	21.0318	110.447	20.8394	0.188682
Abhd17c //NM_133722 // abhydrolase domain containing 17C //10565288	4.67333e-06	0.000256824	25.5897	0.561121	190.927	2.26744e-05	0.000845086	26	0	223.941	0.00436579	0.186088	24.7672	1.94714	1507.96	2.00192e-10	9.44037e-09	25.4523	0.850053	1421.68	198.643	0.139724
Hnrnpk //NM_025279 // heterogeneous nuclear ribonucleoprotein K //10554701	1.1198e-06	0.000110599	25.2658	3.0184	447.372	9.05964e-05	0.00229107	24	5	374.342	0.00461452	0.186178	24.4936	4.33417	5749.29	2.02418e-10	9.53268e-09	24.5865	4.13948	5543.18	442.687	0.0798617
Ifitm1 //NM_001112715 // interferon induced transmembrane protein 1 //10558769	1.14754e-06	0.000111278	27.3425	15.9314	55.8074	9.05964e-05	0.00229107	28	16	49.3561	0.00451545	0.186178	25.9259	19.2108	434.31	2.02941e-10	9.54465e-09	27.0895	17.0491	398.364	57.4037	0.144098
Zfp691 //NM_001145936 // zinc finger protein 691 //10515844	1.49941e-05	0.000533132	22.427	0.209924	49.6289	7.35927e-06	0.000392892	24	22	44.4417	0.00428202	0.185899	22.9706	22.869	377.962	2.04175e-10	9.58635e-09	23.1325	22.5349	350.601	54.6134	0.155771
Serinc3 //NM_012032 // serine incorporator 3 //10489377	1.55566e-06	0.000132328	26.6133	15.23	503.848	4.60327e-05	0.0014122	26	16	550.483	0.00660481	0.19741	25.4302	16.2205	7792.71	2.04366e-10	9.58635e-09	26.0145	15.8311	7502.52	505.695	0.0674033
Cmbl //NM_181588 // carboxymethylenebutenolidase-like (Pseudomonas) //10423505	1.90709e-05	0.000633064	22.6818	3.15111	523.259	7.35927e-06	0.000392892	24	2	551.95	0.00338275	0.18076	23.8779	23.5187	6819.39	2.05085e-10	9.60737e-09	23.5199	1.63835	6507.41	585.312	0.0899455
Nags //NM_145829 // N-acetylglutamate synthase //10381528	1.58357e-06	0.000133742	22.1778	21.3346	174.337	9.05964e-05	0.00229107	24	21	167.779	0.00335782	0.180348	22.8916	21.7008	1459.28	2.07889e-10	9.72593e-09	23.0231	21.3783	1366.06	183.991	0.134687
Pla2g12b //NM_023530 // phospholipase A2, group XIIB //10363372	1.1065e-05	0.000442052	24	0.420238	300.426	2.26744e-05	0.000845086	24	1	317.137	0.00193104	0.17139	23.2925	0.452121	2093.15	2.08995e-10	9.752e-09	23.7642	0.622377	1952.66	351.24	0.179878
Snrk //NM_001164572 // SNF related kinase //10590445	1.97538e-06	0.000154028	25.2658	14.8688	249.661	4.60327e-05	0.0014122	26	14	219.769	0.0053257	0.187481	24.7672	15.2565	2101.82	2.08913e-10	9.752e-09	25.3443	14.7266	1937.77	252.228	0.130164
Gm15401 //NR_040421 // predicted gene 15401 //10539156	1.40713e-05	0.000512096	21.0105	4.36412	25.2172	1.08035e-05	0.000506768	24	23	21.6375	0.00327606	0.179287	22.5806	0.804008	181.225	2.14434e-10	9.99269e-09	22.5304	1.42919	160.599	28.2181	0.175706
Prr13 //NM_001170911 // proline rich 13 //10427235	1.7004e-05	0.000585846	22.6818	1.59496	72.6866	1.08035e-05	0.000506768	24	0	76.014	0.00271931	0.175159	23.8779	22.3831	574.896	2.15044e-10	1.0008e-08	23.5199	0.0586607	503.986	83.6967	0.16607
Lrp4 //NM_172668 // low density lipoprotein receptor-related protein 4 //10473880	9.46167e-06	0.000395469	21.4624	15.6673	114.304	1.08035e-05	0.000506768	24	14	115.93	0.00494257	0.186178	22.9706	15.9192	611.754	2.17322e-10	1.01008e-08	22.811	15.2758	549.272	111.056	0.202187
n-R5s162 //ENSMUST00000082581 // nuclear encoded rRNA 5S 162 //10538704	3.25387e-05	0.000889957	25.5897	7.36704	89.3649	4.96685e-06	0.000305539	26	7	92.4189	0.00315026	0.178877	25.3333	8.21375	515.459	2.18886e-10	1.01495e-08	25.641	7.53214	459.424	104.093	0.226574
Cyp2d37-ps //NR_033515 // cytochrome P450, family 2, subfamily d, polypeptide 37, pseudogene //10430892	6.96524e-06	0.000324582	21.4624	13.9092	382.865	1.57188e-05	0.000652157	22	14	362.604	0.00465145	0.186178	22.1298	12.2072	3406.68	2.18941e-10	1.01495e-08	21.864	13.3891	3119.56	413.457	0.132537
Gfod2 //NM_027469 // glucose-fructose oxidoreductase domain containing 2 //10581336	6.02616e-06	0.000299751	22.9425	21.7748	28.1055	2.26744e-05	0.000845086	24	22	25.9508	0.00373948	0.182347	23.6234	22.3949	180.485	2.1962e-10	1.01677e-08	23.522	22.0621	160.915	31.4097	0.195194
Hsbp1 //NM_024219 // heat shock factor binding protein 1 //10575861	0.000119343	0.00217412	25.2658	21.1044	116.836	9.32342e-07	9.63673e-05	26	21	124.239	0.00469009	0.186178	24.9531	21.2232	1681.22	2.23982e-10	1.03562e-08	25.4063	21.1173	1594.45	138.185	0.0866664
Trp53 //NM_001127233 // transformation related protein 53 //10377550	8.43379e-05	0.00171257	21.0105	5.09448	69.128	2.19722e-06	0.000173997	24	0	73.8219	0.00287372	0.176354	23.4568	0.117766	471.092	2.28245e-10	1.05396e-08	22.8224	1.69408	422.765	81.9915	0.193941
Zfp622 //NM_144523 // zinc finger protein 622 //10423346	5.23394e-05	0.00122352	24	0.506463	34.6562	2.19722e-06	0.000173997	24	0	33.3401	0.00471614	0.186178	24.4037	24.1236	454.663	2.3217e-10	1.07069e-08	24.1346	0.0773121	435.374	40.1683	0.0922616
Amd2 //NM_007444 // S-adenosylmethionine decarboxylase 2 //10538932	1.03765e-05	0.000422845	22.6818	13.7674	38.581	3.24373e-05	0.00108092	24	13	45.2548	0.00162281	0.17139	24.3144	10.8872	244.702	2.33707e-10	1.07639e-08	23.6654	12.6033	221.477	44.4019	0.20048
//---////10410386	1.92882e-05	0.000635009	22.6818	22.6286	105.119	1.08035e-05	0.000506768	24	22	118.67	0.00264796	0.174681	24.0506	21.953	254.683	2.35925e-10	1.08379e-08	23.5775	22.212	185.656	120.07	0.646735
//---////10410388	1.92882e-05	0.000635009	22.6818	22.6286	105.119	1.08035e-05	0.000506768	24	22	118.67	0.00264796	0.174681	24.0506	21.953	254.683	2.35925e-10	1.08379e-08	23.5775	22.212	185.656	120.07	0.646735
Dexi //NM_021428 // dexamethasone-induced transcript //10437664	1.76368e-06	0.000142199	23.2093	19.9875	230.801	9.05964e-05	0.00229107	24	20	227.759	0.00347516	0.181392	24.0506	20.4326	1247.6	2.37315e-10	1.08877e-08	23.7533	20.1435	1081	246.009	0.227575
Bri3 //NM_001163709 // brain protein I3 //10527327	1.06238e-05	0.000429737	26.6133	5.21509	60.8513	1.08035e-05	0.000506768	24	10	62.632	0.00484488	0.186178	24.6753	7.56622	465.778	2.37631e-10	1.08882e-08	25.0962	7.69043	417.083	70.715	0.169547
Gm9222 //BC028949 // predicted gene 9222 //10394783	1.91044e-05	0.000633064	21.9341	1.11303	98.2809	7.35927e-06	0.000392892	24	22	81.0698	0.00398692	0.183463	23.2925	23.1904	606.981	2.39411e-10	1.09275e-08	23.0755	22.7968	557.281	110.607	0.198477
Gm9222 //BC028949 // predicted gene 9222 //10394786	1.91044e-05	0.000633064	21.9341	1.11303	98.2809	7.35927e-06	0.000392892	24	22	81.0698	0.00398692	0.183463	23.2925	23.1904	606.981	2.39411e-10	1.09275e-08	23.0755	22.7968	557.281	110.607	0.198477
Hspe1 //NM_008303 // heat shock protein 1 (chaperonin 10) //10346303	3.50856e-06	0.00021658	21.9341	19.1944	331.788	1.57188e-05	0.000652157	22	20	219.415	0.0101418	0.228284	22.6576	17.433	3974.4	2.38927e-10	1.09275e-08	22.1972	18.9117	3763.61	331.826	0.0881669
Tlcd2 //NM_027249 // TLC domain containing 2 //10378572	4.38463e-06	0.000245126	24	23.4941	632.022	9.05964e-05	0.00229107	24	0	799.349	0.00143938	0.17139	23.5398	22.5299	3575.31	2.43875e-10	1.11063e-08	23.8466	23.338	3111.51	749.682	0.240938
Rbm33 //ENSMUST00000030920 // RNA binding motif protein 33 //10520371	2.07251e-06	0.000158417	24.95	4.99389	172.356	5.54271e-05	0.00168154	26	4	127.845	0.00497907	0.186178	24.5841	5.26505	1261.79	2.43953e-10	1.11063e-08	25.178	4.77003	1171.98	176.974	0.151005
M6pr //NM_010749 // mannose-6-phosphate receptor, cation dependent //10541484	3.17526e-05	0.000875191	22.1778	2.31638	148.083	4.14347e-06	0.000285514	24	0	139.053	0.00438857	0.186088	23.2112	23.1512	1724.99	2.46108e-10	1.119e-08	23.1296	0.771517	1623.08	167.771	0.103366
//---////10341646	4.85248e-06	0.000261376	24.95	23.3846	150.941	1.57188e-05	0.000652157	24	0	139.406	0.00763642	0.203462	25.0471	23.0501	987.915	2.48126e-10	1.12674e-08	24.6657	23.4904	845.621	178.987	0.211664
Elp2 //NM_021448 // elongator acetyltransferase complex subunit 2 //10454332	1.44743e-05	0.000520898	23.7619	21.0053	115.416	1.08035e-05	0.000506768	24	22	116.036	0.0037927	0.182347	24.0506	21.7544	999.275	2.52332e-10	1.14438e-08	23.9375	21.5852	904.822	130.273	0.143977
Hist1h2bq //NM_001097979 // histone cluster 1, H2bq //10403978	1.18644e-05	0.000463064	22.9425	22.1789	315.248	1.08035e-05	0.000506768	24	22	286.767	0.00463649	0.186178	23.6234	22.5972	2257.95	2.52814e-10	1.1451e-08	23.522	22.268	2026.79	356.878	0.176081
Pdlim1 //ENSMUST00000068439 // PDZ and LIM domain 1 (elfin) //10467420	4.3786e-06	0.000245126	22.9425	21.5233	250.459	4.60327e-05	0.0014122	26	19	277.61	0.00295998	0.177653	23.3743	22.4913	1281.93	2.53732e-10	1.1478e-08	24.1056	21.2851	1142.85	273.856	0.239625
Arl4a //NM_001039515 // ADP-ribosylation factor-like 4A //10400057	3.2272e-05	0.000884594	21.6957	2.51216	39.166	1.08035e-05	0.000506768	24	23	44.7952	0.00172639	0.17139	24.0506	22.414	279.938	2.5583e-10	1.15582e-08	23.2488	23.2368	256.972	46.0058	0.17903
Dcun1d4 //NM_001190733 // DCN1, defective in cullin neddylation 1, domain containing 4 (S. cerevisiae) //10522430	9.38719e-06	0.000394528	24.0482	6.8822	172.612	1.08035e-05	0.000506768	26	5	113.561	0.00602698	0.193459	23.964	7.54825	828.909	2.59516e-10	1.17098e-08	24.6707	6.53857	747.86	181.36	0.242506
Tgm2 //NM_009373 // transglutaminase 2, C polypeptide //10489204	1.08606e-05	0.0004358	23.4824	21.7458	164.355	2.26744e-05	0.000845086	24	22	172.11	0.00249092	0.17139	22.8916	0.082554	1214.13	2.6038e-10	1.17339e-08	23.458	22.25	1105.22	187.676	0.169809
Nrep //NM_001109988 // neuronal regeneration related protein //10458046	1.44562e-05	0.000520898	23.2093	15.164	473.082	7.35927e-06	0.000392892	24	14	502.824	0.00594048	0.193459	24.0506	15.4633	1452.07	2.67718e-10	1.20493e-08	23.7533	14.8856	1195.54	496.036	0.414906
Tango2 //NM_138583 // transport and golgi organization 2 //10438328	9.72109e-07	9.93228e-05	25.9221	15.3423	293.337	0.000125703	0.00294822	26	16	305.399	0.00518648	0.186178	25.5278	15.0212	1747.58	2.68422e-10	1.20631e-08	25.8166	15.4525	1546.31	292.942	0.189445
Cln6 //NM_001033175 // ceroid-lipofuscinosis, neuronal 6 //10586110	1.29074e-05	0.00048309	22.427	10.7084	34.9142	1.57188e-05	0.000652157	24	9	35.8503	0.00312725	0.178877	24.0506	8.52463	241.494	2.68702e-10	1.20631e-08	23.4925	9.43537	223.781	38.8795	0.173739
Npas2 //NM_008719 // neuronal PAS domain protein 2 //10345675	0.000390344	0.00511012	20.7917	4.92923	175.37	2.36444e-07	3.62371e-05	24	0	174.903	0.0068986	0.198043	23.2112	0.400128	249.362	2.69577e-10	1.20871e-08	22.6676	1.7649	180.72	205.525	1.13726
//---////10340716	2.01955e-06	0.000156424	24.0482	18.4383	107.505	4.60327e-05	0.0014122	22	21	86.1256	0.00689553	0.198043	23.5398	19.7699	450.174	2.71289e-10	1.21486e-08	23.196	19.7822	386.791	110.064	0.284558
Ddhd2 //NM_028102 // DDHD domain containing 2 //10577838	3.63454e-05	0.000960101	21.4624	14.6185	107.787	3.32009e-06	0.00023238	24	12	99.6313	0.00532538	0.187481	22.735	12.3211	494.825	2.71907e-10	1.21609e-08	22.7325	13.0143	432.775	119.356	0.275792
Agxt //NM_001276710 // alanine-glyoxylate aminotransferase //10348702	1.09526e-06	0.00010878	24.95	2.96027	356.091	9.05964e-05	0.00229107	26	1	345.422	0.00660697	0.19741	24.3144	3.85739	2144.17	2.77017e-10	1.23684e-08	25.0881	2.64876	1873.04	358.413	0.191354
Nomo1 //NM_153057 // nodal modulator 1 //10553163	2.59993e-06	0.000180553	24.642	15.4318	107.824	4.60327e-05	0.0014122	26	14	72.6199	0.00548256	0.188584	24.0506	15.9608	972.76	2.77242e-10	1.23684e-08	24.8975	15.1847	906.92	108.971	0.120155
//---////10341791	4.11596e-06	0.000236808	23.7619	20.3424	7.93264	6.48215e-05	0.00180485	26	20	10.748	0.00251028	0.171645	24.5841	21.3121	43.0974	2.82584e-10	1.25909e-08	24.782	20.5969	38.4898	8.75235	0.227394
Gm26225 //ENSMUST00000082508 // predicted gene, 26225 //10415955	2.23362e-05	0.000700471	22.427	11.8919	50.1098	1.08035e-05	0.000506768	24	11	48.26	0.00279338	0.175555	23.8779	9.91248	199.689	2.84281e-10	1.26507e-08	23.435	10.9603	171.277	57.0627	0.333159
Cox14 //NM_183256 // cytochrome c oxidase assembly protein 14 //10426822	5.3868e-05	0.00124291	24	21.8864	57.1016	3.32009e-06	0.00023238	24	23	57.311	0.00381325	0.182347	24.1379	21.7938	532.421	2.87389e-10	1.2773e-08	24.046	22.2262	491.971	66.8215	0.135824
//---////10339453	1.02853e-06	0.000103599	22.6818	7.26845	390.782	9.05964e-05	0.00229107	24	5	305.17	0.00743142	0.200631	23.1304	5.86597	2365.73	2.915e-10	1.29395e-08	23.2708	6.06537	2160.39	392.445	0.181655
Dap //NM_146057 // death-associated protein //10423498	1.67539e-05	0.000578914	25.9221	18.0982	370.631	1.08035e-05	0.000506768	26	19	314.45	0.00388047	0.1834	24.4936	21.1133	5115.15	2.95379e-10	1.30954e-08	25.4719	19.4132	4858.36	405.584	0.0834817
Slc41a2 //NM_177388 // solute carrier family 41, member 2 //10371321	8.93179e-05	0.00178515	23.4824	22.5224	589.478	1.43906e-06	0.000128885	26	21	557.978	0.00547592	0.188584	24.2259	21.8223	2253.05	2.95954e-10	1.31045e-08	24.5694	21.8584	1699.41	680.202	0.400258
Tada3 //NM_133932 // transcriptional adaptor 3 //10546903	2.8317e-05	0.00081724	24	21.2408	22.7671	7.35927e-06	0.000392892	24	22	23.1224	0.00342199	0.18106	23.7925	22.0474	189.948	2.99584e-10	1.32488e-08	23.9308	21.7644	175.187	26.2638	0.149919
Acox2 //NM_001161667 // acyl-Coenzyme A oxidase 2, branched chain //10417544	4.19432e-05	0.00105688	20.1616	5.90304	369.463	7.35927e-06	0.000392892	24	23	421.506	0.00233882	0.17139	22.9706	22.8235	3550.45	3.03028e-10	1.33844e-08	22.3774	1.32841	3232.71	434.053	0.134269
Wdr45 //NM_001290792 // WD repeat domain 45 //10598389	4.06069e-06	0.000235445	23.7619	7.9567	118.37	4.60327e-05	0.0014122	24	9	105.765	0.00389097	0.1834	23.8779	7.6941	1320.36	3.05134e-10	1.34607e-08	23.8799	8.21434	1260.15	127.627	0.101279
Zfp810 //NM_145612 // zinc finger protein 810 //10591763	6.80366e-06	0.00032412	21.4624	1.71829	23.7849	2.26744e-05	0.000845086	22	1	22.1324	0.004846	0.186178	22.2781	1.25141	150.928	3.13044e-10	1.37926e-08	21.9135	1.32695	136.192	25.4476	0.18685
Ceacam1 //NM_001039185 // carcinoembryonic antigen-related cell adhesion molecule 1 //10561008	5.33866e-06	0.000279972	23.7619	1.38305	302.467	6.48215e-05	0.00180485	24	1	376.923	0.00217788	0.17139	24.3144	23.6307	5132.66	3.15416e-10	1.38799e-08	24.0254	0.579728	4987.95	344.568	0.0690801
Zkscan3 //NM_001145778 // zinc finger with KRAB and SCAN domains 3 //10408010	7.95744e-06	0.000354999	22.427	0.38076	120.215	3.9235e-05	0.00129051	26	20	128.128	0.00242417	0.17139	23.7077	22.3646	907.614	3.16652e-10	1.39061e-08	24.0449	21.9721	820.195	136.32	0.166204
Ubxn2b //NM_026534 // UBX domain protein 2B //10503123	8.05042e-06	0.000357801	26.6133	16.0613	49.7435	1.32612e-05	0.000615554	28	15	50.7703	0.00709278	0.198648	25.4302	17.5812	373.915	3.16794e-10	1.39061e-08	26.6812	16.273	342.129	51.084	0.149312
Glyctk //NM_001039586 // glycerate kinase //10596433	2.81577e-06	0.000189976	24.642	16.2253	292.888	3.24373e-05	0.00108092	24	17	249.839	0.00838633	0.211029	24.3144	16.0404	2662.74	3.20205e-10	1.40385e-08	24.3188	16.4257	2484.12	291.112	0.117189
Akt1 //NM_001165894 // thymoma viral proto-oncogene 1 //10402766	0.000132015	0.00234696	21.6957	15.4467	106.174	9.32342e-07	9.63673e-05	24	13	104.935	0.00627622	0.194727	23.6234	12.1682	1091.7	3.22742e-10	1.41323e-08	23.1064	13.5482	1036.6	120.306	0.116057
Mal2 //NM_178920 // mal, T cell differentiation protein 2 //10424113	3.99171e-07	6.09139e-05	22.6818	20.7451	727.214	0.000584053	0.00915634	22	0	678.115	0.00332122	0.179598	23.3743	21.3642	3331.32	3.23443e-10	1.41456e-08	22.6854	21.3823	2784.44	769.816	0.276471
Ing4 //NM_133345 // inhibitor of growth family, member 4 //10541771	2.75293e-05	0.000802978	24.3415	22.5004	70.9299	1.08035e-05	0.000506768	26	21	71.2057	0.00262224	0.174681	24.4936	21.9827	606.445	3.25616e-10	1.42231e-08	24.945	21.8765	556.734	83.3423	0.149699
Mia2 //NM_177321 // melanoma inhibitory activity 2 //10395925	2.4506e-05	0.000745368	24	8.93545	344.362	1.08035e-05	0.000506768	24	10	374.219	0.00296405	0.177653	22.735	11.1147	4496.49	3.275e-10	1.42878e-08	23.5783	10.0382	4284.84	398.712	0.0930517
E130311K13Rik //NM_177856 // RIKEN cDNA E130311K13 gene //10498477	8.34153e-06	0.000364363	23.2093	1.94855	48.0959	3.9235e-05	0.00129051	24	1	54.3588	0.00240262	0.17139	23.8779	23.1213	250.773	3.28119e-10	1.42973e-08	23.6957	0.747501	220.809	54.6792	0.247631
Uxt //NM_013840 // ubiquitously expressed transcript //10458428	2.07623e-06	0.000158417	25.5897	15.8035	143.625	3.24373e-05	0.00108092	26	16	106.844	0.0118321	0.239804	24.7672	16.1482	2557.33	3.32206e-10	1.44577e-08	25.4523	15.9916	2464.79	143.732	0.0583143
Ptma //NM_008972 // prothymosin alpha //10417601	5.22271e-07	6.89201e-05	27.3425	15.744	163.194	0.000236994	0.00474469	28	16	144.462	0.00647371	0.196399	25.9259	18.8419	3025.43	3.33924e-10	1.45147e-08	27.0895	16.8706	2904.9	166.702	0.0573864
Hmgb1 //NM_010439 // high mobility group box 1 //10591881	1.7585e-05	0.000600052	22.1778	12.2658	328.625	1.08035e-05	0.000506768	24	11	308.299	0.0042549	0.185184	22.8916	11.4919	2816.19	3.36663e-10	1.46158e-08	23.0231	11.6137	2535.07	364.449	0.143763
Psma1 //NM_011965 // proteasome (prosome, macropain) subunit, alpha type 1 //10567072	1.839e-06	0.000145954	24.642	3.05558	128.035	9.05964e-05	0.00229107	24	4	125.688	0.00487148	0.186178	24.0506	3.54266	2275.34	3.3793e-10	1.4653e-08	24.2309	3.53753	2234.17	128.871	0.0576818
Pdgfc //NM_019971 // platelet-derived growth factor, C polypeptide //10492689	6.80153e-05	0.00145948	21.234	3.66895	94.7969	7.35927e-06	0.000392892	24	23	114.551	0.00163456	0.17139	23.7925	22.577	402.247	3.40467e-10	1.4745e-08	23.0088	0.474516	342.674	113.92	0.332443
Agtpbp1 //NM_001048008 // ATP//10409737	1.37008e-06	0.000123441	24.95	16.9532	70.8103	6.48215e-05	0.00180485	24	18	60.4223	0.00923218	0.219278	24.5841	16.9863	442.746	3.41144e-10	1.47563e-08	24.5114	17.3218	399.437	70.6411	0.176852
Rnd2 //NM_009708 // Rho family GTPase 2 //10381416	5.1761e-06	0.000273059	21.4624	0.594486	95.9153	3.24373e-05	0.00108092	26	18	82.4487	0.00492476	0.186178	24.4037	20.2166	646.16	3.43833e-10	1.48546e-08	23.9553	20.2213	558.191	108.774	0.194869
Loxl4 //NM_001164311 // lysyl oxidase-like 4 //10467766	9.18661e-05	0.00180563	22.1778	2.47708	14.4636	1.81814e-06	0.000160015	26	23	10.8894	0.00497837	0.186178	23.6234	23.0127	61.594	3.45634e-10	1.49143e-08	23.9337	23.6609	52.7574	16.4792	0.312359
Ergic1 //NM_026170 // endoplasmic reticulum-golgi intermediate compartment (ERGIC) 1 //10443009	3.29975e-05	0.000898362	20.1616	4.63618	226.948	7.35927e-06	0.000392892	22	2	201.101	0.00345626	0.181392	22.2781	1.28156	3215.76	3.48648e-10	1.50261e-08	21.4799	2.67061	3049.94	253.848	0.0832306
Gna12 //NM_010302 // guanine nucleotide binding protein, alpha 12 //10535273	0.000141034	0.00246055	24	9.44716	337.298	2.19722e-06	0.000173997	22	13	409.061	0.00277692	0.175555	21.911	12.2137	3310.21	3.5684e-10	1.53605e-08	22.637	11.7024	3074.06	416.684	0.135548
Tmem177 //NM_175106 // transmembrane protein 177 //10357220	9.7202e-06	0.000402342	22.6818	0.138211	53.6159	3.24373e-05	0.00108092	24	22	53.9522	0.0027527	0.175555	23.5398	22.4512	350.133	3.59694e-10	1.54647e-08	23.4072	22.4421	308.252	60.7987	0.197237
Uros //NM_009479 // uroporphyrinogen III synthase //10568638	1.38238e-05	0.000506719	21.234	4.84496	45.4486	2.26744e-05	0.000845086	24	0	56.4978	0.00277743	0.175555	22.8916	0.205466	461.547	3.60719e-10	1.54875e-08	22.7085	1.6477	410.977	61.688	0.150101
//---////10343039	1.37134e-06	0.000123441	22.1778	9.71016	304.739	9.05964e-05	0.00229107	22	10	242.113	0.0070152	0.198435	22.1298	9.80363	2785.53	3.61097e-10	1.54875e-08	22.1025	9.83843	2589.38	312.032	0.120505
//---////10341992	4.02704e-05	0.00103249	25.9221	18.9045	104.25	4.96685e-06	0.000305539	26	20	130.32	0.00439547	0.186088	25.0471	20.6774	590.573	3.64032e-10	1.55916e-08	25.6564	19.8734	516.396	117.443	0.227429
Scap //NM_001001144 // SREBF chaperone //10589511	1.23451e-06	0.000115511	22.427	6.65706	137.779	6.48215e-05	0.00180485	24	4	125.794	0.0110127	0.235689	23.3743	4.2415	1376.35	3.6484e-10	1.55916e-08	23.2671	4.98075	1284.9	139.703	0.108727
Fgg //NM_133862 // fibrinogen gamma chain //10492735	1.2524e-05	0.000479115	24.3415	1.41549	545.141	1.91966e-05	0.000788171	24	3	581.277	0.00366097	0.182347	24.9531	0.607918	13357.6	3.64415e-10	1.55916e-08	24.4315	1.68541	12981.4	582.189	0.0448479
Rnd1 //ENSMUST00000120997 // Rho family GTPase 1 //10432236	2.03265e-05	0.000657028	20.7917	3.71452	47.8028	2.75559e-05	0.00101112	24	23	55.0483	0.00160568	0.17139	23.3743	22.5807	238.899	3.71806e-10	1.58703e-08	22.722	0.648244	201.525	56.0369	0.278065
Gca //NM_145523 // grancalcin //10472350	9.73536e-06	0.000402501	26.6133	16.6309	85.8478	1.57188e-05	0.000652157	26	18	87.1156	0.005913	0.193459	25.4302	19.3391	529.775	3.73919e-10	1.59413e-08	26.0145	18.0165	468.309	89.5519	0.191224
//---////10342436	1.79479e-06	0.000143406	25.9221	16.3698	340.455	0.000125703	0.00294822	26	17	251.73	0.00401629	0.183463	24.4037	18.0464	2132.2	3.74404e-10	1.59429e-08	25.4419	17.1617	1923.73	347.408	0.180591
Mtss1 //NM_001146180 // metastasis suppressor 1 //10428857	3.08416e-05	0.000860987	21.0105	15.2265	333.611	1.57188e-05	0.000652157	24	13	533.901	0.00190518	0.17139	23.4568	12.1252	2636.58	3.81129e-10	1.62095e-08	22.8224	13.4748	2362.05	542.042	0.22948
Wdr83os //NM_001001493 // WD repeat domain 83 opposite strand //10573578	4.67561e-05	0.00113326	23.4824	22.2506	327.972	4.96685e-06	0.000305539	26	20	338.916	0.00398221	0.183463	24.0506	21.9131	2047.41	3.81578e-10	1.62095e-08	24.511	21.5183	1800.57	375.411	0.208496
//---////10338196	7.36516e-07	8.19097e-05	21.9341	21.2303	277.279	0.000322162	0.00594128	22	0	256.75	0.00393694	0.183462	22.3529	21.8657	2140.39	3.85168e-10	1.63425e-08	22.0957	21.6987	1966.81	287.778	0.146317
Rcl1 //NM_021525 // RNA terminal phosphate cyclase-like 1 //10462346	3.71157e-06	0.000222363	22.9425	8.94301	290.663	6.48215e-05	0.00180485	26	5	251.518	0.00391271	0.1834	23.8779	7.55884	1871.55	3.87932e-10	1.64402e-08	24.2735	7.30042	1708.61	312.438	0.18286
Rnf141 //NM_025999 // ring finger protein 141 //10566926	2.04637e-05	0.000659064	24.3415	0.258199	246.2	1.57188e-05	0.000652157	24	1	264.352	0.00293755	0.177653	24.3144	23.98	1943.76	3.89294e-10	1.64587e-08	24.2186	0.310681	1805.96	283.686	0.157083
Baat //NM_007519 // bile acid-Coenzyme A: amino acid N-acyltransferase //10512895	3.34421e-05	0.000906378	23.2093	21.3674	239.929	3.32009e-06	0.00023238	24	21	202.763	0.00850451	0.212413	23.8779	22.1689	2432.45	3.89047e-10	1.64587e-08	23.6957	21.5176	2259.8	269.469	0.119244
Dhrs1 //NM_026819 // dehydrogenase//10420155	7.33183e-06	0.000337682	25.9221	18.6196	489.629	3.24373e-05	0.00108092	28	17	300.733	0.00401472	0.183463	26.1297	19.5518	7442.84	3.93084e-10	1.65992e-08	26.6839	18.4688	6969.16	538.968	0.0773362
Comt //NM_001111062 // catechol-O-methyltransferase //10438340	1.69234e-05	0.000583637	20.3673	6.51759	610.597	2.26744e-05	0.000845086	22	4	642.619	0.00250598	0.171645	22.5806	2.11973	7971.96	3.95695e-10	1.66896e-08	21.6493	4.26405	7627.59	681.961	0.0894071
Srd5a2 //NM_053188 // steroid 5 alpha-reductase 2 //10452854	1.27518e-05	0.000481081	20.7917	8.49575	39.1281	2.26744e-05	0.000845086	24	3	49.25	0.00334202	0.180044	23.6234	2.27269	281.073	3.97492e-10	1.67455e-08	22.805	4.38458	245.136	54.0995	0.220692
//---////10342657	5.52548e-06	0.000285494	24	21.9173	163.618	9.05964e-05	0.00229107	26	20	175.08	0.00194425	0.17139	24.3144	21.8473	709.504	4.00153e-10	1.68377e-08	24.7715	21.3436	579.812	189.705	0.327185
Ubl5 //NM_025401 // ubiquitin-like 5 //10583465	3.76197e-05	0.000986434	24.3415	21.1925	422.501	7.35927e-06	0.000392892	26	21	482.954	0.00355555	0.181392	24.5841	21.5568	2268.77	4.04396e-10	1.69361e-08	24.9752	21.2755	2016.6	487.104	0.241547
Coq4 //NM_178693 // coenzyme Q4 homolog (yeast) //10470741	2.46703e-05	0.000749725	22.6818	1.57041	43.8205	1.08035e-05	0.000506768	24	23	42.9921	0.00369154	0.182347	23.3743	22.9466	364.953	4.04216e-10	1.69361e-08	23.3521	0.062097	330.574	49.8423	0.150775
Nsun3 //NM_178925 // NOL1//10440238	1.32488e-05	0.000491395	24	0.0722778	106.705	3.24373e-05	0.00108092	24	0	114.869	0.0022847	0.17139	24.2259	23.1235	918.456	4.03439e-10	1.69361e-08	24.0753	23.7355	851.689	125.018	0.146788
Srsf1 //NM_001078167 // serine//10380210	8.86845e-06	0.000378998	25.2658	18.0137	105.778	2.26744e-05	0.000845086	26	18	107.622	0.00488425	0.186178	24.2259	20.6587	854.887	4.03553e-10	1.69361e-08	25.1639	18.8973	785.634	112.09	0.142674
Capn2 //NM_009794 // calpain 2 //10360806	1.5324e-05	0.000542609	24	23.0774	144.928	3.24373e-05	0.00108092	26	21	141.492	0.00199046	0.17139	24.5841	22	892.543	4.06318e-10	1.69766e-08	24.8614	22.0851	784.385	169.332	0.215879
BC023829 //NM_001033328 // cDNA sequence BC023829 //10604922	2.56173e-06	0.000178698	27.7222	12.8525	60.3086	6.48215e-05	0.00180485	24	16	80.398	0.00595464	0.193459	24.9531	15.4109	820.445	4.0609e-10	1.69766e-08	25.5584	14.9571	754.481	88.344	0.117092
Efnb1 //NM_010110 // ephrin B1 //10600936	5.94883e-06	0.000297074	22.427	0.147462	49.5127	5.54271e-05	0.00168154	24	22	47.058	0.00304806	0.177732	23.2112	22.6863	339.754	4.12286e-10	1.72057e-08	23.2127	22.4471	303.335	55.0861	0.181602
Csrp3 //NM_001198841 // cysteine and glycine-rich protein 3 //10563770	1.42443e-06	0.000126724	22.6818	5.29203	67.3951	0.000173191	0.00372758	24	3	74.3876	0.00408733	0.184428	24.1379	2.86989	334.662	4.13548e-10	1.72381e-08	23.6066	3.73865	308.586	71.0084	0.230109
Rev1 //NM_019570 // REV1 homolog (S. cerevisiae) //10354085	1.12982e-05	0.000447945	21.6957	13.9822	59.6928	2.26744e-05	0.000845086	24	12	53.5633	0.00394299	0.183463	22.5042	12.7793	400.952	4.14227e-10	1.72462e-08	22.7333	12.9733	358.936	65.3268	0.182001
Chd7 //NM_001277149 // chromodomain helicase DNA binding protein 7 //10503184	3.34709e-05	0.00090639	21.6957	14.8369	117.921	4.96685e-06	0.000305539	24	13	98.7121	0.006093	0.193754	22.8916	12.534	874.088	4.15302e-10	1.72707e-08	22.8624	13.4802	791.831	131.559	0.166145
Zkscan17 //NM_001130529 // zinc finger with KRAB and SCAN domains 17 //10386402	8.41951e-07	8.90835e-05	22.6818	8.72172	43.7228	0.000125703	0.00294822	26	4	38.8909	0.00984702	0.225309	23.2112	6.44236	294.162	4.26441e-10	1.77132e-08	23.9643	6.53115	262.967	45.1032	0.171517
Gm16425 //ENSMUST00000118143 // predicted gene 16425 //10570630	4.48243e-05	0.00110439	22.6818	0.759079	47.6515	4.96685e-06	0.000305539	24	23	47.6944	0.00472879	0.186178	23.5398	22.7567	401.145	4.30485e-10	1.78603e-08	23.4072	23.0797	367.342	54.5478	0.148493
Szt2 //NM_198170 // seizure threshold 2 //10515698	4.94076e-05	0.00117902	22.427	22.3758	28.3991	3.32009e-06	0.00023238	24	22	27.8247	0.00643611	0.196356	23.4568	22.233	172.161	4.31612e-10	1.78863e-08	23.2946	22.2231	149.736	31.5941	0.210999
Hist1h2bq //NM_001097979 // histone cluster 1, H2bq //10408070	2.35734e-05	0.000726321	22.9425	22.1548	315.108	7.35927e-06	0.000392892	24	22	289.419	0.00609771	0.193754	23.6234	22.5986	2439.34	4.32405e-10	1.78982e-08	23.522	22.2602	2210.46	356.352	0.161211
Snap47 //NM_144521 // synaptosomal-associated protein, 47 //10386388	7.22908e-06	0.000334684	24.0482	20.0307	142.689	3.9235e-05	0.00129051	26	19	93.2674	0.00376634	0.182347	25.7253	19.7306	1597.49	4.36361e-10	1.8041e-08	25.2578	19.6183	1460.64	159.062	0.108898
March5 //NM_027314 // membrane-associated ring finger (C3HC4) 5 //10462791	3.36784e-05	0.000909802	21.9341	11.9653	231.816	7.35927e-06	0.000392892	24	9	228.696	0.00441173	0.186088	23.6234	10.2772	2071.38	4.45921e-10	1.84148e-08	23.1858	10.4566	1956.79	258.477	0.132093
Hdac5 //NM_001077696 // histone deacetylase 5 //10391577	3.04633e-05	0.000853548	24.0482	20.4124	72.817	7.35927e-06	0.000392892	26	20	87.9641	0.0049181	0.186178	24.1379	21.6316	434.143	4.49385e-10	1.85363e-08	24.7287	20.7317	390.477	80.4391	0.206002
Gm5617 //NM_001004191 // predicted gene 5617 //10585097	2.30547e-05	0.000713339	23.2093	22.7738	167.487	1.57188e-05	0.000652157	24	23	173.135	0.0030514	0.177732	23.7077	22.4356	736.946	4.50608e-10	1.85438e-08	23.639	22.7399	648.389	192.483	0.296863
Itpr1 //NM_010585 // inositol 1,4,5-trisphosphate receptor 1 //10540408	8.49095e-06	0.000368238	23.4824	15.4106	128.942	2.26744e-05	0.000845086	24	16	118.706	0.00573888	0.193121	23.6234	16.1776	1036.98	4.50262e-10	1.85438e-08	23.7019	15.8624	929.343	129.311	0.139142
Hist2h3b //ENSMUST00000167403 // histone cluster 2, H3b //10500327	1.76256e-06	0.000142199	24.95	17.8498	14.2795	0.00010815	0.0027023	24	19	12.5158	0.00592548	0.193459	24.8598	19.6053	54.0089	4.59588e-10	1.88915e-08	24.6033	18.8325	44.6294	14.7959	0.331527
Slco1b2 //NM_020495 // solute carrier organic anion transporter family, member 1b2 //10542615	3.49678e-06	0.000216229	23.4824	8.83919	481.205	9.05964e-05	0.00229107	26	6	400.435	0.00358032	0.182062	23.8779	9.1036	4702.7	4.6137e-10	1.89428e-08	24.4534	8.09853	4330.34	527.798	0.121884
Glul //NM_008131 // glutamate-ammonia ligase (glutamine synthetase) //10350753	1.32537e-05	0.000491395	21.9341	12.9387	401.425	2.26744e-05	0.000845086	22	13	388.202	0.00378853	0.182347	22.813	11.5553	6627.47	4.62995e-10	1.89876e-08	22.249	12.5203	6311.29	439.436	0.069627
//---////10338794	0.000153382	0.00262321	24	22.0646	68.6351	1.43906e-06	0.000128885	24	23	67.458	0.00541614	0.188584	23.3743	22.4942	248.523	4.84496e-10	1.98465e-08	23.7914	22.5236	203.04	81.1671	0.39976
Mpi //NM_025837 // mannose phosphate isomerase //10593937	1.21104e-05	0.000467534	27.7222	15.4066	79.4542	1.57188e-05	0.000652157	26	17	86.1963	0.00644805	0.196356	23.964	20.9595	842.158	4.96534e-10	2.03162e-08	25.8954	17.7559	764.198	120.256	0.157362
Nxt2 //NM_001161430 // nuclear transport factor 2-like export factor 2 //10602166	1.2077e-05	0.000467534	26.2632	25.312	184.485	2.26744e-05	0.000845086	26	0	199.758	0.00450721	0.186178	24.9531	1.19215	1440.72	4.99086e-10	2.03831e-08	25.7388	0.0980199	1309.89	195.462	0.14922
Gpt2 //NM_173866 // glutamic pyruvate transaminase (alanine aminotransferase) 2 //10573626	5.43409e-05	0.00125058	26.2632	11.8437	415.836	3.32009e-06	0.00023238	24	14	337.361	0.00684448	0.197719	24.4037	14.8519	4412.23	4.99315e-10	2.03831e-08	24.8889	13.667	4053.15	440.494	0.108679
Gtf2h3 //NM_181410 // general transcription factor IIH, polypeptide 3 //10525766	1.05619e-05	0.000427719	23.2093	20.8389	31.9598	2.26744e-05	0.000845086	24	21	30.5117	0.00533611	0.187481	23.4568	21.9285	289.647	5.15481e-10	2.10189e-08	23.5554	21.2597	265.315	34.9583	0.131762
Jmjd1c //NM_001242396 // jumonji domain containing 1C //10363706	2.50084e-05	0.000756704	24.0482	20.2451	110.506	1.08035e-05	0.000506768	24	21	114.304	0.00475226	0.186178	24.1379	21.5123	1065.2	5.17747e-10	2.10871e-08	24.062	20.9191	993.592	123.043	0.123837
Gfra1 //NM_001285457 // glial cell line derived neurotrophic factor family receptor alpha 1 //10468722	1.26384e-05	0.000480328	21.4624	16.6278	371.476	2.26744e-05	0.000845086	24	14	338.686	0.0044872	0.186178	23.2112	16.2234	3566.22	5.1847e-10	2.10923e-08	22.8912	15.7159	3263.22	391.414	0.119947
G630090E17Rik //NM_001173500 // RIKEN cDNA G630090E17 gene //10368700	1.22576e-05	0.000471181	21.234	2.92555	205.701	2.26744e-05	0.000845086	24	23	173.029	0.0046519	0.186178	22.3529	1.41715	1145.5	5.21106e-10	2.11754e-08	22.529	1.21108	1000.08	226.095	0.226078
Crebl2 //NM_177687 // cAMP responsive element binding protein-like 2 //10542302	0.000186963	0.00302578	24	11.9515	72.2146	1.43906e-06	0.000128885	24	12	83.2088	0.00499567	0.186178	22.8916	12.6821	1277.37	5.40248e-10	2.19282e-08	23.6305	12.2228	1232.67	86.1388	0.06988
Gm10719 //ENSMUST00000099047 // predicted gene 10719 //10582888	6.05905e-05	0.00134816	27.7222	19.4074	2407.2	4.96685e-06	0.000305539	26	22	2639.91	0.00455283	0.186178	26.2327	20.1679	4608.95	5.49978e-10	2.22722e-08	26.6517	20.5636	2753.86	2793.59	1.01443
0610010K14Rik //NM_001177601 // RIKEN cDNA 0610010K14 gene //10387807	3.45168e-05	0.000926948	22.1778	2.2801	102.036	9.0814e-06	0.00047766	24	23	96.2372	0.00436906	0.186088	23.2112	22.9616	675.161	5.49747e-10	2.22722e-08	23.1296	0.366171	592.784	115.163	0.194274
Rfk //NM_019437 // riboflavin kinase //10461898	1.86987e-05	0.000624601	23.4824	20.8803	125.226	1.08035e-05	0.000506768	24	22	111.458	0.00684077	0.197719	23.8779	21.9223	1778.76	5.5437e-10	2.24245e-08	23.7868	21.5983	1679.36	138.27	0.082335
Smarcal1 //NM_018817 // SWI//10347254	5.28239e-05	0.00122759	22.1778	1.43797	41.27	4.96685e-06	0.000305539	24	23	36.2392	0.00534237	0.187516	23.4568	22.6239	332.74	5.61729e-10	2.26964e-08	23.2115	23.1032	298.808	47.0303	0.157393
Fasn //NM_007988 // fatty acid synthase //10393970	2.52029e-06	0.000177456	26.6133	13.36	1645.6	9.05964e-05	0.00229107	26	14	1105.28	0.00617209	0.194179	25.9259	13.9893	6448.25	5.6456e-10	2.27849e-08	26.1798	13.7891	5341.43	1653.97	0.309649
BC005537 //NM_024473 // cDNA sequence BC005537 //10404178	3.64799e-06	0.000220182	24.0482	16.1862	219.865	3.24373e-05	0.00108092	24	16	196.54	0.0121484	0.241249	23.8779	16.5662	2561.8	5.75073e-10	2.31829e-08	23.9754	16.2514	2437.05	220.999	0.0906833
Smyd2 //NM_026796 // SET and MYND domain containing 2 //10361007	4.13951e-06	0.000237394	26.2632	15.1119	80.3676	4.60327e-05	0.0014122	26	16	66.6802	0.00756426	0.202526	25.0471	15.5087	640.176	5.76508e-10	2.32144e-08	25.7701	15.5486	585.612	80.1684	0.136897
Serpina6 //NM_007618 // serine (or cysteine) peptidase inhibitor, clade A, member 6 //10402368	1.51078e-05	0.000536637	21.9341	15.2699	819.549	2.26744e-05	0.000845086	24	13	917.418	0.00422865	0.184858	23.2112	11.9451	7224.62	5.79177e-10	2.32955e-08	23.0484	13.4085	7024.6	902.421	0.128466
Pip4k2b //NM_054051 // phosphatidylinositol-5-phosphate 4-kinase, type II, beta //10390473	3.24913e-05	0.000889346	21.9341	0.401195	86.6948	4.96685e-06	0.000305539	24	21	69.2258	0.00924693	0.219318	22.813	0.054762	639.716	5.95395e-10	2.39207e-08	22.9157	22.1475	582.552	94.414	0.16207
Klhl7 //NM_001161800 // kelch-like 7 //10520096	1.26173e-05	0.000480328	24.642	19.9028	46.9091	2.26744e-05	0.000845086	26	20	48.8611	0.00524969	0.186891	24.5841	21.1259	414.777	5.98961e-10	2.40368e-08	25.0754	20.3617	374.158	52.3381	0.139882
//---////10343293	2.1976e-05	0.000694558	25.2658	9.66193	429.934	1.57188e-05	0.000652157	26	10	378.373	0.00436207	0.186088	25.2372	8.78056	6220.98	6.00788e-10	2.4083e-08	25.501	9.47799	5842.28	510.958	0.0874586
Slc2a1 //NM_011400 // solute carrier family 2 (facilitated glucose transporter), member 1 //10507594	3.70143e-06	0.000222311	22.9425	20.0246	107.735	6.48215e-05	0.00180485	24	19	96.5554	0.00631603	0.195281	22.813	21.6715	700.909	6.03973e-10	2.41834e-08	23.2519	20.2649	651.748	112.763	0.173017
Kif13b //NM_001081177 // kinesin family member 13B //10415911	2.98108e-06	0.000197017	22.6818	20.8072	103.602	9.05964e-05	0.00229107	22	0	90.2268	0.0056377	0.190909	23.0503	21.8663	755.803	6.06634e-10	2.42626e-08	22.5774	21.5671	679.973	109.645	0.161248
Hmgb1 //NM_010439 // high mobility group box 1 //10462361	5.11258e-05	0.00120786	22.427	11.866	251.642	4.96685e-06	0.000305539	24	11	237.128	0.00602496	0.193459	23.0503	11.3948	2865.07	6.09351e-10	2.43439e-08	23.1591	11.4389	2680.28	278.848	0.104037
Slc7a2 //NM_001044740 // solute carrier family 7 (cationic amino acid transporter, y+ system), member 2 //10571444	8.60567e-07	9.02605e-05	22.427	9.82777	1486.83	0.000509591	0.00849462	24	8	1571.97	0.00354296	0.181392	22.8916	9.78875	6776.62	6.18145e-10	2.46675e-08	23.1062	9.2472	5797.7	1583.34	0.273098
Syde2 //NM_001166064 // synapse defective 1, Rho GTPase, homolog 2 (C. elegans) //10496748	2.65886e-05	0.00078651	20.5773	16.3472	57.9116	1.08035e-05	0.000506768	24	13	55.2781	0.0054419	0.188584	22.5042	13.8441	281.499	6.21645e-10	2.47794e-08	22.3605	14.4466	254.059	62.4211	0.245696
9130409I23Rik //NM_001033819 // RIKEN cDNA 9130409I23 gene //10352344	1.07139e-05	0.000432401	22.9425	5.61333	79.9192	1.32612e-05	0.000615554	22	8	51.8309	0.0111692	0.23667	22.8916	5.52607	482.693	6.30407e-10	2.51005e-08	22.6114	6.38408	443.63	79.5736	0.179369
Mettl3 //NM_019721 // methyltransferase like 3 //10419691	9.13125e-05	0.00180332	24.642	20.4057	71.9408	2.19722e-06	0.000173997	28	17	54.023	0.00797371	0.207473	24.7672	21.2111	611.109	6.3516e-10	2.52376e-08	25.8031	19.9036	557.632	80.7624	0.144831
Pabpc4 //NM_130881 // poly(A) binding protein, cytoplasmic 4 //10386548	2.6778e-05	0.000790396	22.427	13.5552	65.3242	1.57188e-05	0.000652157	24	13	68.0944	0.00380143	0.182347	23.3743	11.6724	838.093	6.35269e-10	2.52376e-08	23.2671	12.7587	798.04	72.9876	0.0914586
Enpp5 //NM_001168620 // ectonucleotide pyrophosphatase//10445338	1.47124e-05	0.000527761	22.9425	5.40188	169.492	1.08035e-05	0.000506768	24	4	135.552	0.0102557	0.229143	23.2112	4.66496	1317.53	6.46333e-10	2.56198e-08	23.3846	4.70105	1193.91	172.302	0.144318
Psma3 //NM_011184 // proteasome (prosome, macropain) subunit, alpha type 3 //10419711	6.77955e-05	0.00145786	24	8.8625	196.741	4.96685e-06	0.000305539	26	7	215.809	0.00483648	0.186178	25.0471	8.47164	3020.15	6.45773e-10	2.56198e-08	25.0157	8.14979	2855.54	224.718	0.0786952
Hdhd3 //NM_024257 // haloacid dehalogenase-like hydrolase domain containing 3 //10513604	1.32415e-06	0.000121344	22.427	21.1887	164.659	0.00043513	0.00740617	24	21	163.589	0.00283364	0.175555	23.2112	21.9771	721.507	6.4728e-10	2.56288e-08	23.2127	21.411	633.268	175.829	0.277653
Neu3 //NM_016720 // neuraminidase 3 //10565840	2.5848e-05	0.000770371	23.4824	20.9677	15.6993	1.08035e-05	0.000506768	22	1	13.5765	0.00587645	0.193459	22.8916	22.6602	120.801	6.50343e-10	2.57215e-08	22.7913	22.259	108.415	17.5039	0.161452
//---////10344160	9.37277e-06	0.000394388	24.0482	22.1036	326.556	4.60327e-05	0.0014122	26	21	305.541	0.00386705	0.1834	24.6753	21.5048	2259.06	6.60445e-10	2.60795e-08	24.9078	21.5759	1924.17	381.69	0.198366
Sae1 //NM_019748 // SUMO1 activating enzyme subunit 1 //10560260	2.88016e-05	0.000825198	21.4624	2.6674	102.452	1.08035e-05	0.000506768	24	23	89.5904	0.00536571	0.188149	22.813	0.378718	865.179	6.60863e-10	2.60795e-08	22.7585	0.734603	779.709	114.765	0.14719
Ly96 //NM_001159711 // lymphocyte antigen 96 //10344966	4.14197e-05	0.00105194	24	22.8192	100.151	1.57188e-05	0.000652157	24	23	123.814	0.00262843	0.174681	24.8598	21.7744	439.579	6.76182e-10	2.6625e-08	24.2866	22.552	383.949	118.668	0.309072
Rmnd5b //NM_025346 // required for meiotic nuclear division 5 homolog B (S. cerevisiae) //10385699	4.72994e-05	0.00114251	21.6957	1.85336	84.7874	4.96685e-06	0.000305539	24	22	63.8871	0.00727689	0.200321	22.6576	0.558518	627.828	6.75545e-10	2.6625e-08	22.7844	0.221039	579.732	92.4973	0.159552
Igfbp4 //NM_010517 // insulin-like growth factor binding protein 4 //10381096	6.50839e-05	0.0014189	20.7917	16.3155	428.889	1.08035e-05	0.000506768	24	13	460.981	0.00244519	0.17139	23.2925	13.1529	6982.09	6.79121e-10	2.67111e-08	22.6947	14.143	6662.98	507.831	0.0762169
Fga //NM_001111048 // fibrinogen alpha chain //10492755	6.54252e-05	0.00142279	22.1778	1.55315	381.322	1.08035e-05	0.000506768	24	23	405.773	0.00244105	0.17139	24.3144	21.6741	1332.56	6.81357e-10	2.67187e-08	23.4974	22.8492	1080.96	448.299	0.414722
Arhgef7 //NM_001113517 // Rho guanine nucleotide exchange factor (GEF7) //10570144	3.00858e-06	0.000197394	22.9425	21.6957	79.5179	0.000125703	0.00294822	24	22	74.5821	0.00456127	0.186178	23.6234	22.216	513.783	6.8122e-10	2.67187e-08	23.522	21.9756	441.329	88.4592	0.200438
//---////10343612	4.5206e-06	0.000251541	21.6957	16.4189	533.694	9.05964e-05	0.00229107	24	14	573.534	0.00421431	0.184858	23.0503	16.5424	6237.16	6.81569e-10	2.67187e-08	22.9153	15.7561	5861.84	538.081	0.0917939
Sdccag8 //NM_029756 // serologically defined colon cancer antigen 8 //10352066	4.70486e-05	0.00113723	24.642	21.6385	29.7102	7.35927e-06	0.000392892	26	21	21.2839	0.00504806	0.186178	25.4302	20.6427	307.364	6.89593e-10	2.70035e-08	25.3574	21.1064	274.755	34.9757	0.127298
Gm4875 //ENSMUST00000118257 // predicted gene 4875 //10541112	5.27559e-05	0.00122681	23.2093	22.5492	59.2667	7.35927e-06	0.000392892	24	23	56.7984	0.00453058	0.186178	23.964	22.0526	378.995	6.93667e-10	2.7116e-08	23.7244	22.5401	331.578	68.117	0.205433
Gne //NM_001190414 // glucosamine (UDP-N-acetyl)-2-epimerase//10512640	2.32298e-06	0.000169254	21.9341	12.3058	525.106	0.000322162	0.00594128	24	10	530.365	0.00235158	0.17139	22.735	11.4486	3682.74	6.93991e-10	2.7116e-08	22.8897	11.31	3319.3	578.414	0.174258
Srm //NM_009272 // spermidine synthase //10510391	8.75416e-06	0.000376832	24.0482	15.0695	491.809	3.24373e-05	0.00108092	26	13	522.34	0.00621287	0.194179	24.7672	15.142	2104.16	6.95585e-10	2.71188e-08	24.9385	14.4685	1738.85	512.198	0.294562
Arpp19 //NM_001142655 // cAMP-regulated phosphoprotein 19 //10587104	2.99098e-05	0.000846042	22.9425	0.866796	125.308	1.57188e-05	0.000652157	24	0	127.703	0.00375692	0.182347	23.8779	22.607	800.792	6.96352e-10	2.71188e-08	23.6068	23.487	702.418	145	0.20643
B3gat3 //NM_024256 // beta-1,3-glucuronyltransferase 3 (glucuronosyltransferase I) //10461305	7.01673e-05	0.00149304	24	23.3046	90.3013	7.35927e-06	0.000392892	24	0	90.2268	0.00341712	0.18106	23.1304	0.145034	656.559	6.95703e-10	2.71188e-08	23.7101	23.531	602.059	107.855	0.179143
Hnf1b //NM_001291268 // HNF1 homeobox B //10379765	3.53795e-05	0.000942151	23.4824	22.8466	88.1461	1.57188e-05	0.000652157	24	23	96.3787	0.00318167	0.178877	24.4037	21.9227	508.726	6.97486e-10	2.71333e-08	23.962	22.6042	444.111	103.264	0.232519
Nutf2 //NM_026532 // nuclear transport factor 2 //10457463	1.60505e-05	0.000557997	24.0482	20.6455	229.906	2.75559e-05	0.00101112	26	21	206.758	0.00404334	0.183463	25.4302	20.5227	2130.38	7.04403e-10	2.73425e-08	25.1595	20.74	1937.11	259.452	0.133938
Nutf2 //NM_026532 // nuclear transport factor 2 //10468531	1.60505e-05	0.000557997	24.0482	20.6455	229.906	2.75559e-05	0.00101112	26	21	206.758	0.00404334	0.183463	25.4302	20.5227	2130.38	7.04403e-10	2.73425e-08	25.1595	20.74	1937.11	259.452	0.133938
Azin1 //NM_001102458 // antizyme inhibitor 1 //10428310	3.5328e-05	0.000942151	20.5773	15.0716	141.039	1.57188e-05	0.000652157	22	14	158.816	0.00327821	0.179287	22.6576	12.2676	1267.5	7.16152e-10	2.77683e-08	21.745	13.8455	1163.04	158.096	0.135933
Sh3pxd2a //NM_001164717 // SH3 and PX domains 2A //10468311	4.22918e-05	0.00106011	21.6957	4.00931	62.6902	6.16306e-06	0.000374588	24	1	63.5512	0.00704308	0.198486	22.813	0.736235	267.121	7.21746e-10	2.79547e-08	22.8362	1.93114	235.165	68.2318	0.290144
Kpnb1 //NM_008379 // karyopherin (importin) beta 1 //10390352	1.88033e-05	0.000626588	22.6818	21.6163	119.792	1.57188e-05	0.000652157	24	21	98.4646	0.00623274	0.194179	22.9706	22.6104	1020.49	7.24093e-10	2.80151e-08	23.2175	21.7724	934.753	130.648	0.139767
Ppdpf //NM_025598 // pancreatic progenitor cell differentiation and proliferation factor homolog (zebrafish)RIKEN cDNA 2700038C09 gene //10479550	0.000169176	0.00281611	20.3673	5.39148	254.661	7.35927e-06	0.000392892	24	0	354.543	0.00148764	0.17139	23.8779	22.3986	2738.07	7.27722e-10	2.81249e-08	22.7484	1.17427	2627.65	328.853	0.125151
Brk1 //NM_133937 // BRICK1, SCAR//10540785	1.80436e-05	0.000609845	22.1778	1.05487	258.334	3.24373e-05	0.00108092	24	22	258.801	0.00317405	0.178877	23.4568	22.9363	2766.8	7.29763e-10	2.81731e-08	23.2115	22.7611	2636.28	293.266	0.111242
Pxdc1 //NM_025831 // PX domain containing 1 //10408629	4.26149e-06	0.000241661	22.6818	22.0307	282.819	0.000173191	0.00372758	26	20	350.301	0.00254716	0.172003	23.3743	22.4967	1422.66	7.37863e-10	2.84549e-08	24.0187	21.7438	1265.18	308.723	0.244015
Il15ra //NM_001271497 // interleukin 15 receptor, alpha chain //10469289	2.57414e-05	0.000769919	20.3673	14.0479	126.223	1.57188e-05	0.000652157	22	12	137.674	0.00473105	0.186178	22.4283	10.8641	710.981	7.50381e-10	2.89063e-08	21.5986	12.3343	666.943	137.002	0.205418
Wee1 //NM_009516 // WEE 1 homolog 1 (S. pombe) //10556266	2.42749e-06	0.000172969	20.7917	16.3485	272.907	0.00043513	0.00740617	22	15	334.108	0.00183923	0.17139	22.813	14.8854	621.824	7.60724e-10	2.9273e-08	21.8682	15.4417	479.945	292.653	0.609764
//---////10338567	4.77285e-06	0.000259171	23.4824	19.1104	195.739	6.48215e-05	0.00180485	24	19	194.225	0.00629647	0.195015	23.5398	18.4101	1236.59	7.62648e-10	2.93154e-08	23.6741	18.841	1102.69	200.583	0.181903
Galnt10 //NM_134189 // UDP-N-acetyl-alpha-D-galactosamine:polypeptide N-acetylgalactosaminyltransferase 10 //10376269	4.21952e-06	0.000240431	20.7917	3.45224	14.5012	7.77089e-05	0.00214187	22	1	14.7785	0.00594854	0.193459	21.626	2.54136	160.584	7.63545e-10	2.93181e-08	21.4726	2.35905	154.246	15.0746	0.097731
Snora74a //NR_002905 // small nucleolar RNA, H//10454807	1.15583e-05	0.000454108	21.0105	13.6974	42.3468	5.54271e-05	0.00168154	22	13	40.5879	0.00305418	0.177732	22.735	11.1434	284.389	7.65781e-10	2.93723e-08	21.9152	12.6728	260.401	46.4432	0.178352
Cuta //NM_026307 // cutA divalent cation tolerance homolog (E. coli) //10449295	5.65185e-06	0.000288553	22.9425	21.3975	268.731	0.000125703	0.00294822	26	19	257.599	0.00276107	0.175555	23.8779	21.9162	2451.24	7.67589e-10	2.94099e-08	24.2735	20.9835	2290.67	297.498	0.129874
Rbms1 //ENSMUST00000028347 // RNA binding motif, single stranded interacting protein 1 //10483023	3.66223e-05	0.00096598	22.9425	6.25682	73.5685	3.32009e-06	0.00023238	24	5	50.8763	0.0166054	0.277452	23.5398	4.70452	384.145	7.8843e-10	3.01759e-08	23.4941	5.32878	345.631	74.4489	0.2154
Gm10722 //ENSMUST00000151376 // predicted gene 10722 //10582882	7.05432e-05	0.00149656	26.973	20.1526	1680.88	6.16306e-06	0.000374588	26	22	1704.2	0.00465665	0.186178	26.1297	20.371	3362.11	7.90422e-10	3.02196e-08	26.3675	20.851	2012.98	1975.37	0.981317
Tmem37 //NM_019432 // transmembrane protein 37 //10357239	1.16282e-06	0.000112047	23.2093	19.0337	127.075	0.000236994	0.00474469	24	18	115.152	0.00736701	0.200631	23.3743	19.5766	627.907	7.92479e-10	3.02657e-08	23.5279	18.8871	569.582	129.92	0.228097
Ggct //NM_026637 // gamma-glutamyl cyclotransferase //10544906	2.86131e-05	0.000822446	20.7917	4.03124	18.9034	2.26744e-05	0.000845086	22	2	19.5869	0.00315454	0.178877	22.735	0.24416	180.293	7.98425e-10	3.04601e-08	21.8422	2.14175	162.402	21.1322	0.130123
//---////10343444	4.01684e-05	0.00103121	20.3673	5.15802	29.3285	1.57188e-05	0.000652157	24	22	40.4465	0.00324696	0.179287	22.735	0.490811	134.563	7.99698e-10	3.04759e-08	22.3675	1.18516	100.439	48.6274	0.484149
Hist2h3c2 //NM_054045 // histone cluster 2, H3c2 //10494405	3.7148e-06	0.000222363	22.9425	20.4024	233.377	0.000125703	0.00294822	24	20	236.492	0.00440645	0.186088	24.2259	20.6005	1396.46	8.02418e-10	3.05469e-08	23.7228	20.3451	1244.06	252.573	0.203023
Rnu2-10 //NR_004414 // U2 small nuclear RNA 10 //10381460	2.58112e-05	0.000769919	24	10.3185	530.205	3.24373e-05	0.00108092	26	8	474.257	0.00247404	0.17139	24.5841	9.18724	3846.89	8.07389e-10	3.06051e-08	24.8614	9.21185	3541.85	619.091	0.174793
Rnu2-10 //NR_004414 // U2 small nuclear RNA 10 //10381470	2.58112e-05	0.000769919	24	10.3185	530.205	3.24373e-05	0.00108092	26	8	474.257	0.00247404	0.17139	24.5841	9.18724	3846.89	8.07389e-10	3.06051e-08	24.8614	9.21185	3541.85	619.091	0.174793
Rnu2-10 //NR_004414 // U2 small nuclear RNA 10 //10381472	2.58112e-05	0.000769919	24	10.3185	530.205	3.24373e-05	0.00108092	26	8	474.257	0.00247404	0.17139	24.5841	9.18724	3846.89	8.07389e-10	3.06051e-08	24.8614	9.21185	3541.85	619.091	0.174793
Rnu2-10 //NR_004414 // U2 small nuclear RNA 10 //10391488	2.58112e-05	0.000769919	24	10.3185	530.205	3.24373e-05	0.00108092	26	8	474.257	0.00247404	0.17139	24.5841	9.18724	3846.89	8.07389e-10	3.06051e-08	24.8614	9.21185	3541.85	619.091	0.174793
Oxnad1 //NM_145460 // oxidoreductase NAD-binding domain containing 1 //10413826	1.11943e-05	0.000445217	23.2093	21.5495	93.5543	6.48215e-05	0.00180485	24	22	99.6667	0.00294299	0.177653	24.4037	21.293	609.522	8.30574e-10	3.14296e-08	23.871	21.6259	524.662	105.698	0.20146
Acot12 //NM_028790 // acyl-CoA thioesterase 12 //10406564	4.06563e-06	0.000235445	20.5773	13.5066	446.345	0.000173191	0.00372758	22	12	497.025	0.00303417	0.177732	22.4283	11.2276	4421.54	8.30909e-10	3.14296e-08	21.6686	12.2765	4224.61	478.514	0.113268
Pigh //NM_029988 // phosphatidylinositol glycan anchor biosynthesis, class H //10401166	2.85073e-05	0.00082111	24	21.9141	15.4031	2.26744e-05	0.000845086	26	21	10.6066	0.00331498	0.179598	23.4568	22.3616	123.614	8.33187e-10	3.14823e-08	24.4856	21.8448	108.098	17.7827	0.164505
Tgoln1 //NM_009443 // trans-golgi network protein //10545450	6.78475e-05	0.00145786	23.7619	0.0108927	263.399	9.0814e-06	0.00047766	24	0	279.413	0.0035558	0.181392	25.8252	23.002	3292.65	8.50554e-10	3.21044e-08	24.529	23.6553	3122.61	310.66	0.0994872
Pabpc4 //NM_130881 // poly(A) binding protein, cytoplasmic 4 //10386543	2.55877e-05	0.000767112	22.427	13.5488	63.2378	2.26744e-05	0.000845086	24	13	66.2736	0.00383761	0.182909	23.2925	11.7347	828.554	8.63382e-10	3.2554e-08	23.2398	12.7755	788.061	70.6182	0.0896101
Il6st //NM_010560 // interleukin 6 signal transducer //10407173	1.35947e-05	0.000501944	24.642	19.2248	224.228	2.26744e-05	0.000845086	26	19	265.306	0.00731487	0.200321	24.5841	21.4497	3456.14	8.73561e-10	3.28681e-08	25.0754	19.9095	3327.54	242.994	0.073025
Cyp4f39 //NM_177307 // cytochrome P450, family 4, subfamily f, polypeptide 39 //10443854	5.06469e-06	0.000268776	21.4624	2.54675	3.34671	9.05964e-05	0.00229107	22	2	2.54558	0.00491254	0.186178	20.5564	5.20069	49.6826	8.73295e-10	3.28681e-08	21.3396	3.25665	48.8583	3.51255	0.0718927
Klk1b4 //NM_010915 // kallikrein 1-related pepidase b4 //10552613	4.08628e-06	0.000235481	20.5773	3.44556	55.0739	9.05964e-05	0.00229107	22	2	52.2552	0.00612459	0.194179	21.28	2.89329	259.636	8.7806e-10	3.30024e-08	21.2858	2.79871	226.836	56.4701	0.248946
Bsdc1 //NM_133889 // BSD domain containing 1 //10508454	2.91789e-05	0.00083399	25.2658	1.18214	133.472	7.35927e-06	0.000392892	26	0	113.491	0.0106245	0.231125	24.5841	2.48421	1332.63	8.83136e-10	3.31582e-08	25.2833	1.24486	1243.49	138.376	0.111281
B4galt1 //NM_022305 // UDP-Gal:betaGlcNAc beta 1,4- galactosyltransferase, polypeptide 1 //10512129	2.78581e-06	0.000189031	22.9425	19.1544	164.451	9.05964e-05	0.00229107	24	18	151.356	0.00907206	0.218036	23.1304	19.2228	1042.86	8.86076e-10	3.32335e-08	23.3577	18.8169	995.839	167.271	0.16797
Antxr2 //NM_133738 // anthrax toxin receptor 2 //10531560	1.31043e-05	0.000487382	24.642	20.0706	195.637	3.24373e-05	0.00108092	24	22	183.211	0.00542543	0.188584	25.9259	19.9036	1504.54	8.92014e-10	3.34209e-08	24.856	20.6864	1293.56	221.196	0.170998
Tor1b //NM_133673 // torsin family 1, member B //10471072	1.30502e-05	0.000486896	22.1778	15.8705	140.603	4.60327e-05	0.0014122	24	14	170.501	0.00387431	0.1834	24.0506	15.1428	797.17	8.99642e-10	3.36712e-08	23.4095	15.0396	714.181	147.849	0.20702
Urad //NM_001039678 // ureidoimidazoline (2-oxo-4-hydroxy-4-carboxy-5) decarboxylase //10535776	3.90409e-06	0.000230588	24.95	17.4665	298.315	0.000125703	0.00294822	24	20	318.958	0.00476821	0.186178	23.964	18.1538	2289.67	9.0416e-10	3.38048e-08	24.3047	18.5557	2137.5	306.044	0.143178
Tmem209 //NM_178625 // transmembrane protein 209 //10543709	2.04196e-05	0.000658241	23.4824	22.7434	93.2206	3.24373e-05	0.00108092	24	23	106.649	0.00354993	0.181392	23.7077	22.3967	650.056	9.08209e-10	3.39204e-08	23.73	22.7141	564.483	108.474	0.192166
n-R5s54 //ENSMUST00000083837 // nuclear encoded rRNA 5S 54 //10409276	4.98087e-05	0.00118541	22.9425	20.6174	9.14526	4.96685e-06	0.000305539	24	20	8.90955	0.00969842	0.224211	23.7077	21.6445	50.1639	9.254e-10	3.45262e-08	23.5501	20.7671	46.8029	9.83929	0.210228
Ypel3 //NM_025347 // yippee-like 3 (Drosophila) //10557481	3.12201e-06	0.000200879	25.5897	2.3759	148.1	9.05964e-05	0.00229107	26	2	97.3686	0.00849862	0.212413	25.1418	1.48261	882.312	9.26996e-10	3.45495e-08	25.5772	1.9502	809.628	147.566	0.182265
Slc34a2 //NM_011402 // solute carrier family 34 (sodium phosphate), member 2 //10521892	0.000115859	0.00212674	22.427	1.0074	72.0966	2.19722e-06	0.000173997	22	2	68.3065	0.00958681	0.222644	22.9706	0.0486691	168.199	9.40133e-10	3.50025e-08	22.4659	1.03272	116.116	80.1656	0.69039
Cyb561a3 //NM_001282064 // cytochrome b561 family, member A3 //10461487	2.60601e-05	0.000774096	24.0482	22.5995	91.8461	2.26744e-05	0.000845086	26	21	70.3571	0.00415261	0.184709	24.6753	21.6503	715.482	9.44875e-10	3.51422e-08	24.9078	21.795	625.272	107.821	0.172438
4931414P19Rik //XM_006519619 // RIKEN cDNA 4931414P19 gene //10419803	2.13243e-05	0.000680005	24.642	17.6534	12.653	1.08035e-05	0.000506768	24	19	10.5712	0.0107766	0.233215	24.6753	18.7397	67.9548	9.55202e-10	3.54892e-08	24.4391	18.4728	63.0138	12.8805	0.204408
Tex2 //NM_198292 // testis expressed gene 2 //10392207	6.12437e-05	0.00135905	24.3415	22.827	192.371	1.08035e-05	0.000506768	24	23	192.05	0.00380701	0.182347	23.8779	22.5584	2157.04	9.68126e-10	3.59318e-08	24.0731	22.7961	2002.06	230.027	0.114895
Gpd1l //NM_175380 // glycerol-3-phosphate dehydrogenase 1-like //10597477	0.00018272	0.00298226	20.1616	17.6757	37.8039	3.32009e-06	0.00023238	24	13	60.4753	0.00423203	0.184858	23.3743	13.3711	572.017	9.8539e-10	3.65345e-08	22.512	14.4138	540.692	62.8615	0.116261
Tcp11l2 //NM_146008 // t-complex 11 (mouse) like 2 //10365344	1.57725e-05	0.000553066	25.9221	0.32881	115.802	2.26744e-05	0.000845086	26	0	111.652	0.00720786	0.199711	24.9531	1.56955	364.261	9.89104e-10	3.66339e-08	25.6251	0.643592	292.08	119.865	0.410385
Dhx9 //NM_007842 // DEAH (Asp-Glu-Ala-His) box polypeptide 9 //10358849	0.000182197	0.00297986	24	11.2867	184.949	2.19722e-06	0.000173997	24	12	193.606	0.00654597	0.197087	23.2925	11.2522	1361.3	1.00432e-09	3.71201e-08	23.7642	11.5126	1242.14	220.283	0.177341
Slc41a3 //NM_001037493 // solute carrier family 41, member 3 //10540059	0.00014346	0.00249308	24	11.0167	24.6799	2.19722e-06	0.000173997	24	12	21.3546	0.0083099	0.209516	23.5398	10.7723	194.907	1.00391e-09	3.71201e-08	23.8466	11.2599	175.009	29.3017	0.16743
Fam213a //NM_027464 // family with sequence similarity 213, member A //10419082	4.35801e-05	0.00108022	24.95	21.7352	647.506	2.26744e-05	0.000845086	26	21	910.824	0.00265552	0.174681	24.3144	21.9967	4003.16	1.00558e-09	3.7128e-08	25.0881	21.6091	3599.98	768.782	0.213552
Lingo4 //NM_177250 // leucine rich repeat and Ig domain containing 4 //10494039	1.13592e-05	0.000448555	25.5897	13.8067	26.6332	3.24373e-05	0.00108092	26	14	23.1931	0.00723053	0.199765	24.5841	15.0974	244.361	1.01983e-09	3.76152e-08	25.3913	14.3163	229.19	27.115	0.118308
Akr1c19 //NM_001013785 // aldo-keto reductase family 1, member C19 //10403312	3.1435e-06	0.000200879	22.427	14.6867	466.121	0.000322162	0.00594128	24	14	509.258	0.00264783	0.174681	23.2925	15.0524	2704.24	1.02598e-09	3.78029e-08	23.2398	14.6013	2466.41	476.178	0.193065
Polr3g //NM_001081176 // polymerase (RNA) III (DNA directed) polypeptide G //10410877	2.81221e-06	0.000189976	23.4824	20.2333	67.982	0.000173191	0.00372758	24	20	61.3415	0.00557853	0.190355	23.964	21.867	362.214	1.03858e-09	3.82274e-08	23.8154	20.6975	316.575	73.9677	0.233649
Vps4b //NM_009190 // vacuolar protein sorting 4b (yeast) //10417757	6.18042e-06	0.000304787	25.2658	2.32169	76.1429	3.24373e-05	0.00108092	24	5	51.8132	0.0137402	0.255477	24.4936	2.96115	825.9	1.05189e-09	3.86774e-08	24.5865	3.4405	769.735	75.7215	0.0983734
Hmgb1 //NM_010439 // high mobility group box 1 //10565589	4.2379e-05	0.00106115	21.9341	12.6072	263.769	1.08035e-05	0.000506768	24	11	245.472	0.00605036	0.193459	22.8916	11.6116	2996.8	1.05739e-09	3.88396e-08	22.9419	11.7763	2801.16	289.719	0.103428
Rnu2-10 //NR_004414 // U2 small nuclear RNA 10 //10381458	4.09059e-05	0.00104562	24	10.2915	559.268	2.26744e-05	0.000845086	26	8	471.216	0.00303666	0.177732	24.5841	9.15073	4213.37	1.07383e-09	3.94026e-08	24.8614	9.18978	3900.04	652.437	0.16729
Scrn3 //NM_029022 // secernin 3 //10472933	4.21621e-05	0.00106011	26.2632	19.1806	128.134	1.57188e-05	0.000652157	26	20	122.329	0.00425512	0.185184	25.8252	20.1128	1904.56	1.07506e-09	3.9407e-08	26.0295	19.7691	1804.79	146.727	0.0812985
Atp6v1g1 //NM_024173 // ATPase, H+ transporting, lysosomal V1 subunit G1 //10505461	5.69618e-07	7.25926e-05	26.6133	15.7952	93.259	0.00043513	0.00740617	26	17	64.6296	0.011455	0.238044	27.0876	16.4603	1030.4	1.08184e-09	3.96147e-08	26.567	16.4258	952.955	94.5531	0.0992209
Clstn3 //NM_153508 // calsyntenin 3 //10547719	1.38569e-05	0.000506888	22.1778	22.174	15.9697	3.24373e-05	0.00108092	24	21	14.6018	0.00636705	0.195658	22.8916	22.6237	113.341	1.08984e-09	3.98666e-08	23.0231	21.9922	101.227	17.3514	0.171412
Nrip1 //NM_173440 // nuclear receptor interacting protein 1 //10440406	4.85213e-06	0.000261376	21.0105	2.35893	58.1039	0.000125703	0.00294822	24	21	56.5332	0.00475002	0.186178	22.2781	1.49208	413.725	1.10231e-09	4.02814e-08	22.4295	0.520632	379.647	64.0598	0.168735
Nupl2 //NM_153092 // nucleoporin like 2 //10520111	5.20671e-05	0.00122242	21.0105	3.05281	35.1242	9.0814e-06	0.00047766	22	2	32.6683	0.00622141	0.194179	22.5806	0.880602	256.807	1.11803e-09	4.08138e-08	21.8637	2.00533	235.961	38.4386	0.162903
Gpr182 //NM_007412 // G protein-coupled receptor 182 //10373325	4.53574e-07	6.3813e-05	22.1778	21.0436	171.764	0.00103343	0.014014	26	18	169.635	0.00634131	0.195383	22.9706	22.2354	1052.35	1.12884e-09	4.11661e-08	23.7161	20.9056	952.077	179.526	0.188563
//---////10344510	6.14833e-05	0.00136206	20.1616	4.1271	59.5457	1.57188e-05	0.000652157	24	22	60.9172	0.00311028	0.178877	22.6576	0.492267	217.143	1.14063e-09	4.15111e-08	22.2731	0.963704	184.956	69.6494	0.376573
Atp6v1g1 //NM_024173 // ATPase, H+ transporting, lysosomal V1 subunit G1 //10482330	7.38218e-07	8.19097e-05	26.2632	16.1389	76.0392	0.000236994	0.00474469	28	14	68.5894	0.0171642	0.28098	26.9777	16.9819	946.129	1.13958e-09	4.15111e-08	27.0803	15.7669	885.051	78.627	0.0888389
Etnk2 //ENSMUST00000131450 // ethanolamine kinase 2 //10349932	3.05133e-05	0.000853605	24	11.4888	532.934	2.26744e-05	0.000845086	24	12	532.734	0.00440752	0.186088	23.964	10.9831	4718.91	1.15594e-09	4.20252e-08	23.988	11.4904	4199.07	629.52	0.149919
Enpp1 //NM_008813 // ectonucleotide pyrophosphatase//10368289	1.2712e-05	0.000480328	20.1616	16.4289	177.045	6.48215e-05	0.00180485	22	14	200.465	0.00373669	0.182347	22.2037	12.4341	1579.79	1.16636e-09	4.23605e-08	21.4551	14.2917	1519.99	192.375	0.126563
Gp49a //NM_001291892 // glycoprotein 49 A //10363070	1.27616e-05	0.000481081	26.6133	26.1081	22.6241	3.24373e-05	0.00108092	26	0	24.3245	0.00750083	0.201483	25.4302	0.777057	153.944	1.17545e-09	4.26474e-08	26.0145	0.0999346	141.194	23.1857	0.164211
Pigl //ENSMUST00000147918 // phosphatidylinositol glycan anchor biosynthesis, class L //10376854	7.55168e-05	0.00156656	24.95	23.3217	47.2135	7.35927e-06	0.000392892	24	0	49.9217	0.0056243	0.1908	24.6753	22.7811	291.483	1.18272e-09	4.28674e-08	24.5418	23.3758	255.591	56.3225	0.220362
Lad1 //NM_133664 // ladinin //10350159	1.26305e-05	0.000480328	21.234	1.38893	32.1019	4.60327e-05	0.0014122	24	20	33.1987	0.00541277	0.188584	22.8916	21.4057	174.022	1.19022e-09	4.30952e-08	22.7085	21.4287	147.858	34.4512	0.233002
Uck1 //NM_011675 // uridine-cytidine kinase 1 //10481577	5.42404e-06	0.000281618	22.9425	20.7754	124.233	0.000125703	0.00294822	24	20	119.572	0.00466399	0.186178	23.5398	21.2057	834.031	1.20177e-09	4.3469e-08	23.4941	20.6765	731.988	134.112	0.183216
Tulp4 //NM_001103181 // tubby like protein 4 //10441497	8.24901e-05	0.00168081	21.6957	14.8158	85.658	7.35927e-06	0.000392892	24	12	83.7568	0.00528915	0.187125	23.5398	13.666	828.545	1.21258e-09	4.3771e-08	23.0785	13.5558	766.032	95.0695	0.124107
Pde4a //XR_379108 // phosphodiesterase 4A, cAMP specific //10583551	2.16041e-05	0.000686467	23.2093	18.4358	12.0868	1.08035e-05	0.000506768	24	18	9.13936	0.0137525	0.255477	23.3743	17.2417	120.392	1.21222e-09	4.3771e-08	23.5279	17.8953	111.99	12.1442	0.10844
Atic //NM_026195 // 5-aminoimidazole-4-carboxamide ribonucleotide formyltransferase//10347193	2.54635e-06	0.000178224	25.2658	16.6876	90.2908	0.000205092	0.00435619	26	16	77.0746	0.00616281	0.194179	24.7672	16.9909	902.403	1.21523e-09	4.38224e-08	25.3443	16.5756	848.855	91.2661	0.107517
3010026O09Rik //NM_026543 // RIKEN cDNA 3010026O09 gene //10375704	3.28662e-05	0.000895473	22.9425	4.28903	164.037	1.08035e-05	0.000506768	24	2	149.942	0.00911068	0.218141	23.5398	3.77427	488.855	1.22101e-09	4.38971e-08	23.4941	3.3793	416.475	172.726	0.414733
Szt2 //NM_198170 // seizure threshold 2 //10515704	5.13219e-05	0.00121088	23.2093	20.2314	18.1281	4.96685e-06	0.000305539	22	0	14.92	0.0126886	0.246991	23.7077	20.6107	125.883	1.22083e-09	4.38971e-08	22.9723	20.9638	112.057	19.2437	0.171731
As3mt //NM_020577 // arsenic (+3 oxidation state) methyltransferase //10463704	4.20369e-06	0.000240431	26.2632	16.7807	204.859	9.05964e-05	0.00229107	26	18	109.036	0.0084785	0.212413	26.3366	18.2675	1463.34	1.21891e-09	4.38971e-08	26.1999	17.6858	1290.74	211.63	0.163959
Trak1 //NM_175114 // trafficking protein, kinesin binding 1 //10590343	4.5571e-05	0.00111746	22.427	13.2065	99.0155	1.57188e-05	0.000652157	24	12	101.912	0.00457829	0.186178	23.3743	11.3222	983.717	1.23661e-09	4.44129e-08	23.2671	12.1917	913.801	112.503	0.123115
Gpi1 //NM_008155 // glucose phosphate isomerase 1 //10570000	5.41332e-06	0.000281618	26.6133	13.6849	353.161	9.05964e-05	0.00229107	24	16	255.867	0.00672953	0.197585	25.1418	14.9487	3926.09	1.24388e-09	4.46291e-08	25.2517	14.9472	3669.14	350.137	0.0954276
//---////10343280	2.69328e-05	0.00079339	22.427	0.47661	195.391	1.57188e-05	0.000652157	24	22	174.196	0.00787412	0.206699	23.2925	22.8819	1170.58	1.25547e-09	4.49995e-08	23.2398	22.6261	1010.25	220.863	0.218623
Ptma //NM_008972 // prothymosin alpha //10495873	3.25874e-06	0.000204714	25.2658	17.9596	167.804	0.000125703	0.00294822	28	15	138.169	0.00816708	0.208913	26.6533	18.3188	3613.44	1.25966e-09	4.51042e-08	26.6397	17.2315	3475.27	180.903	0.0520542
Eif4ebp3 //NM_201256 // eukaryotic translation initiation factor 4E binding protein 3 //10454944	8.08933e-06	0.000359081	25.2658	14.9	362.848	4.60327e-05	0.0014122	26	14	330.36	0.00901186	0.217922	24.8598	15.1739	1553.39	1.26324e-09	4.51869e-08	25.3752	14.7077	1249.83	366.669	0.293376
Peo1 //NM_153796 // progressive external ophthalmoplegia 1 (human) //10463448	1.58321e-06	0.000133742	22.427	19.4909	37.9498	0.000322162	0.00594128	22	20	35.5675	0.00666752	0.19741	22.5042	18.3865	290.85	1.27893e-09	4.57022e-08	22.3104	19.3012	271.596	37.8106	0.139216
Hmgb1 //NM_010439 // high mobility group box 1 //10386949	5.23377e-05	0.00122352	22.427	11.8846	250.851	1.08035e-05	0.000506768	24	11	236.421	0.00616547	0.194179	23.0503	11.4	2862.66	1.30868e-09	4.67182e-08	23.1591	11.447	2679.43	277.691	0.103638
Fga //NM_001111048 // fibrinogen alpha chain //10492748	4.7555e-05	0.00114743	24	23.0324	552.196	2.26744e-05	0.000845086	26	22	535.351	0.00325237	0.179287	24.4037	21.7193	4229.5	1.31593e-09	4.69298e-08	24.8012	22.282	3868.4	644.536	0.166616
Dock6 //NM_177030 // dedicator of cytokinesis 6 //10591576	5.52204e-06	0.000285494	22.1778	21.2767	86.5062	0.000125703	0.00294822	24	20	78.8247	0.00512038	0.186178	23.0503	21.6863	466.449	1.33236e-09	4.74208e-08	23.076	21.044	414.268	91.8802	0.221789
Tmem180 //NM_029186 // transmembrane protein 180 //10463632	2.62664e-05	0.000777624	20.1616	5.69029	23.2648	6.48215e-05	0.00180485	24	0	32.5092	0.00208659	0.17139	22.9706	0.140905	201.9	1.33181e-09	4.74208e-08	22.3774	1.83486	184.93	34.9053	0.188748
Snx33 //NM_175483 // sorting nexin 33 //10593878	2.99467e-05	0.000846411	21.9341	2.03046	52.283	2.26744e-05	0.000845086	24	23	46.669	0.00528235	0.187125	22.9706	0.566968	405.646	1.34368e-09	4.77759e-08	22.9682	0.578333	377.181	58.7479	0.155755
Lpin2 //NM_001164885 // lipin 2 //10446656	2.76986e-05	0.000805275	21.4624	13.3228	646.33	1.57188e-05	0.000652157	22	14	572.474	0.00825154	0.209416	21.7676	12.642	3096.6	1.34569e-09	4.77996e-08	21.7433	13.3215	2752.25	685.786	0.249173
Bnip3l //NM_009761 // BCL2//10394800	0.000139333	0.00243805	24	10.4044	272.069	7.35927e-06	0.000392892	22	14	321.734	0.00350761	0.181392	22.6576	11.8046	5153.49	1.34709e-09	4.78016e-08	22.8859	12.1202	5012.06	337.011	0.0672401
Acly //NM_001199296 // ATP citrate lyase //10391146	2.52227e-06	0.000177456	27.3425	14.2759	567.013	0.000236994	0.00474469	24	20	665.776	0.00603666	0.193459	24.7672	18.2086	2967.73	1.3512e-09	4.78042e-08	25.3699	17.8817	2517.69	659.497	0.261945
Kifc3 //NM_001145831 // kinesin family member C3 //10580807	3.11519e-06	0.000200879	21.9341	21.1176	71.9975	0.000173191	0.00372758	22	0	60.1748	0.00668118	0.19741	21.9835	21.3723	452.42	1.34986e-09	4.78042e-08	21.9725	21.496	422.679	74.3558	0.175915
Hras //NM_008284 // Harvey rat sarcoma virus oncogene //10569071	2.82793e-05	0.00081724	23.7619	14.5372	57.8199	1.57188e-05	0.000652157	24	15	47.7651	0.00810999	0.208201	23.7077	14.9957	705.157	1.35e-09	4.78042e-08	23.8232	14.8444	677.603	60.504	0.0892912
Ctc1 //NM_001013256 // CTS telomere maintenance complex component 1 //10377380	5.21208e-05	0.00122242	23.2093	2.4801	26.4232	1.08035e-05	0.000506768	24	1	25.6149	0.00644563	0.196356	23.3743	0.785578	260.742	1.35847e-09	4.80138e-08	23.5279	1.42466	241.188	29.4984	0.122305
Sh2d3c //NM_001252547 // SH2 domain containing 3C //10471505	2.17458e-05	0.000690194	22.427	21.2203	17.9292	2.26744e-05	0.000845086	24	20	15.0967	0.00744124	0.200631	23.0503	22.3797	246.076	1.37221e-09	4.84513e-08	23.1591	21.2539	237.473	19.2126	0.0809043
Hmgb1 //NM_010439 // high mobility group box 1 //10600545	7.30654e-05	0.00153244	22.427	12.0285	277.598	7.35927e-06	0.000392892	24	11	261.347	0.00689987	0.198043	23.0503	11.4302	2840.58	1.38643e-09	4.89048e-08	23.1591	11.5064	2641.43	308.254	0.1167
Banf1 //NM_001038231 // barrier to autointegration factor 1 //10465005	0.000352332	0.00473094	21.234	3.41264	197.091	3.32009e-06	0.00023238	24	23	219.097	0.00317688	0.178877	23.964	22.2276	1871.17	1.38855e-09	4.8931e-08	23.066	0.226783	1744.28	240.124	0.137664
Gm3579 //AK158167 // predicted gene 3579 //10510221	2.30093e-05	0.00071327	22.9425	15.0522	245.636	1.57188e-05	0.000652157	24	15	186.641	0.0102867	0.229143	23.7925	14.7673	965.743	1.39003e-09	4.89347e-08	23.5783	14.9463	783.424	257.135	0.328219
Als2 //NM_001159948 // amyotrophic lateral sclerosis 2 (juvenile) //10354979	1.44703e-05	0.000520898	21.234	1.72526	266.986	6.48215e-05	0.00180485	22	0	264.458	0.00403543	0.183463	22.9706	22.3816	1963.77	1.41242e-09	4.96734e-08	22.0682	0.401359	1762.53	289.764	0.164403
Dpm3 //NM_026767 // dolichyl-phosphate mannosyltransferase polypeptide 3 //10493490	3.5084e-05	0.000939054	21.9341	0.652139	52.6653	2.26744e-05	0.000845086	24	22	52.3966	0.00478931	0.186178	23.5398	22.6162	521.12	1.42098e-09	4.99251e-08	23.158	22.4372	504.336	58.4418	0.115879
Rad23b //NM_009011 // RAD23b homolog (S. cerevisiae) //10505092	6.45776e-05	0.00141118	21.234	5.08797	149.782	1.08035e-05	0.000506768	22	4	137.32	0.00551177	0.188984	22.9706	0.539522	3020.24	1.43322e-09	5.03056e-08	22.0682	3.33606	2899.09	165.828	0.0572001
Rpl28 //NM_009081 // ribosomal protein L28 //10526179	8.47001e-05	0.0017172	21.6957	1.64341	429.34	7.35927e-06	0.000392892	24	23	412.066	0.00618954	0.194179	23.2925	22.7374	5181.85	1.43762e-09	5.04104e-08	22.996	0.0645892	5003.01	476.755	0.0952935
Gm10719 //ENSMUST00000179272 // predicted gene 10719 //10582890	0.000126963	0.00228456	27.3425	19.6942	574.87	4.96685e-06	0.000305539	26	22	572.12	0.00614051	0.194179	26.1297	20.2747	1075.94	1.44249e-09	5.05314e-08	26.4907	20.6801	650.578	670.678	1.0309
1810058I24Rik //NR_015608 // RIKEN cDNA 1810058I24 gene //10537292	8.78939e-06	0.000377891	21.9341	12.7581	150.655	0.000149447	0.0034753	24	11	151.816	0.00298202	0.177732	23.0503	10.9419	952.354	1.45795e-09	5.10226e-08	22.9948	11.5929	850.352	169.025	0.198771
Chd7 //NM_001277149 // chromodomain helicase DNA binding protein 7 //10503186	4.06013e-05	0.00103994	20.1616	16.8493	86.9128	1.57188e-05	0.000652157	22	15	89.0955	0.00614663	0.194179	21.9835	14.6635	549.488	1.45995e-09	5.10421e-08	21.3817	15.5229	498.024	94.1664	0.18908
Tmem98 //NM_029537 // transmembrane protein 98 //10379489	5.74775e-05	0.00130101	22.1778	1.17913	19.1959	7.35927e-06	0.000392892	24	22	16.4756	0.00952322	0.222475	22.6576	0.542891	146.169	1.49628e-09	5.2261e-08	22.9451	22.9162	129.691	21.2979	0.164221
Amd2 //NM_007444 // S-adenosylmethionine decarboxylase 2 //10368670	2.23328e-05	0.000700471	24	12.3638	281.727	6.48215e-05	0.00180485	24	13	339.729	0.00279362	0.175555	24.2259	11.3328	1490.61	1.50175e-09	5.23494e-08	24.0753	12.2367	1313.81	326.589	0.248581
Cpeb4 //NM_001290676 // cytoplasmic polyadenylation element binding protein 4 //10375002	1.36861e-05	0.00050323	24.95	23.2176	184.046	0.000125703	0.00294822	28	22	205.768	0.00235	0.17139	25.5278	22.7333	1050.43	1.50132e-09	5.23494e-08	26.1593	22.7509	931.815	212.967	0.228551
Pitpnc1 //NM_145823 // phosphatidylinositol transfer protein, cytoplasmic 1 //10392347	0.000112221	0.00207819	24	10.6451	83.6604	7.35927e-06	0.000392892	24	11	82.2365	0.00497412	0.186178	22.8916	11.4324	691.394	1.52369e-09	5.3062e-08	23.6305	11.0367	625.626	100.122	0.160036
Dcaf6 //NM_028759 // DDB1 and CUL4 associated factor 6 //10359734	6.57675e-06	0.000317625	26.973	0.624702	128.082	6.48215e-05	0.00180485	28	27	80.1152	0.00983825	0.225309	26.0274	1.64166	590.466	1.55331e-09	5.40405e-08	27.0001	0.457483	535.43	128.042	0.23914
Gas7 //XM_006532202 // growth arrest specific 7 //10377215	2.50096e-05	0.000756704	21.4624	5.81362	82.4942	2.26744e-05	0.000845086	24	2	79.2667	0.00747909	0.201459	22.6576	3.54225	321.15	1.56944e-09	5.45484e-08	22.7066	3.84444	294.204	87.2598	0.296597
Hist1h4m //NM_001195421 // histone cluster 1, H4m //10403957	8.64759e-05	0.00174404	21.6957	1.04496	316.733	7.35927e-06	0.000392892	24	22	326.595	0.00670137	0.19741	23.6234	22.2851	2074.28	1.5775e-09	5.47217e-08	23.1064	22.3819	1963.31	352.681	0.179636
Hist1h4m //NM_001195421 // histone cluster 1, H4m //10408092	8.64759e-05	0.00174404	21.6957	1.04496	316.733	7.35927e-06	0.000392892	24	22	326.595	0.00670137	0.19741	23.6234	22.2851	2074.28	1.5775e-09	5.47217e-08	23.1064	22.3819	1963.31	352.681	0.179636
n-R5s28 //ENSMUST00000082814 // nuclear encoded rRNA 5S 28 //10445741	3.86566e-05	0.00100473	24.3415	8.99277	54.0212	3.24373e-05	0.00108092	26	7	55.3665	0.00341384	0.18106	24.6753	8.81825	240.143	1.58296e-09	5.48039e-08	25.0056	8.31233	215.697	62.4003	0.289296
Chd7 //NM_001277149 // chromodomain helicase DNA binding protein 7 //10503178	3.57472e-05	0.000947821	23.2093	13.7701	39.1262	2.75559e-05	0.00101112	22	15	41.5779	0.00434211	0.186088	21.3483	16.6464	312.749	1.58176e-09	5.48039e-08	22.1859	15.192	289.786	44.2481	0.152693
Ropn1l //NM_145852 // ropporin 1-like //10428012	2.67087e-05	0.000789404	25.2658	20.5755	73.1966	2.75559e-05	0.00101112	26	21	48.4368	0.00583516	0.193459	26.0274	20.0238	567.853	1.58772e-09	5.49152e-08	25.7644	20.5384	489.981	85.2265	0.173938
Mrps27 //NM_173757 // mitochondrial ribosomal protein S27 //10406865	4.60217e-05	0.00112312	22.6818	22.4683	83.8204	1.57188e-05	0.000652157	26	20	76.7211	0.00604366	0.193459	24.0506	21.9201	479.22	1.61423e-09	5.57782e-08	24.2442	21.6336	409.437	95.2378	0.232607
Mrpl15 //NM_001177658 // mitochondrial ribosomal protein L15 //10352947	5.44554e-06	0.000282247	21.6957	0.0782912	119.974	6.48215e-05	0.00180485	22	0	97.51	0.0124242	0.244333	21.4171	2.59767	1361.11	1.61887e-09	5.5884e-08	21.7042	0.884714	1297.29	123.716	0.0953647
Rab11b //NM_008997 // RAB11B, member RAS oncogene family //10465683	6.28389e-06	0.000307331	26.6133	26.2453	174.116	9.05964e-05	0.00229107	26	0	165.322	0.00774969	0.205173	25.8252	0.103437	2138.37	1.62786e-09	5.61399e-08	26.1462	26.0606	2052.03	176.748	0.0861336
Hmgxb4 //NM_178017 // HMG box domain containing 4 //10572870	4.24717e-05	0.00106197	20.7917	5.42919	22.3893	1.91966e-05	0.000788171	24	0	22.0617	0.00545122	0.188584	22.6576	1.02792	180.302	1.63899e-09	5.6469e-08	22.4831	2.1287	165.588	24.8786	0.150245
C330018D20Rik //NM_029909 // RIKEN cDNA C330018D20 gene //10458992	8.45037e-06	0.000367809	24	20.9838	77.8964	0.00010815	0.0027023	26	20	74.4583	0.00490267	0.186178	24.3144	21.6492	419.174	1.65133e-09	5.6839e-08	24.7715	20.9406	346.784	88.3294	0.25471
Endog //NM_007931 // endonuclease G //10470950	6.91654e-06	0.00032412	22.6818	18.0819	34.2144	6.48215e-05	0.00180485	24	17	33.0572	0.0100256	0.227196	22.6576	17.1739	263.668	1.65621e-09	5.69519e-08	23.1131	17.44	248.003	34.3626	0.138557
Rab21 //NM_024454 // RAB21, member RAS oncogene family //10372478	2.25389e-05	0.000702994	25.9221	23.1381	163.375	3.24373e-05	0.00108092	26	24	121.622	0.00619672	0.194179	25.5278	23.1289	1727.39	1.66834e-09	5.73137e-08	25.8166	23.4217	1572.67	189.374	0.120415
//---////10341901	2.46997e-05	0.000749976	24.3415	20.7836	132.243	4.60327e-05	0.0014122	26	20	153.018	0.00402702	0.183463	24.7672	21.2868	629.48	1.6848e-09	5.78232e-08	25.0362	20.7261	533.47	151.338	0.283685
Arsg //NM_001166177 // arylsulfatase G //10382271	5.35428e-05	0.00123943	20.5773	6.20293	55.9704	2.26744e-05	0.000845086	24	1	63.3744	0.00395248	0.183463	23.1304	0.554304	262.799	1.75959e-09	6.03318e-08	22.5693	2.48628	241.588	64.3106	0.266199
Enpp3 //NM_134005 // ectonucleotide pyrophosphatase//10368317	1.76462e-05	0.000601563	24.642	0.956808	744.834	6.48215e-05	0.00180485	24	2	750.612	0.00421652	0.184858	25.1418	0.394239	4328.99	1.76794e-09	6.05595e-08	24.5946	1.12874	3814.67	809.444	0.212193
Dus2 //NM_025518 // dihydrouridine synthase 2 //10574944	4.35423e-05	0.00108022	24	21.7856	59.2269	3.24373e-05	0.00108092	24	23	55.3665	0.00345907	0.181392	22.813	0.152448	361.166	1.78914e-09	6.12268e-08	23.6043	22.6034	303.14	70.0648	0.23113
Mlst8 //NM_001252463 // MTOR associated protein, LST8 homolog (S. cerevisiae) //10448582	2.56731e-05	0.000769026	20.3673	3.95804	26.5777	3.24373e-05	0.00108092	22	1	34.4361	0.00601751	0.193459	22.2781	1.09489	305.856	1.8317e-09	6.2623e-08	21.5485	2.03949	276.044	41.7409	0.151211
Szt2 //NM_198170 // seizure threshold 2 //10515694	9.50111e-05	0.00185311	21.4624	1.21086	8.80307	7.35927e-06	0.000392892	24	22	8.34386	0.00717874	0.199297	23.4568	22.2852	76.4127	1.8345e-09	6.26586e-08	22.9731	22.3661	70.9237	9.70515	0.136839
Hist1h2bc //NM_023422 // histone cluster 1, H2bc //10404053	4.1542e-05	0.00105221	25.2658	20.789	567.261	2.26744e-05	0.000845086	26	21	619.708	0.00539286	0.188543	24.3144	22.1255	7141.96	1.8549e-09	6.32944e-08	25.1934	21.3243	6700.64	669.572	0.0999265
Tbc1d16 //NM_172443 // TBC1 domain family, member 16 //10393628	4.84389e-05	0.00116271	24	10.9216	61.9719	3.24373e-05	0.00108092	24	11	76.2261	0.00325041	0.179287	23.964	10.2951	457.217	1.86416e-09	6.35493e-08	23.988	10.7389	425.944	73.2509	0.171973
Coa6 //NM_174987 // cytochrome c oxidase assembly factor 6 //10576598	6.23898e-06	0.000306399	25.9221	14.4304	43.0067	9.05964e-05	0.00229107	26	14	33.8704	0.00907918	0.218036	25.6262	14.4347	339.051	1.8725e-09	6.37726e-08	25.8494	14.2899	305.171	43.1486	0.141391
//---////10403076	7.9053e-06	0.000353116	24	18.031	129.45	6.48215e-05	0.00180485	26	16	113.066	0.0101833	0.228728	24.3144	16.9712	678.554	1.90168e-09	6.47044e-08	24.7715	17.0559	577.043	132.521	0.229656
Ulk1 //NM_009469 // unc-51 like kinase 1 //10532472	2.73263e-06	0.000186285	22.6818	8.73184	169.583	0.000236994	0.00474469	24	7	167.849	0.00812926	0.208395	23.1304	7.18482	848.143	1.91734e-09	6.51748e-08	23.2708	7.65203	750.751	173.908	0.231646
Osbpl11 //NM_176840 // oxysterol binding protein-like 11 //10435212	4.8764e-05	0.00116699	23.2093	21.262	72.5525	1.08035e-05	0.000506768	24	21	62.7204	0.0100149	0.227196	23.964	21.9379	656.768	1.92119e-09	6.5237e-08	23.7244	21.4046	599.438	81.2316	0.135513
Sh3bp5 //NM_011894 // SH3-domain binding protein 5 (BTK-associated) //10418702	4.26252e-05	0.00106282	23.7619	20.2815	156.392	1.57188e-05	0.000652157	26	19	173.241	0.00788181	0.206699	24.0506	21.5759	1544.8	1.92284e-09	6.5237e-08	24.6042	20.382	1442.07	170.799	0.11844
Gapdh //NM_001289726 // glyceraldehyde-3-phosphate dehydrogenase //10425903	1.80798e-05	0.00061049	21.234	1.17928	304.658	3.24373e-05	0.00108092	22	0	265.236	0.00903405	0.218036	22.0564	0.625491	7554.7	1.92862e-09	6.53707e-08	21.7635	0.608668	7406.14	318.106	0.0429516
Rnf167 //NM_027445 // ring finger protein 167 //10377927	2.52905e-05	0.000760127	23.4824	2.74018	154.866	3.24373e-05	0.00108092	24	2	153.23	0.00658033	0.19741	23.964	2.43901	928.877	1.96233e-09	6.64502e-08	23.8154	2.39591	829.584	166.457	0.200651
Fem1c //NM_173423 // fem-1 homolog c (C.elegans) //10458808	2.7238e-05	0.000797154	24	21.4374	130.08	3.9235e-05	0.00129051	24	22	123.956	0.00508802	0.186178	24.1379	21.9859	991.678	1.97555e-09	6.67791e-08	24.046	21.8077	890.054	150.737	0.169357
Rpl28 //NM_009081 // ribosomal protein L28 //10349478	0.000106482	0.00200322	21.4624	2.0916	433.414	7.35927e-06	0.000392892	24	23	413.834	0.00693978	0.198043	23.2112	22.7999	5322.41	1.9758e-09	6.67791e-08	22.8912	0.26815	5152.48	481.012	0.0933555
//---////10340053	4.87724e-05	0.00116699	24.642	21.206	115.609	3.24373e-05	0.00108092	26	21	111.016	0.00352676	0.181392	25.1418	20.7935	721.805	2.02327e-09	6.83184e-08	25.2613	21.011	617.497	135.026	0.218666
Hmgb1 //NM_010439 // high mobility group box 1 //10353341	6.46134e-05	0.00141118	22.427	11.874	257.867	1.32612e-05	0.000615554	24	11	244.588	0.00662351	0.19741	23.1304	11.3253	2929.56	2.05543e-09	6.93386e-08	23.1858	11.4178	2739.35	285.672	0.104284
Slc25a5 //NM_007451 // solute carrier family 25 (mitochondrial carrier, adenine nucleotide translocator), member 5 //10523479	1.43035e-05	0.000517371	23.2093	18.2594	248.768	4.60327e-05	0.0014122	24	17	227.459	0.00864734	0.213517	20.7488	19.507	8318.68	2.06157e-09	6.94797e-08	22.6527	18.3308	8127.97	247.019	0.0303913
Serpinb9 //NM_009256 // serine (or cysteine) peptidase inhibitor, clade B, member 9 //10404429	5.13843e-05	0.00121155	23.2093	3.88424	54.4486	1.08035e-05	0.000506768	26	25	37.9716	0.0102799	0.229143	23.7925	3.01646	223.354	2.06593e-09	6.95608e-08	24.3339	2.15036	191.945	57.4679	0.299398
Stx7 //NM_016797 // syntaxin 7 //10362171	6.34169e-05	0.00138931	22.1778	0.646238	44.3949	1.57188e-05	0.000652157	24	22	43.7876	0.00589065	0.193459	23.5398	22.2893	378.617	2.12128e-09	7.13569e-08	23.2392	22.3994	344.093	49.8626	0.14491
Fam120c //NM_198105 // family with sequence similarity 120, member C //10602454	4.00739e-05	0.00103121	24	21.4426	22.5614	2.75559e-05	0.00101112	24	22	22.1148	0.0053846	0.188543	23.2112	22.6838	201.25	2.14602e-09	7.21209e-08	23.7371	22.0514	181.676	26.2829	0.144669
Shank2 //XM_006508520 // SH3//10559333	3.08499e-05	0.000860987	22.1778	0.484885	203.397	3.24373e-05	0.00108092	24	22	206.935	0.00603508	0.193459	22.8916	0.10475	818.665	2.17713e-09	7.30972e-08	23.0231	22.5962	714.321	222.571	0.311585
Micu1 //NM_001291442 // mitochondrial calcium uptake 1 //10363379	3.13411e-05	0.000869918	22.6818	3.53282	115.289	3.24373e-05	0.00108092	24	2	104.334	0.00598272	0.193459	23.4568	1.9363	756.874	2.19145e-09	7.35086e-08	23.3795	2.50209	687.501	125.48	0.182516
Mtor //NM_020009 // mechanistic target of rapamycin (serine//10510305	1.67197e-05	0.000578294	21.9341	10.3258	122.133	3.9235e-05	0.00129051	24	7	113.279	0.00931071	0.220052	22.5806	9.88894	849.714	2.2e-09	7.37259e-08	22.8382	9.18591	784.314	127.543	0.162618
Gmeb2 //NM_198169 // glucocorticoid modulatory element binding protein 2 //10490653	0.000114759	0.00211267	23.4824	22.6562	44.3915	7.35927e-06	0.000392892	26	21	43.7699	0.00733229	0.20039	23.7925	22.6615	343.019	2.2282e-09	7.46005e-08	24.4249	22.2294	315.66	51.0488	0.161721
Hnrnpk //XM_006517102 // heterogeneous nuclear ribonucleoprotein K //10410970	1.32155e-05	0.000491002	25.2658	2.55567	265.632	4.60327e-05	0.0014122	26	1	216.87	0.0104018	0.229632	24.5841	2.59641	2909.61	2.27327e-09	7.60381e-08	25.2833	2.07009	2750.67	266.075	0.0967308
Gstm7 //NM_026672 // glutathione S-transferase, mu 7 //10501199	3.26383e-05	0.000890677	20.1616	6.42278	305.474	4.60327e-05	0.0014122	22	3	321.521	0.00422203	0.184858	22.2781	1.44431	2821.2	2.2784e-09	7.60663e-08	21.4799	3.62287	2610.22	338.234	0.129581
Uxt //NM_013840 // ubiquitously expressed transcript //10432509	6.5569e-06	0.000317193	25.5897	15.9158	165.925	6.48215e-05	0.00180485	26	15	108.187	0.0149201	0.263762	25.0471	15.9855	2983	2.27779e-09	7.60663e-08	25.5456	15.6448	2868.06	165.454	0.0576885
Hist2h2aa1 //NM_013549 // histone cluster 2, H2aa1 //10500329	2.02551e-06	0.000156424	23.2093	19.4901	140.538	0.000584053	0.00915634	24	19	145.876	0.00548419	0.188584	23.1304	21.1537	1460.91	2.32639e-09	7.75958e-08	23.4466	19.8927	1402.59	146.014	0.104103
Odf3b //NM_001013022 // outer dense fiber of sperm tails 3B //10431558	5.51904e-05	0.00126619	22.9425	2.3386	46.7568	2.26744e-05	0.000845086	24	1	55.1897	0.0051967	0.186178	23.8779	23.1002	311.415	2.33149e-09	7.76931e-08	23.6068	0.877109	291.11	52.8746	0.181631
Gm16551 //NR_045284 // predicted gene 16551 //10587077	4.01198e-06	0.000234577	21.9341	21.817	122.432	0.000236994	0.00474469	22	0	108.965	0.00693306	0.198043	22.735	22.7211	507.12	2.36096e-09	7.86013e-08	22.223	22.179	437.107	129.885	0.297147
Copg1 //NM_017477 // coatomer protein complex, subunit gamma 1 //10539822	6.89565e-06	0.00032412	26.6133	13.9531	119.251	0.000125703	0.00294822	24	19	157.932	0.00799266	0.207473	23.5398	17.7988	1258.81	2.4721e-09	8.22245e-08	24.7177	17.297	1161.07	166.995	0.143828
Hist1h4m //NM_001195421 // histone cluster 1, H4m //10408074	0.000139617	0.00244183	21.4624	1.53577	330.386	7.35927e-06	0.000392892	24	22	343.247	0.00676867	0.197585	23.5398	22.4013	2214.75	2.48088e-09	8.24395e-08	23.0007	22.5131	2096.71	372.16	0.177497
Pomk //NM_029037 // protein-O-mannose kinase //10577903	2.331e-05	0.000718831	20.7917	3.61359	31.5235	6.48215e-05	0.00180485	22	2	31.042	0.0046078	0.186178	22.5042	0.836684	212.925	2.48341e-09	8.24464e-08	21.7653	2.18345	196.196	34.3	0.174826
Lonrf1 //NM_001081150 // LON peptidase N-terminal domain and ring finger 1 //10578207	6.68428e-05	0.00144317	22.9425	15.5544	42.187	1.08035e-05	0.000506768	24	16	35.267	0.00967979	0.224038	24.0506	15.4353	154.65	2.49258e-09	8.26738e-08	23.6644	15.6694	128.273	42.2228	0.329162
Ppp2cb //NM_017374 // protein phosphatase 2 (formerly 2A), catalytic subunit, beta isoform //10571266	2.38534e-05	0.000733044	25.2658	6.31519	151.03	6.48215e-05	0.00180485	26	6	126.36	0.00455073	0.186178	24.6753	7.83366	1895.94	2.50784e-09	8.31022e-08	25.3137	6.73007	1804.17	166.946	0.0925334
Gm17535 //ENSMUST00000178641 // predicted gene, 17535 //10582916	0.000116134	0.00212957	27.7222	19.3996	1492	1.08035e-05	0.000506768	24	0	1865.77	0.0056496	0.19113	26.0274	20.3439	2686.19	2.52494e-09	8.35911e-08	25.9165	21.2138	1639.81	1755.26	1.07041
Gapdh //NM_001289726 // glyceraldehyde-3-phosphate dehydrogenase //10498405	9.04223e-06	0.000384576	21.6957	0.134797	337.389	0.000125703	0.00294822	22	0	335.169	0.00632707	0.195383	22.5806	21.5342	11436.1	2.55896e-09	8.46386e-08	22.0921	21.7978	11248.1	353.464	0.0314244
Gm14399 //ENSMUST00000099029 // predicted gene 14399 //10490232	1.20709e-05	0.000467534	24.642	14.463	115.085	9.05964e-05	0.00229107	26	13	120.632	0.00663195	0.19741	24.8598	15.0362	1399.74	2.57903e-09	8.52229e-08	25.1673	14.2026	1293.63	119.645	0.0924878
Map2k6 //NM_011943 // mitogen-activated protein kinase kinase 6 //10382300	0.000123584	0.00223621	24	12.2308	73.4354	1.08035e-05	0.000506768	24	12	75.5897	0.00543789	0.188584	22.8916	12.8503	299.586	2.58159e-09	8.52285e-08	23.6305	12.3723	246.114	86.823	0.352776
Ino80 //NM_026574 // INO80 homolog (S. cerevisiae) //10486203	7.63067e-06	0.000346277	23.2093	6.78099	64.4048	0.00010815	0.0027023	24	6	47.6767	0.00881039	0.215745	23.7077	5.52133	484.431	2.58503e-09	8.5263e-08	23.639	6.10608	463.451	65.2096	0.140705
//---////10343974	1.86676e-05	0.000624601	21.9341	20.8663	195.218	3.24373e-05	0.00108092	24	19	174.037	0.0120324	0.240759	22.2781	19.7747	1111.8	2.59e-09	8.52686e-08	22.7374	19.9487	1026.07	198.682	0.193635
Gm2a //NM_010299 // GM2 ganglioside activator protein //10376208	3.80874e-06	0.000227602	20.5773	3.27597	262.631	0.000173191	0.00372758	22	1	297.621	0.0110368	0.235689	22.3529	1.31113	5664.47	2.58814e-09	8.52686e-08	21.6434	1.88664	5330.17	401.52	0.0753297
Tet2 //AK129389 // tet methylcytosine dioxygenase 2 //10502284	7.47608e-05	0.00155476	20.7917	3.69392	38.7071	2.26744e-05	0.000845086	24	22	56.0559	0.00438253	0.186088	22.8916	0.266949	353.207	2.63704e-09	8.6737e-08	22.5611	0.725587	310.662	66.0449	0.212594
Zfp454 //NM_172794 // zinc finger protein 454 //10385647	4.13513e-06	0.000237394	26.2632	15.4755	23.1559	0.000173191	0.00372758	26	17	18.8798	0.010485	0.229632	25.3333	15.7123	184.183	2.66326e-09	8.75184e-08	25.8655	16.065	166.593	23.1909	0.139207
Olfr1033 //NM_146578 // olfactory receptor 1033 //10473491	2.29973e-05	0.00071327	26.2632	16.3399	26.2989	3.24373e-05	0.00108092	26	18	26.2337	0.010083	0.227917	25.2372	16.0322	145.599	2.66742e-09	8.75741e-08	25.8334	16.7864	131.163	26.9729	0.205644
Asap3 //NM_001008232 // ArfGAP with SH3 domain, ankyrin repeat and PH domain 3 //10509178	0.000309661	0.00431947	22.6818	16.0619	39.1507	9.32342e-07	9.63673e-05	24	15	32.3148	0.0264381	0.347132	23.3743	16.2279	342.642	2.70391e-09	8.86901e-08	23.3521	15.7861	316.611	39.8798	0.125958
Zhx2 //NM_199449 // zinc fingers and homeoboxes 2 //10424213	2.52126e-05	0.000758427	23.2093	18.7586	59.3871	2.26744e-05	0.000845086	24	18	48.9495	0.013664	0.2549	23.4568	17.8549	486.151	2.76235e-09	9.05237e-08	23.5554	18.2101	460.244	59.9167	0.130184
Pstpip2 //NM_013831 // proline-serine-threonine phosphatase-interacting protein 2 //10456904	5.31912e-05	0.0012329	21.234	3.28016	208.303	4.60327e-05	0.0014122	24	23	211.92	0.0031946	0.178877	23.6234	22.3026	947.338	2.76582e-09	9.05538e-08	22.9525	0.327904	729.667	244.002	0.334401
Tgfbr1 //NM_009370 // transforming growth factor, beta receptor I //10504817	6.82264e-05	0.00146224	21.6957	12.7613	93.848	2.26744e-05	0.000845086	24	10	87.0095	0.00507253	0.186178	23.4568	10.1666	768.986	2.77402e-09	9.07388e-08	23.0508	10.999	717.268	105.968	0.147738
Tmem184a //NM_001161548 // transmembrane protein 184a //10535174	2.71509e-05	0.000795971	22.9425	4.36567	147.931	3.24373e-05	0.00108092	24	3	148.386	0.00894549	0.217167	23.4568	3.74495	689.513	2.7842e-09	9.0988e-08	23.4664	3.71528	597.638	153.58	0.256978
Slc29a1 //NM_001199113 // solute carrier family 29 (nucleoside transporters), member 1 //10451123	1.91386e-05	0.000633605	25.2658	17.6695	351.851	6.48215e-05	0.00180485	26	18	230.375	0.00637225	0.195658	23.964	20.3706	2739.83	2.79303e-09	9.1193e-08	25.0766	18.6897	2522.97	367.46	0.145646
Prkaa2 //NM_178143 // protein kinase, AMP-activated, alpha 2 catalytic subunit //10514779	6.704e-06	0.000321301	23.7619	15.0106	188.767	0.000236994	0.00474469	24	14	184.025	0.00500724	0.186178	23.2112	16.6375	2460.29	2.80943e-09	9.16441e-08	23.6577	15.2254	2333.51	197.041	0.08444
Mybbp1a //NM_016776 // MYB binding protein (P160) 1a //10378088	1.53808e-05	0.000543618	24.0482	16.0317	129.067	4.60327e-05	0.0014122	26	14	80.893	0.0112926	0.236798	24.1379	15.84	798.515	2.82244e-09	9.1984e-08	24.7287	15.366	721.692	131.132	0.1817
Prim1 //NM_008921 // DNA primase, p49 subunit //10367076	9.03509e-05	0.00179439	22.6818	0.174726	12.4373	1.08035e-05	0.000506768	24	23	11.2784	0.0082359	0.209318	23.5398	22.2485	68.6479	2.83672e-09	9.22808e-08	23.4072	22.7124	55.6485	14.0278	0.252078
Atp6v1d //NM_023721 // ATPase, H+ transporting, lysosomal V1 subunit D //10401138	9.34319e-08	2.53593e-05	25.9221	15.9939	208.132	0.00302354	0.0315263	24	18	170.342	0.0284578	0.360892	24.8598	17.6817	1706.5	2.83673e-09	9.22808e-08	24.9273	17.2822	1568.64	207.72	0.132421
//---////10343251	6.65342e-06	0.000319688	22.427	21.727	107.35	0.000322162	0.00594128	24	22	116.107	0.00375718	0.182347	23.6234	22.0707	349.995	2.84139e-09	9.23477e-08	23.3501	21.9464	277.529	116.812	0.420901
Ormdl3 //NM_025661 // ORM1-like 3 (S. cerevisiae) //10390685	1.5842e-05	0.000554955	22.6818	20.6215	54.6456	6.48215e-05	0.00180485	22	0	49.7803	0.00794524	0.207144	22.5042	21.6714	443.112	2.87581e-09	9.3381e-08	22.3953	21.4427	406.023	57.5449	0.141728
Ift20 //NM_018854 // intraflagellar transport 20 //10379215	8.12628e-06	0.000359354	24.0482	18.9694	259.028	0.000125703	0.00294822	26	17	250.033	0.00802025	0.207817	25.2372	19.1949	3881.21	2.88679e-09	9.3652e-08	25.0951	18.4501	3675.74	278.765	0.0758393
Ccne1 //NM_007633 // cyclin E1 //10562563	2.20167e-05	0.000695228	21.9341	12.6656	38.1726	9.05964e-05	0.00229107	26	7	26.7286	0.00415039	0.184709	23.0503	11.0295	158.063	2.91474e-09	9.44728e-08	23.6614	10.6281	134.484	42.2268	0.31399
Tardbp //NM_001003898 // TAR DNA binding protein //10518532	0.000110357	0.00205761	22.1778	1.04884	95.7557	1.57188e-05	0.000652157	24	23	96.361	0.00478415	0.186178	23.964	22.3473	612.539	2.92141e-09	9.46026e-08	23.3806	22.888	558.641	110.243	0.197342
Ggcx //NM_019802 // gamma-glutamyl carboxylase //10539119	9.42703e-06	0.000394803	21.4624	2.12869	238.825	0.000173191	0.00372758	24	22	229.704	0.00509866	0.186178	22.2037	1.23745	2531.43	2.92969e-09	9.47845e-08	22.5553	0.580105	2375.81	254.469	0.107108
Def8 //NM_001253783 // differentially expressed in FDCP 8 //10576335	3.77619e-05	0.000988704	24	21.2913	71.5202	4.60327e-05	0.0014122	24	22	66.5211	0.00481299	0.186178	23.3743	22.5411	543.184	2.94332e-09	9.51388e-08	23.7914	21.9514	485.264	82.8368	0.170705
Ccng2 //ENSMUST00000130183 // cyclin G2 //10523297	6.58259e-05	0.00142714	25.5897	21.0402	86.6993	3.24373e-05	0.00108092	26	21	89.5197	0.00392457	0.1834	25.2372	21.0629	316.39	2.9477e-09	9.51743e-08	25.609	21.0378	246.017	102.847	0.418049
Mettl16 //NM_026197 // methyltransferase like 16 //10378482	2.62041e-05	0.000777061	21.9341	1.74897	30.5909	6.48215e-05	0.00180485	24	23	28.6025	0.00493714	0.186178	22.9706	0.0665192	276.623	2.94977e-09	9.51743e-08	22.9682	0.30747	253.047	34.112	0.134805
Mdfic //NM_175088 // MyoD family inhibitor domain containing //10536472	7.99647e-05	0.00164371	21.6957	4.90635	97.4771	3.24373e-05	0.00108092	24	2	104.475	0.00326908	0.179287	24.0506	23.6268	909.748	2.9801e-09	9.60657e-08	23.2488	2.22474	849.408	112.118	0.131995
Slc17a8 //NM_182959 // solute carrier family 17 (sodium-dependent inorganic phosphate cotransporter), member 8 //10371796	3.755e-05	0.000985333	21.9341	21.1545	90.5028	3.24373e-05	0.00108092	24	20	87.31	0.00705052	0.198486	23.5398	21.1013	373.153	3.01525e-09	9.71106e-08	23.158	20.7963	332.681	98.5808	0.296322
1700061E17Rik //AK131745 // RIKEN cDNA 1700061E17 gene //10589695	8.03406e-06	0.000357521	24.95	18.9673	31.8527	0.000236994	0.00474469	26	19	34.4361	0.00451618	0.186178	24.6753	20.7835	131.111	3.0189e-09	9.71403e-08	25.2084	19.5968	107.229	34.6508	0.323148
Mia3 //NM_177389 // melanoma inhibitory activity 3 //10598198	3.71659e-05	0.000976697	23.7619	10.24	281.212	6.48215e-05	0.00180485	24	11	288.641	0.00362015	0.182062	23.2925	10.5795	2479.08	3.05866e-09	9.82827e-08	23.6848	10.6069	2320.73	328.372	0.141495
Mef2d //NM_133665 // myocyte enhancer factor 2D //10493177	5.42168e-05	0.00124853	24	22.0069	62.5251	2.26744e-05	0.000845086	24	23	61.9779	0.00709766	0.198648	23.4568	22.967	575.389	3.05993e-09	9.82827e-08	23.8189	22.664	533.139	73.3645	0.137609
Ptma //NM_008972 // prothymosin alpha //10348078	1.51865e-06	0.000130743	27.3425	15.635	152.643	0.000584053	0.00915634	28	15	128.128	0.00985366	0.225309	26.2327	18.2975	3088.09	3.06463e-09	9.83448e-08	27.1917	16.3244	2977.11	156.815	0.0526734
Mgat5 //NM_145128 // mannoside acetylglucosaminyltransferase 5 //10349404	9.14885e-05	0.00180332	24	21.6644	43.0039	1.57188e-05	0.000652157	24	22	38.8909	0.0060869	0.193754	23.3743	22.549	349.994	3.06905e-09	9.83978e-08	23.7914	22.0771	310.705	50.2973	0.161881
Gpr137 //NM_001177362 // G protein-coupled receptor 137 //10465508	3.15899e-05	0.000875191	22.1778	1.12807	49.889	4.60327e-05	0.0014122	24	22	44.5124	0.00604806	0.193459	23.3743	22.6242	462.492	3.08246e-09	9.87388e-08	23.184	22.6776	418.028	56.6798	0.135589
Gprin3 //NM_183183 // GPRIN family member 3 //10545065	5.71656e-06	0.000289541	23.2093	8.11771	97.0861	0.000236994	0.00474469	26	5	91.0754	0.00649804	0.196617	23.7925	6.64707	648.896	3.08524e-09	9.87388e-08	24.3339	6.66887	597.907	102.331	0.171149
Masp2 //NM_001003893 // mannan-binding lectin serine peptidase 2 //10510399	0.000104086	0.00196959	24.0482	19.9857	261.867	1.57188e-05	0.000652157	28	17	238.366	0.00538998	0.188543	25.9259	19.3219	4847	3.09013e-09	9.88062e-08	25.9914	18.9597	4636.95	297.76	0.0642147
Sec31a //NM_026969 // Sec31 homolog A (S. cerevisiae) //10531675	2.68089e-05	0.000790396	25.9221	12.7491	246.718	4.60327e-05	0.0014122	24	15	201.066	0.00716785	0.199297	25.0471	14.5964	2898.33	3.09893e-09	9.89986e-08	24.9897	14.1696	2724.71	253.566	0.0930614
Gm10718 //ENSMUST00000099046 // predicted gene 10718 //10582896	0.000109974	0.00205369	26.2632	20.6067	1784.96	1.57188e-05	0.000652157	26	22	1913.15	0.00514636	0.186178	26.1297	20.3245	3372.44	3.11531e-09	9.93484e-08	26.1309	20.9763	2025.08	2104.32	1.03913
Chid1 //XM_006536231 // chitinase domain containing 1 //10569203	1.99967e-05	0.000649319	22.6818	22.2443	72.0389	0.000125703	0.00294822	26	19	60.8112	0.00353939	0.181392	23.8779	21.6692	508.386	3.11546e-09	9.93484e-08	24.1866	21.215	443.908	80.3674	0.181045
//---////10341405	6.76288e-06	0.000323635	22.1778	8.12383	139.302	0.000125703	0.00294822	24	5	98.3939	0.0105372	0.229995	21.8391	7.95306	1013.7	3.13523e-09	9.98891e-08	22.6723	7.14135	955.423	138.598	0.145065
Rps9 //NM_029767 // ribosomal protein S9 //10569069	3.18094e-05	0.000876076	24.642	10.4553	169.814	9.05964e-05	0.00229107	24	12	183.812	0.00312173	0.178877	25.4302	8.3221	1775.16	3.14765e-09	1.00195e-07	24.6907	10.3098	1666.77	202.897	0.121731
//---////10608667	9.85022e-05	0.00190241	23.2093	23.1137	52.9082	1.57188e-05	0.000652157	24	23	51.2299	0.00584616	0.193459	23.7077	22.8247	320.494	3.16562e-09	1.00607e-07	23.639	22.9843	291.075	61.1445	0.210064
3110062M04Rik //NM_001135611 // RIKEN cDNA 3110062M04 gene //10543872	1.7246e-05	0.00059189	21.4624	0.52852	9.92161	6.48215e-05	0.00180485	22	0	8.98026	0.00809888	0.208201	22.6576	21.9045	90.8529	3.16626e-09	1.00607e-07	22.04	21.9771	84.4894	10.4526	0.123715
Sat1 //NM_001291865 // spermidine//10607467	5.40159e-06	0.000281611	25.2658	3.97639	151.805	0.000236994	0.00474469	24	7	152.7	0.00708756	0.198648	24.4936	5.2363	1117.86	3.17249e-09	1.00715e-07	24.5865	5.42678	1061.9	151.93	0.143073
Cyp2c67 //NM_001024719 // cytochrome P450, family 2, subfamily c, polypeptide 67 //10467380	5.22953e-05	0.00122352	21.9341	3.19117	340.16	1.91966e-05	0.000788171	22	3	275.63	0.00911704	0.218146	20.5564	5.12154	4450.51	3.19816e-09	1.0144e-07	21.4968	3.79134	4223.83	370.24	0.087655
Sgms2 //NM_028943 // sphingomyelin synthase 2 //10502224	8.23289e-06	0.00036184	23.4824	5.0363	185.637	0.000125703	0.00294822	26	2	105.854	0.00886112	0.216469	23.8779	3.97089	970.673	3.20392e-09	1.01532e-07	24.4534	3.7416	851.189	188.906	0.221932
//---////10338315	2.44339e-05	0.000744386	27.3425	11.9323	400.171	4.60327e-05	0.0014122	26	13	532.31	0.00816119	0.208912	24.7672	15.3037	4127	3.20683e-09	1.01533e-07	26.0366	13.462	3797.9	409.451	0.10781
Gys2 //NM_145572 // glycogen synthase 2 //10549079	9.40922e-06	0.000394604	21.4624	15.7834	989.769	0.000236994	0.00474469	24	14	1150.45	0.00413405	0.184709	23.2112	15.2335	5448.92	3.21951e-09	1.01754e-07	22.8912	15.0684	4933.96	1011.83	0.205074
Arnt //NM_001037737 // aryl hydrocarbon receptor nuclear translocator //10494238	5.77141e-06	0.000291076	23.2093	19.2848	163.814	0.000173191	0.00372758	24	19	138.558	0.00922196	0.219182	23.2112	20.4001	1580.28	3.21925e-09	1.01754e-07	23.4735	19.5718	1514.03	169.279	0.111807
Trim5 //XR_378388 // tripartite motif-containing 5 //10566333	2.0753e-05	0.00066477	21.0105	9.03237	44.3718	6.48215e-05	0.00180485	24	3	44.9013	0.00691576	0.198043	23.6234	3.11792	345.297	3.24685e-09	1.02527e-07	22.878	4.80878	306.228	54.1209	0.176734
Pigt //NM_133779 // phosphatidylinositol glycan anchor biosynthesis, class T //10478508	0.000135505	0.00238871	22.1778	2.07141	88.5381	9.0814e-06	0.00047766	24	23	89.8026	0.00757475	0.202654	23.3743	22.6246	1354.6	3.25263e-09	1.02618e-07	23.184	0.125771	1293.68	99.2201	0.0766962
Dguok //NM_001162521 // deoxyguanosine kinase //10545697	5.24682e-05	0.00122355	25.9221	21.2861	85.3602	1.57188e-05	0.000652157	26	21	65.266	0.0113918	0.237287	26.3366	20.5504	993.229	3.27649e-09	1.03279e-07	26.0862	20.9488	908.875	100.825	0.110934
Gata4 //NM_008092 // GATA binding protein 4 //10420747	1.53965e-05	0.000543631	21.4624	2.13307	117.999	6.48215e-05	0.00180485	24	22	99.9849	0.00947268	0.221953	22.3529	1.10163	656.115	3.29539e-09	1.03672e-07	22.6051	0.528883	561.839	129.838	0.231095
Lpgat1 //NM_001134829 // lysophosphatidylglycerol acyltransferase 1 //10352756	5.63016e-06	0.000288452	23.2093	18.1004	286.621	9.05964e-05	0.00229107	24	18	278.353	0.0185486	0.294821	23.4568	17.5167	2739.59	3.29771e-09	1.03672e-07	23.5554	17.8753	2578.01	288.697	0.111985
Aco2 //NM_080633 // aconitase 2, mitochondrial //10425611	2.06783e-05	0.000663571	23.7619	15.1959	276.016	6.48215e-05	0.00180485	26	13	256.538	0.00705613	0.198487	24.5841	15.0089	3553.69	3.2967e-09	1.03672e-07	24.782	14.4782	3382.9	289.056	0.0854463
//---////10343616	5.83856e-05	0.00131473	20.5773	1.69985	17.9484	3.24373e-05	0.00108092	24	21	25.0846	0.0050065	0.186178	23.2112	22.4751	120.182	3.30432e-09	1.03788e-07	22.5962	22.0255	105.275	26.4698	0.251435
Ahcyl2 //NM_001171000 // S-adenosylhomocysteine hydrolase-like 2 //10536931	4.06254e-05	0.00103994	22.9425	20.8419	368.298	2.26744e-05	0.000845086	24	21	307.698	0.0103296	0.229143	24.4936	20.594	1555.17	3.31512e-09	1.04036e-07	23.812	20.8295	1209.49	403.699	0.333777
Morn2 //NM_194269 // MORN repeat containing 2 //10447100	9.22107e-05	0.00181041	23.4824	21.3562	46.0185	2.26744e-05	0.000845086	26	20	32.9512	0.00459614	0.186178	26.1297	19.3234	388.275	3.34555e-09	1.04898e-07	25.204	20.2704	336.858	53.1202	0.157693
//---////10343727	1.85403e-05	0.000623081	26.973	13.3481	342.981	4.60327e-05	0.0014122	26	16	314.875	0.0112847	0.236798	24.3144	16.1907	2746.12	3.35242e-09	1.05021e-07	25.7625	15.2833	2465.21	433.784	0.175962
Gdpd1 //NM_025638 // glycerophosphodiester phosphodiesterase domain containing 1 //10389590	3.51778e-06	0.000216735	25.2658	17.6078	13.6214	0.000279578	0.00554416	26	18	12.5865	0.00984115	0.225309	25.5278	18.9562	84.3689	3.36774e-09	1.05408e-07	25.5979	18.1883	74.7535	14.1752	0.189626
Hfe //NM_010424 // hemochromatosis //10408227	3.84875e-05	0.00100107	23.4824	21.2762	84.4343	3.24373e-05	0.00108092	26	20	80.7516	0.00778007	0.205366	23.7077	22.2873	865.742	3.37873e-09	1.05659e-07	24.3967	21.3106	800.288	94.0977	0.11758
Fcgr2b //NM_001077189 // Fc receptor, IgG, low affinity IIb //10360028	3.95165e-06	0.000231829	20.3673	1.92537	153.203	0.000173191	0.00372758	20	3	94.8584	0.014299	0.260059	20	1.48959	1525.28	3.40225e-09	1.06301e-07	20.1224	2.13756	1488.25	153.99	0.10347
Mrpl52 //NM_026851 // mitochondrial ribosomal protein L52 //10415045	0.000211379	0.00331419	22.6818	0.574437	97.3858	7.35927e-06	0.000392892	24	23	108.806	0.00637159	0.195658	24.2259	22.3601	674.659	3.44258e-09	1.07466e-07	23.6359	22.896	642.086	112.39	0.175039
Cdv3 //NM_001134426 // carnitine deficiency-associated gene expressed in ventricle 3 //10419136	7.58285e-05	0.0015721	20.5773	15.7892	146.106	6.48215e-05	0.00180485	24	12	180.595	0.00202532	0.17139	23.6234	11.0097	2029.48	3.45652e-09	1.07807e-07	22.7336	12.8014	1957.26	177.691	0.0907859
Catsper2 //NM_153075 // cation channel, sperm associated 2 //10486819	9.16953e-05	0.00180563	27.3425	16.4845	17.8961	9.0814e-06	0.00047766	28	17	16.8291	0.012022	0.240759	25.7253	19.37	114.775	3.47445e-09	1.08176e-07	27.0226	17.6358	100.345	18.797	0.187324
Gapdh //NM_001289726 // glyceraldehyde-3-phosphate dehydrogenase //10481344	1.48845e-05	0.000530542	22.1778	21.1447	347.98	9.05964e-05	0.00229107	22	0	347.189	0.00741821	0.200631	22.9706	20.5928	12154	3.47199e-09	1.08176e-07	22.3828	21.2644	11948.3	364.219	0.0304829
Tmem19 //NM_133683 // transmembrane protein 19 //10372488	2.12198e-05	0.000677772	24	22.079	263.84	6.48215e-05	0.00180485	26	21	235.396	0.00741753	0.200631	24.0506	22.2969	2689.46	3.53593e-09	1.09994e-07	24.6835	21.8621	2442.72	307.057	0.125703
Mcm7 //NM_008568 // minichromosome maintenance deficient 7 (S. cerevisiae) //10534974	2.12352e-05	0.000677772	20.7917	4.39281	52.4224	6.48215e-05	0.00180485	22	3	50.841	0.00743777	0.200631	21.9835	2.42631	285.937	3.54722e-09	1.10249e-07	21.5917	3.29051	245.797	56.9078	0.231524
Srebf1 //NM_011480 // sterol regulatory element binding transcription factor 1 //10386473	4.36527e-05	0.00108022	26.2632	11.2966	444.946	2.26744e-05	0.000845086	26	12	396.263	0.0103629	0.229143	26.1297	12.1347	2022.26	3.55334e-09	1.10343e-07	26.1309	11.8123	1646.87	483.079	0.293332
Pbrm1 //NM_001081251 // polybromo 1 //10413695	5.87159e-06	0.000294828	24.642	3.35248	144.267	0.000205092	0.00435619	26	1	84.9942	0.008526	0.212413	24.4936	2.59385	1482.96	3.55654e-09	1.10346e-07	25.0452	2.34588	1394.48	145.986	0.104688
//---////10339961	0.000128212	0.00230005	24	22.1053	99.3949	1.57188e-05	0.000652157	26	21	105.571	0.00518149	0.186178	24.4936	21.5383	656.194	3.61262e-09	1.11988e-07	24.8312	21.5927	578.333	115.541	0.199784
Gm14295 //ENSMUST00000108975 // predicted gene 14295 //10479176	3.26401e-05	0.000890677	27.7222	11.2025	179.552	4.60327e-05	0.0014122	26	14	251.023	0.00699022	0.198043	24.2259	15.7796	4245.53	3.63193e-09	1.12391e-07	25.9827	13.8267	4029.76	294.754	0.0731444
Gm14295 //ENSMUST00000108975 // predicted gene 14295 //10490250	3.26401e-05	0.000890677	27.7222	11.2025	179.552	4.60327e-05	0.0014122	26	14	251.023	0.00699022	0.198043	24.2259	15.7796	4245.53	3.63193e-09	1.12391e-07	25.9827	13.8267	4029.76	294.754	0.0731444
Wwtr1 //NM_001168281 // WW domain containing transcription regulator 1 //10498284	2.12001e-05	0.000677772	22.1778	10.6131	40.0098	6.48215e-05	0.00180485	24	8	37.6181	0.00766065	0.203879	22.8916	9.58907	385.669	3.63977e-09	1.12535e-07	23.0231	9.45263	365.837	42.516	0.116216
Btg1 //NM_007569 // B cell translocation gene 1, anti-proliferative //10365971	4.3657e-05	0.00108022	23.4824	23.192	270.183	6.48215e-05	0.00180485	24	23	301.21	0.00374866	0.182347	23.7925	22.6669	1662.4	3.66562e-09	1.13138e-07	23.7583	22.9553	1479.46	315.131	0.213003
Rusc2 //NM_001037709 // RUN and SH3 domain containing 2 //10504294	2.8471e-06	0.000190463	26.6133	14.4122	34.6271	0.000584053	0.00915634	26	16	34.0118	0.00637799	0.195665	25.3333	14.9976	236.933	3.66476e-09	1.13138e-07	25.9822	15.1492	209.478	34.4239	0.164332
Ddx39b //NM_001252457 // DEAD (Asp-Glu-Ala-Asp) box polypeptide 39B //10444761	3.89737e-05	0.00101223	21.4624	3.82349	58.0015	6.48215e-05	0.00180485	24	23	60.9172	0.00420703	0.184858	23.1304	22.8574	768.509	3.67199e-09	1.13236e-07	22.8643	0.84426	732.222	64.6914	0.0883495
Pde9a //NM_001163748 // phosphodiesterase 9A //10443786	1.57471e-05	0.000553066	22.6818	22.3755	250.282	0.000173191	0.00372758	24	22	267.428	0.003906	0.1834	23.4568	22.4	946.47	3.67974e-09	1.13377e-07	23.3795	22.2742	757.476	280.455	0.370249
Setd1b //NM_001040398 // SET domain containing 1B //10525495	5.61171e-05	0.0012815	24.0482	5.35244	79.7974	3.24373e-05	0.00108092	24	8	68.2358	0.00589318	0.193459	23.7925	8.57138	390.325	3.70356e-09	1.13761e-07	23.9469	7.33418	360.99	70.659	0.195737
1110008P14Rik //NM_198001 // RIKEN cDNA 1110008P14 gene //10481621	8.20967e-05	0.00167699	23.2093	21.0952	18.5562	1.57188e-05	0.000652157	28	17	15.0614	0.00830902	0.209516	24.2259	21.4697	160.651	3.70204e-09	1.13761e-07	25.1451	20.5414	146.95	20.0355	0.136342
Ruvbl1 //NM_019685 // RuvB-like protein 1 //10539882	7.36578e-05	0.00153911	23.4824	22.7008	57.0638	2.26744e-05	0.000845086	26	21	44.972	0.00642565	0.196356	24.0506	22.0574	536.469	3.70501e-09	1.13761e-07	24.511	22.0122	486.464	65.9627	0.135596
Mvb12a //NM_028617 // multivesicular body subunit 12A //10572637	4.70723e-06	0.000257889	22.6818	20.0352	90.0966	0.000378646	0.00691837	24	19	87.805	0.00600632	0.193459	23.0503	19.9657	1454.08	3.69662e-09	1.13761e-07	23.244	19.695	1410.45	93.0941	0.066003
Ndufb3 //NM_025597 // NADH dehydrogenase (ubiquinone) 1 beta subcomplex 3 //10346544	0.000192829	0.00310236	25.5897	19.4079	36.8097	4.96685e-06	0.000305539	26	20	32.9512	0.0112374	0.236798	25.3333	20.5295	309.01	3.71483e-09	1.13964e-07	25.641	19.982	275.099	41.7704	0.151838
Adh4 //NM_011996 // alcohol dehydrogenase 4 (class II), pi polypeptide //10496466	8.90804e-06	0.000379895	24.0482	1.54801	626.873	0.000322162	0.00594128	24	2	674.863	0.00376128	0.182347	24.6753	1.04409	5805.56	3.72492e-09	1.14108e-07	24.2412	1.53549	5299.98	682.767	0.128824
Gm14296 //ENSMUST00000099007 // predicted gene 14296 //10479203	1.9794e-05	0.000645685	24.3415	15.7712	33.1532	4.60327e-05	0.0014122	26	14	29.2035	0.0118611	0.239804	25.0471	15.0971	436.766	3.72914e-09	1.14108e-07	25.1295	14.9899	406.234	34.2314	0.0842653
Gm14296 //ENSMUST00000099007 // predicted gene 14296 //10490276	1.9794e-05	0.000645685	24.3415	15.7712	33.1532	4.60327e-05	0.0014122	26	14	29.2035	0.0118611	0.239804	25.0471	15.0971	436.766	3.72914e-09	1.14108e-07	25.1295	14.9899	406.234	34.2314	0.0842653
Evi5 //NM_007964 // ecotropic viral integration site 5 //10532133	6.51666e-05	0.0014189	25.5897	22.4947	122.117	4.60327e-05	0.0014122	26	22	182.787	0.00361103	0.182062	25.0471	22.0812	1059.67	3.73707e-09	1.14154e-07	25.5456	22.1979	975.708	145.172	0.148786
Slc25a46 //NM_026165 // solute carrier family 25, member 46 //10457948	6.41906e-06	0.000312224	27.3425	1.25704	148.451	0.000236994	0.00474469	26	5	112.996	0.0071178	0.1989	26.0274	3.09185	1480.01	3.73573e-09	1.14154e-07	26.4566	3.14876	1413.11	149.527	0.105814
Naaladl2 //XM_006543734 // N-acetylated alpha-linked acidic dipeptidase-like 2 //10497487	4.10425e-05	0.0010476	21.0105	16.606	89.9283	3.9235e-05	0.00129051	24	13	93.9568	0.00687808	0.198043	23.1304	12.8791	399.932	3.8146e-09	1.16422e-07	22.7137	14.1112	365.212	98.4051	0.269446
Hspbap1 //NM_175111 // Hspb associated protein 1 //10435443	2.952e-05	0.00083902	22.6818	0.303726	16.0793	7.77089e-05	0.00214187	24	22	15.8392	0.00486834	0.186178	23.5398	22.5689	150.878	3.84387e-09	1.17215e-07	23.4072	22.5381	138.603	18.3143	0.132135
Manbal //NM_026968 // mannosidase, beta A, lysosomal-like //10477966	5.98197e-05	0.00133939	20.7917	5.82346	41.5516	2.75559e-05	0.00101112	24	1	35.1432	0.00681478	0.197719	22.4283	1.67577	418.069	3.86471e-09	1.17749e-07	22.4067	2.82584	393.85	46.021	0.116849
Tjp2 //NM_001198985 // tight junction protein 2 //10466745	2.21171e-05	0.000696698	22.1778	1.27187	110.784	0.000125703	0.00294822	24	22	111.475	0.00404791	0.183463	23.1304	22.8342	558.516	3.87125e-09	1.17848e-07	23.1027	22.8041	492.71	123.238	0.250123
Prkaca //NM_001277898 // protein kinase, cAMP dependent, catalytic, alpha //10573266	0.00012569	0.00226509	21.234	2.81253	57.1175	7.35927e-06	0.000392892	24	22	42.9567	0.012181	0.241556	22.5806	0.856132	538.867	3.87549e-09	1.17876e-07	22.6049	0.673185	495.442	63.9786	0.129134
Ndufb4 //NM_026610 // NADH dehydrogenase (ubiquinone) 1 beta subcomplex 4 //10439398	5.42549e-06	0.000281618	20.7917	1.47798	258.349	0.000173191	0.00372758	20	4	211.142	0.0120189	0.240759	20.7488	3.16812	4453.69	3.8838e-09	1.18028e-07	20.5135	2.90434	4364.44	254.197	0.0582428
Lincpint //NR_110469 // long intergenic non-protein coding RNA, Trp53 induced transcript //10543785	1.73998e-06	0.000141571	22.427	9.56394	253.855	0.00136277	0.0172007	24	7	238.719	0.00501194	0.186178	22.9706	9.07214	990.218	4.0711e-09	1.23496e-07	23.1325	8.59947	845.821	265.738	0.314177
Ankrd40 //NM_027799 // ankyrin repeat domain 40 //10380384	1.68154e-05	0.000580473	22.1778	0.358799	89.7711	0.000125703	0.00294822	24	22	81.4233	0.00562693	0.1908	23.1304	22.5651	1178.07	4.07416e-09	1.23496e-07	23.1027	22.3997	1103.36	99.3239	0.0900197
Prep //NM_011156 // prolyl endopeptidase //10362941	1.9962e-05	0.000648783	21.9341	16.6123	190.478	0.000173191	0.00372758	24	15	199.369	0.00343977	0.181392	24.4037	15.3314	2461.78	4.07358e-09	1.23496e-07	23.4459	15.6865	2289.87	199.988	0.0873356
Ints10 //NM_001293791 // integrator complex subunit 10 //10572109	3.13121e-06	0.000200879	27.3425	14.9279	28.1141	0.000584053	0.00915634	22	1	37.5474	0.00654629	0.197087	23.7077	21.1735	304.746	4.0988e-09	1.24137e-07	24.35	21.7402	276.018	32.5655	0.117983
4931406C07Rik //NM_001199484 // RIKEN cDNA 4931406C07 gene //10591022	0.000271773	0.00394254	20.3673	4.62748	228.933	7.35927e-06	0.000392892	24	21	354.95	0.00600462	0.193459	23.0503	22.5329	5016.75	4.11074e-09	1.24393e-07	22.4725	0.275653	4750.2	398.127	0.0838128
Unc45a //NM_133952 // unc-45 homolog A (C. elegans) //10564888	1.27104e-05	0.000480328	22.6818	21.3743	30.2798	0.000173191	0.00372758	24	21	29.6808	0.00550891	0.188984	23.1304	22.4439	266.053	4.1478e-09	1.25301e-07	23.2708	21.6283	247.612	32.8117	0.132513
Chd7 //NM_001277149 // chromodomain helicase DNA binding protein 7 //10503170	2.74994e-05	0.000802765	20.5773	15.3582	102.411	6.48215e-05	0.00180485	22	15	93.9038	0.00680014	0.197719	21.911	13.1221	977.762	4.14614e-09	1.25301e-07	21.4961	14.5296	905.385	110.448	0.121991
Morf4l2 //NM_001168225 // mortality factor 4 like 2 //10606876	3.9577e-06	0.000231829	23.4824	20.6128	95.725	0.000378646	0.00691837	26	18	101.47	0.0081089	0.208201	24.5841	21.0625	636.136	4.15567e-09	1.25432e-07	24.6888	20.0414	546.513	106.411	0.194709
Ston1 //NM_029858 // stonin 1 //10447461	3.8736e-06	0.000229572	20.7917	1.84928	22.1264	0.00043513	0.00740617	20	4	23.1401	0.00732457	0.200333	20.6202	3.13925	149.978	4.21689e-09	1.27172e-07	20.4706	3.01266	140.195	22.3092	0.159129
Gltscr2 //NM_133831 // glioma tumor suppressor candidate region gene 2 //10560181	2.19642e-05	0.000694558	25.5897	5.3645	159.119	9.05964e-05	0.00229107	26	4	149.765	0.00622884	0.194179	24.7672	6.6384	1401.09	4.23233e-09	1.27529e-07	25.4523	5.35733	1303.75	169.668	0.130138
//---////10339062	2.26079e-05	0.000703278	21.9341	21.7737	229.569	4.60327e-05	0.0014122	26	15	261.276	0.0120948	0.241249	24.0506	16.3221	2108.64	4.29299e-09	1.29248e-07	23.9949	17.1452	1885.42	305.186	0.161867
Gm13139 //NM_001083918 // predicted gene 13139 //10510215	4.84264e-05	0.00116271	23.4824	20.5034	32.169	5.54271e-05	0.00168154	26	19	39.1737	0.00470308	0.186178	25.1418	20.1152	206.097	4.30451e-09	1.29485e-07	24.8747	19.9317	181.844	36.3649	0.199979
Zfp36l1 //NM_007564 // zinc finger protein 36, C3H type-like 1 //10401238	6.95856e-06	0.000324582	22.427	22.3062	198.751	0.00043513	0.00740617	24	21	202.639	0.00423109	0.184858	22.9706	0.15656	805.536	4.36352e-09	1.31149e-07	23.1325	22.2028	693.787	220.156	0.317325
Gatsl2 //NM_030719 // GATS protein-like 2 //10526181	1.21009e-05	0.000467534	23.2093	21.7076	18.977	0.000205092	0.00435619	24	22	19.304	0.00517086	0.186178	23.5398	22.2149	164.806	4.37039e-09	1.31245e-07	23.583	21.977	147.007	21.3417	0.145175
Mustn1 //NM_181390 // musculoskeletal, embryonic nuclear protein 1 //10413609	7.51401e-05	0.00155965	23.7619	0.93829	68.9404	2.75559e-05	0.00101112	26	23	53.8108	0.00623688	0.194179	24.6753	23.329	408.021	4.39577e-09	1.31895e-07	24.8124	23.7219	352.008	79.7222	0.226478
Gm5479 //ENSMUST00000160578 // predicted gene 5479 //10441342	0.000105899	0.00199435	22.9425	22.2777	87.0594	1.91966e-05	0.000788171	24	21	74.0694	0.00640019	0.196177	24.1379	21.5884	2024.34	4.42629e-09	1.32699e-07	23.6935	21.6364	1946.53	98.8585	0.050787
Smarce1 //NM_020618 // SWI//10527528	6.51077e-05	0.0014189	23.4824	0.00442907	118.827	3.24373e-05	0.00108092	24	23	112.819	0.00618782	0.194179	23.964	22.2208	1290.54	4.44427e-09	1.33126e-07	23.8154	22.908	1169.46	138.593	0.11851
Dyrk1b //NM_001037957 // dual-specificity tyrosine-(Y)-phosphorylation regulated kinase 1b //10551469	1.28131e-05	0.000481081	22.9425	5.9159	131.16	9.05964e-05	0.00229107	24	4	101.859	0.011318	0.236798	23.7925	4.01647	598.962	4.46626e-09	1.33672e-07	23.5783	4.65467	541.689	133.754	0.246921
//---////10339260	2.21221e-05	0.000696698	26.2632	17.7086	7.1278	6.48215e-05	0.00180485	26	18	4.73762	0.00919573	0.218851	25.7253	19.9506	51.8634	4.48142e-09	1.33939e-07	25.9962	18.5528	46.5156	7.70792	0.165706
Dclre1a //NM_018831 // DNA cross-link repair 1A, PSO2 homolog (S. cerevisiae) //10468639	1.85155e-05	0.000622835	20.5773	16.6603	74.2886	0.000125703	0.00294822	22	15	79.4081	0.00566743	0.19155	22.2781	16.8337	557.637	4.48273e-09	1.33939e-07	21.6185	16.1968	495.786	75.4452	0.152173
B4galt5 //NM_019835 // UDP-Gal:betaGlcNAc beta 1,4-galactosyltransferase, polypeptide 5 //10489891	2.75678e-05	0.000803444	22.427	14.9859	181.896	9.05964e-05	0.00229107	24	13	222.668	0.00533278	0.187481	23.7077	14.7431	790.062	4.52293e-09	1.34835e-07	23.3782	14.2815	688.275	195.109	0.283475
//---////10343404	5.62078e-06	0.000288388	23.4824	18.3757	336.134	0.000236994	0.00474469	26	15	237.234	0.0099851	0.226718	24.3144	16.3358	2002.91	4.51736e-09	1.34835e-07	24.5989	16.646	1769.08	343.392	0.194108
Cnih1 //NM_009919 // cornichon homolog 1 (Drosophila) //10419267	3.91281e-05	0.00101476	23.7619	21.2834	176.088	3.24373e-05	0.00108092	26	20	115.753	0.0105062	0.229882	24.5841	21.1516	2355.34	4.52786e-09	1.34835e-07	24.782	20.8731	2160.97	199.742	0.0924318
//---////10339471	9.41119e-06	0.000394604	24.95	2.46048	161.236	0.000173191	0.00372758	24	4	126.554	0.0081774	0.208926	24.4936	2.63231	2005.29	4.52599e-09	1.34835e-07	24.4812	3.03883	1925.94	162.506	0.0843775
//---////10341681	6.70508e-06	0.000321301	22.6818	16.2476	360.269	0.000322162	0.00594128	24	15	370.63	0.0062104	0.194179	23.2112	16.7895	4567.24	4.55314e-09	1.35474e-07	23.2977	16.0438	4307.04	366.515	0.0850967
Dram2 //NM_001025582 // DNA-damage regulated autophagy modulator 2 //10495163	2.18089e-05	0.000691121	23.7619	1.40934	355.726	0.000173191	0.00372758	26	24	380.353	0.00361677	0.182062	24.8598	24.5955	4208.14	4.63007e-09	1.37648e-07	24.8739	24.6387	3961.69	402.881	0.101694
Pign //XM_006529677 // phosphatidylinositol glycan anchor biosynthesis, class N //10357008	2.92853e-05	0.000835688	23.4824	1.68438	53.7162	0.000125703	0.00294822	24	1	61.1471	0.00373169	0.182347	24.1379	23.1066	486.929	4.65397e-09	1.38243e-07	23.8734	0.571775	445.522	61.2921	0.137574
Ripk2 //NM_138952 // receptor (TNFRSF)-interacting serine-threonine kinase 2 //10511703	4.64784e-06	0.000255818	21.6957	11.2192	138.969	0.000584053	0.00915634	26	6	97.3686	0.00508667	0.186178	22.5806	10.5264	634.799	4.67614e-09	1.3867e-07	23.4254	9.71923	587.343	142.363	0.242385
Hmgb1 //NM_010439 // high mobility group box 1 //10497325	0.000189585	0.00306129	22.6818	11.5754	225.995	7.35927e-06	0.000392892	24	10	203.382	0.00989167	0.225309	23.2112	11.2117	2841.37	4.67388e-09	1.3867e-07	23.2977	10.9546	2679.56	253.179	0.0944853
Tmem14a //NM_001290679 // transmembrane protein 14A //10345058	5.29297e-05	0.00122924	24.95	19.4536	24.8128	3.9235e-05	0.00129051	26	19	24.3245	0.00668579	0.19741	25.2372	20.3494	180.286	4.69995e-09	1.39259e-07	25.3957	19.614	158.218	27.681	0.174955
Tmem135 //NM_028343 // transmembrane protein 135 //10565437	8.21976e-06	0.00036171	22.1778	22.0787	94.8392	0.000322162	0.00594128	24	21	90.4743	0.00532047	0.187481	22.8916	22.435	1130.28	4.76389e-09	1.41037e-07	23.0231	21.8926	1054	102.905	0.0976327
Cc2d1b //NM_177045 // coiled-coil and C2 domain containing 1B //10506843	4.25183e-05	0.00106233	22.9425	20.8046	17.0109	3.24373e-05	0.00108092	26	18	11.5966	0.0103123	0.229143	24.2259	20.2082	185.628	4.80552e-09	1.42151e-07	24.3895	19.8298	171.522	18.5796	0.108322
Arl3 //NM_019718 // ADP-ribosylation factor-like 3 //10468231	2.52025e-05	0.000758427	25.5897	18.8409	44.9738	9.05964e-05	0.00229107	26	19	44.1942	0.00623774	0.194179	25.5278	20.2265	611.378	4.81172e-09	1.42216e-07	25.7059	19.3571	574.151	49.9289	0.0869613
Adora1 //NM_001008533 // adenosine A1 receptor //10357878	7.47731e-05	0.00155476	21.0105	12.4129	65.377	1.08035e-05	0.000506768	22	11	51.9016	0.0179022	0.288807	21.6966	11.7724	382.054	4.88006e-09	1.43892e-07	21.569	11.743	344.075	67.8067	0.197069
Ubqln4 //NM_033526 // ubiquilin 4 //10493247	2.82711e-06	0.00019038	22.9425	19.992	63.146	0.000681626	0.0105419	24	19	66.4857	0.0075055	0.201483	23.5398	21.0982	458.007	4.88059e-09	1.43892e-07	23.4941	20.0509	419.499	66.6262	0.158823
Dtymk //NM_001105667 // deoxythymidylate kinase //10356859	6.03578e-05	0.00134551	21.0105	3.76376	87.1124	4.60327e-05	0.0014122	24	23	76.7034	0.00520351	0.186178	22.813	0.205106	756.246	4.87881e-09	1.43892e-07	22.6079	1.02335	678.096	98.4577	0.145197
Maged1 //NM_019791 // melanoma antigen, family D, 1 //10605766	2.62255e-05	0.000777061	23.2093	21.4266	107.017	7.77089e-05	0.00214187	26	20	84.7821	0.00716672	0.199297	24.0506	21.8724	1128.07	4.92484e-09	1.45077e-07	24.42	21.219	1046.42	119.561	0.114258
Tmem175 //NM_001163531 // transmembrane protein 175 //10524020	5.67531e-05	0.00129062	24.3415	21.6232	42.5914	3.24373e-05	0.00108092	26	21	19.799	0.00796258	0.207412	24.9531	21.0591	354.842	4.94133e-09	1.45442e-07	25.0982	21.2488	307.018	49.7009	0.161883
Psma3 //NM_011184 // proteasome (prosome, macropain) subunit, alpha type 3 //10396193	2.70103e-05	0.000795015	24.3415	7.746	190.852	0.00010815	0.0027023	24	10	200.748	0.00503334	0.186178	24.3144	9.04196	3273.94	4.95524e-09	1.45731e-07	24.2186	8.93595	3131.02	211.081	0.0674158
Plod3 //NM_011962 // procollagen-lysine, 2-oxoglutarate 5-dioxygenase 3 //10526520	8.6212e-06	0.000372672	24.95	17.9053	61.0834	0.000149447	0.0034753	24	19	54.3058	0.0115733	0.238173	24.4936	20.4924	506.054	5.0199e-09	1.4751e-07	24.4812	19.1496	466.876	63.3951	0.135786
Hist2h2be //NM_178214 // histone cluster 2, H2be //10494388	0.000142576	0.00248363	24.0482	20.5226	9.04349	9.0814e-06	0.00047766	24	22	8.09637	0.0115694	0.238173	23.4568	22.1067	72.7677	5.04127e-09	1.47969e-07	23.835	21.5547	64.8882	10.1908	0.157051
Oxsm //NM_027695 // 3-oxoacyl-ACP synthase, mitochondrial //10417708	3.39257e-05	0.000913142	23.7619	1.0535	154.348	9.05964e-05	0.00229107	24	1	164.756	0.00487652	0.186178	23.7925	23.4188	1661.19	5.04383e-09	1.47969e-07	23.8515	0.561245	1523.64	177.473	0.116479
Sdc2 //NM_008304 // syndecan 2 //10423548	9.07925e-05	0.00179932	22.427	1.75469	179.814	2.26744e-05	0.000845086	24	0	151.816	0.00731389	0.200321	23.4568	0.168026	2396.62	5.06516e-09	1.48472e-07	23.2946	0.658433	2299.26	204.493	0.0889387
Cnpy4 //NM_178612 // canopy 4 homolog (zebrafish) //10526772	2.31205e-05	0.000714226	24.642	18.9291	26.8677	6.48215e-05	0.00180485	26	18	23.7588	0.0103108	0.229143	25.2372	19.9776	192.734	5.188e-09	1.51948e-07	25.2931	18.9943	170.05	29.1102	0.171186
Pgpep1 //NM_023217 // pyroglutamyl-peptidase I //10579335	3.16538e-06	0.00020116	25.9221	15.7273	134.694	0.000584053	0.00915634	24	18	121.923	0.00842819	0.211791	25.6262	15.9056	1080.37	5.22786e-09	1.52989e-07	25.1828	16.5664	1001.47	132.614	0.132418
//---////10338179	1.18148e-05	0.000461634	25.9221	1.65636	385.894	0.000125703	0.00294822	24	5	309.147	0.0106086	0.230985	25.0471	1.89926	3074.19	5.28164e-09	1.54436e-07	24.9897	2.86535	2846.27	380.196	0.133577
Usf2 //NM_011680 // upstream transcription factor 2 //10562172	4.25459e-05	0.00106233	27.3425	1.74543	52.4832	3.24373e-05	0.00108092	24	9	52.9269	0.0114906	0.238173	24.0506	7.32054	864.648	5.31333e-09	1.55235e-07	25.131	6.52081	826.925	70.3349	0.085056
Gapdh //NM_001289726 // glyceraldehyde-3-phosphate dehydrogenase //10580590	4.82253e-06	0.000261376	22.1778	21.2761	376.635	0.000681626	0.0105419	24	20	405.526	0.00488846	0.186178	22.8916	21.1087	12808.8	5.37863e-09	1.56995e-07	23.0231	20.8449	12582.5	397.834	0.0316181
Gm2308 //ENSMUST00000166539 // predicted gene 2308 //10562639	6.2253e-06	0.000306399	21.6957	21.6145	295.16	0.00043513	0.00740617	22	0	313.814	0.00593668	0.193459	22.5806	21.413	9904.28	5.3824e-09	1.56995e-07	22.0921	21.6851	9757.11	307.606	0.0315263
Gm4992 //ENSMUST00000120256 // predicted pseudogene 4992 //10601581	3.10956e-05	0.000864452	21.4624	7.12002	27.1884	4.60327e-05	0.0014122	24	3	21.7435	0.0112508	0.236798	22.735	5.5484	223.062	5.38957e-09	1.57075e-07	22.7325	5.32886	206.889	27.7251	0.13401
Apon //NM_133996 // apolipoprotein N //10367215	0.000368658	0.00489836	20.5773	5.87057	489.046	1.57188e-05	0.000652157	24	0	658.564	0.00279596	0.175555	24.0506	22.8527	3349.21	5.41973e-09	1.57825e-07	22.876	1.33991	3068.37	603.668	0.196739
//---////10343928	5.92923e-06	0.000296512	22.9425	7.25707	208.152	0.000236994	0.00474469	24	6	160.69	0.0116035	0.238271	23.1304	6.5634	1394.42	5.45147e-09	1.58492e-07	23.3577	6.61862	1277.55	209.864	0.16427
Pi4k2a //NM_145501 // phosphatidylinositol 4-kinase type 2 alpha //10463211	0.000110768	0.00206203	24	22.5982	136.081	6.48215e-05	0.00180485	22	3	160.301	0.00227091	0.17139	22.2781	1.40011	1271	5.45157e-09	1.58492e-07	22.7594	1.09301	1169.14	170.282	0.145647
Ccnf //NM_007634 // cyclin F //10448506	2.85571e-06	0.000190463	23.7619	19.2049	39.348	0.00103343	0.014014	24	20	39.1737	0.00556587	0.190289	23.7077	20.5454	197.935	5.48873e-09	1.59442e-07	23.8232	19.9172	171.852	41.3333	0.240516
Plekhg5 //NM_001285999 // pleckstrin homology domain containing, family G (with RhoGef domain) member 5 //10510643	2.7637e-05	0.000804801	26.2632	3.85291	9.08282	3.24373e-05	0.00108092	28	1	5.65685	0.0183885	0.293457	27.5362	1.41503	117.179	5.50686e-09	1.59838e-07	27.2665	2.11068	109.958	9.67323	0.0879719
//---////10338295	1.90331e-05	0.000632467	23.2093	15.752	271.222	9.05964e-05	0.00229107	24	14	289.383	0.00958105	0.222644	23.8779	15.8602	2067.49	5.51799e-09	1.60031e-07	23.6957	15.2222	1949.26	282.798	0.14508
Rab17 //NM_001159725 // RAB17, member RAS oncogene family //10356568	2.87205e-05	0.000823536	24.0482	3.17685	90.3369	6.48215e-05	0.00180485	24	4	82.5547	0.00890214	0.216649	24.9531	1.55882	656.519	5.5341e-09	1.60367e-07	24.3338	2.93527	612.127	93.4322	0.152635
Rai14 //XM_006520190 // retinoic acid induced 14 //10427744	3.1908e-05	0.000876756	21.9341	1.88529	114.004	6.48215e-05	0.00180485	24	23	75.5013	0.0080756	0.208176	22.5806	1.01911	696.158	5.57409e-09	1.61394e-07	22.8382	0.690361	616.413	126.614	0.205404
Tubb4b //NM_146116 // tubulin, beta 4B class IVB //10519488	3.98542e-05	0.00102685	21.9341	2.16803	194.134	6.48215e-05	0.00180485	22	2	192.05	0.00649769	0.196617	21.0777	3.73415	1406.64	5.5997e-09	1.62004e-07	21.6706	2.64452	1312.46	211.296	0.160992
//---////10344230	3.85091e-06	0.000229351	25.9221	4.02732	195.659	0.000236994	0.00474469	28	2	194.03	0.0184764	0.294067	27.3101	1.2746	1692.97	5.62314e-09	1.6255e-07	27.0774	2.45785	1508.65	208.873	0.13845
Eif4b //NM_145625 // eukaryotic translation initiation factor 4B //10427083	1.132e-05	0.000448211	24.95	4.84148	285.739	0.000173191	0.00372758	26	3	207.465	0.00862342	0.213371	24.5841	4.72861	2467.18	5.63668e-09	1.62809e-07	25.178	4.21714	2353.92	289.992	0.123196
Gapdh //NM_001289726 // glyceraldehyde-3-phosphate dehydrogenase //10417617	5.70856e-06	0.000289541	21.6957	0.0482269	359.936	0.000509591	0.00849462	22	1	378.656	0.00587709	0.193459	22.4283	21.5292	13833.6	5.69519e-09	1.64365e-07	22.0413	0.0556677	13632.9	375.13	0.0275165
Pgrmc2 //NM_027558 // progesterone receptor membrane component 2 //10497964	7.18262e-05	0.00151475	21.6957	2.95221	89.1919	3.24373e-05	0.00108092	24	0	84.6053	0.00741155	0.200631	22.813	0.623044	740.648	5.74776e-09	1.65748e-07	22.8362	1.22459	672.876	98.9515	0.147058
//---////10344495	1.14133e-05	0.000448908	24.95	15.0216	304.627	0.000173191	0.00372758	24	16	264.21	0.00880056	0.215745	24.2259	15.9627	3596.63	5.78709e-09	1.66747e-07	24.392	15.6756	3409.28	304.633	0.089354
Adh1 //NM_007409 // alcohol dehydrogenase 1 (class I) //10496438	4.73787e-06	0.000259169	23.2093	18.8108	427.543	0.000322162	0.00594128	24	18	358.15	0.0114084	0.237353	22.813	18.8045	13760.8	5.79243e-09	1.66766e-07	23.3408	18.5574	13622.4	430.492	0.0316017
Tecpr2 //NM_001081057 // tectonin beta-propeller repeat containing 2 //10398578	7.03868e-05	0.00149514	20.1616	4.27644	30.0005	6.48215e-05	0.00180485	24	22	39.8631	0.00392528	0.1834	22.8916	22.8283	312.007	5.9445e-09	1.71005e-07	22.3511	0.757474	277.297	47.2914	0.170544
Gucd1 //NM_175133 // guanylyl cyclase domain containing 1 //10369911	6.23017e-05	0.0013759	22.427	22.0877	212.327	3.24373e-05	0.00108092	24	22	206.016	0.00887039	0.216469	22.9706	0.133955	1952.46	5.94962e-09	1.71014e-07	23.1325	22.423	1865.33	230.944	0.123808
Akr1c14 //NM_134072 // aldo-keto reductase family 1, member C14 //10403291	7.66531e-06	0.000346753	21.234	16.6779	580.881	0.00043513	0.00740617	24	13	702.97	0.00546128	0.188584	23.2112	16.3662	7566.08	6.03818e-09	1.7342e-07	22.8151	15.5267	7209.81	592.575	0.0821901
Gm13238 //NR_033612 // carnitine deficiency-associated gene expressed in ventricle 3 pseudogene //10518344	9.08366e-05	0.00179932	21.9341	13.7402	99.6356	3.24373e-05	0.00108092	24	11	99.2071	0.00620704	0.194179	23.3743	10.9647	1047.86	6.06062e-09	1.73924e-07	23.1028	11.9135	1008.66	111.586	0.110629
Slc11a2 //NM_008732 // solute carrier family 11 (proton-coupled divalent metal ion transporters), member 2 //10432573	2.09166e-06	0.000158957	22.6818	21.127	108.748	0.00178703	0.0210605	26	19	93.3381	0.00490536	0.186178	23.7077	21.8159	677.307	6.07484e-09	1.74106e-07	24.1298	20.8701	597.619	116.971	0.195729
Cnnm3 //NM_001039551 // cyclin M3 //10345492	4.8315e-05	0.00116231	24	22.2527	28.1103	6.48215e-05	0.00180485	24	23	27.1883	0.00585654	0.193459	24.4037	22.14	230.231	6.07676e-09	1.74106e-07	24.1346	22.467	208.384	33.1185	0.15893
4632427E13Rik //NR_015510 // RIKEN cDNA 4632427E13 gene //10565567	2.94809e-05	0.000838579	24.0482	23.8182	121.469	0.000173191	0.00372758	24	0	134.828	0.00361021	0.182062	24.6753	22.7245	1234.02	6.10465e-09	1.74764e-07	24.2412	23.5298	1150.43	143.117	0.124403
Snora73b //NR_028513 // small nucleolar RNA, H//10516906	4.13567e-05	0.00105184	22.6818	11.5104	988.12	6.48215e-05	0.00180485	24	11	862.105	0.00691576	0.198043	23.5398	10.3434	3195.53	6.13723e-09	1.75457e-07	23.4072	10.9622	2432.31	1124.75	0.462418
Pet112 //NM_144896 // PET112 homolog (S. cerevisiae) //10492846	6.26566e-05	0.00137782	24	22.6962	71.0055	6.48215e-05	0.00180485	24	0	84.3932	0.00456597	0.186178	24.1379	21.8777	677.862	6.13871e-09	1.75457e-07	24.046	22.8582	606.363	83.9573	0.13846
Amd2 //NM_007444 // S-adenosylmethionine decarboxylase 2 //10447510	4.29001e-05	0.00106743	22.427	14.1882	196.881	0.000125703	0.00294822	24	13	231.029	0.00349214	0.181392	23.964	11.4325	1129.1	6.22639e-09	1.77677e-07	23.4636	12.9071	1018.27	223.898	0.219881
3830406C13Rik //NM_001284383 // RIKEN cDNA 3830406C13 gene //10412701	3.61509e-05	0.000956756	24.0482	23.7199	52.3649	0.000173191	0.00372758	24	0	61.7835	0.0030077	0.177732	24.3144	22.0594	404.1	6.22616e-09	1.77677e-07	24.1209	23.2726	357.466	61.638	0.17243
Slc22a23 //NM_001033167 // solute carrier family 22, member 23 //10408616	6.01626e-05	0.00134284	22.427	12.448	251.007	4.60327e-05	0.0014122	24	12	239.585	0.00681912	0.197719	22.9706	11.1167	2196.93	6.24261e-09	1.77997e-07	23.1325	11.8645	2037.8	281.771	0.138272
Lmln //NM_172823 // leishmanolysin-like (metallopeptidase M8 family) //10435193	2.83461e-06	0.0001904	23.4824	17.9551	7.59518	0.000509591	0.00849462	24	18	6.73519	0.0132174	0.251154	23.6234	17.3693	94.3427	6.30578e-09	1.79654e-07	23.7019	17.7755	91.5007	7.63842	0.0834793
Naaladl2 //XM_006543734 // N-acetylated alpha-linked acidic dipeptidase-like 2 //10497490	0.000151785	0.0026034	24	11.2176	118.499	3.24373e-05	0.00108092	22	15	135.977	0.00398042	0.183463	22.5806	11.9698	608.623	6.45945e-09	1.83885e-07	22.8602	12.7393	538.531	145.422	0.270035
Ndufv1 //NM_133666 // NADH dehydrogenase (ubiquinone) flavoprotein 1 //10464572	7.19773e-06	0.000333667	22.1778	21.7679	264.425	0.00043513	0.00740617	22	0	266.084	0.00626743	0.194624	23.3743	22.2286	3472.45	6.4691e-09	1.84012e-07	22.5174	22.0111	3279.41	285.723	0.0871265
Cys1 //NM_001004455 // cystin 1 //10399680	2.31582e-05	0.000714767	21.6957	16.1178	16.8781	0.000173191	0.00372758	24	14	18.0666	0.00494331	0.186178	23.2112	15.5814	111.989	6.52903e-09	1.85568e-07	22.9689	15.2993	101.15	17.6037	0.174036
Cd164 //NM_016898 // CD164 antigen //10362803	3.37248e-05	0.000909802	23.2093	3.28754	371.195	0.00010815	0.0027023	24	2	376.234	0.00547694	0.188584	24.4037	1.691	7994.55	6.57446e-09	1.8671e-07	23.871	2.33858	7832.48	402.144	0.0513431
Gm10293 //ENSMUST00000076317 // predicted pseudogene 10293 //10520390	4.94626e-06	0.000264863	22.1778	21.3281	294.714	0.0007792	0.0113036	22	0	304.622	0.00518995	0.186178	22.735	21.3047	9780.91	6.5825e-09	1.86789e-07	22.3043	21.551	9598.01	309.6	0.0322567
Gapdh //NM_001289726 // glyceraldehyde-3-phosphate dehydrogenase //10426435	8.45145e-06	0.000367809	21.9341	21.8856	331.42	0.00043513	0.00740617	22	0	338.492	0.00545355	0.188584	22.735	21.9336	10837.8	6.59847e-09	1.87093e-07	22.223	21.946	10627	350.721	0.0330028
Itsn1 //NM_001110275 // intersectin 1 (SH3 domain protein 1A) //10436892	6.03616e-06	0.000299751	21.9341	1.5003	53.287	0.000906317	0.0129939	22	2	48.7904	0.00367457	0.182347	22.6576	0.618664	341.967	6.61274e-09	1.87349e-07	22.1972	1.38169	300.726	58.1313	0.193303
Aamp //NM_001190444 // angio-associated migratory protein //10355554	7.31122e-05	0.00153244	24	10.5035	136.682	5.54271e-05	0.00168154	26	8	146.159	0.00499398	0.186178	24.9531	9.27119	1824.41	6.65375e-09	1.8836e-07	24.9844	9.30098	1687.28	160.973	0.095404
Hfe2 //NM_027126 // hemochromatosis type 2 (juvenile) (human homolog) //10494423	2.44528e-05	0.000744386	22.1778	0.886564	458.114	0.000173191	0.00372758	26	20	420.021	0.00485407	0.186178	23.1304	22.8485	2450.93	6.7505e-09	1.90947e-07	23.7694	22.3516	2150.33	505.621	0.235136
Tbl2 //NM_013763 // transducin (beta)-like 2 //10526302	7.53915e-06	0.000344166	23.2093	18.3064	61.287	0.000236994	0.00474469	24	17	58.407	0.0115237	0.238173	23.7925	16.8841	412.74	6.76046e-09	1.91077e-07	23.6673	17.4031	373.08	61.5258	0.164913
Tpst2 //NM_009419 // protein-tyrosine sulfotransferase 2 //10524345	1.74815e-06	0.000141712	21.234	1.50678	97.2259	0.00233065	0.0258077	22	1	112.218	0.00513128	0.186178	22.2781	0.760983	666.777	6.85627e-09	1.93631e-07	21.8374	1.09582	635.731	101.076	0.158992
Amd2 //NM_007444 // S-adenosylmethionine decarboxylase 2 //10368748	2.38015e-05	0.000732081	22.9425	13.6853	268.533	0.000322162	0.00594128	24	13	317.031	0.00274026	0.175554	24.2259	11.5123	1454.3	6.88818e-09	1.94378e-07	23.7228	12.7602	1290.36	306.373	0.237433
mt-Tn //ENSMUST00000082399 // mitochondrially encoded tRNA asparagine //10598077	0.00016354	0.00275716	27.7222	20.6562	1021.33	1.57188e-05	0.000652157	28	21	1220.54	0.00821657	0.209239	26.9777	20.6959	4137.81	6.9214e-09	1.95161e-07	27.5666	20.7876	3433.67	1163.35	0.338807
Sntb1 //NM_016667 // syntrophin, basic 1 //10428698	9.03855e-05	0.00179439	25.2658	21.0535	226.126	3.24373e-05	0.00108092	26	20	205.839	0.00722038	0.199765	25.1418	21.0984	2828.95	6.93563e-09	1.95407e-07	25.4692	20.733	2604.3	265.968	0.102126
Slc1a2 //NM_011393 // solute carrier family 1 (glial high affinity glutamate transporter), member 2 //10474141	0.000165629	0.00278034	20.5773	16.0189	299.348	1.57188e-05	0.000652157	24	13	283.267	0.00815821	0.208912	22.813	14.4371	3030.78	6.957e-09	1.95854e-07	22.4635	14.5802	2828.36	324.109	0.114592
Paqr9 //NM_198414 // progestin and adipoQ receptor family member IX //10587871	9.12725e-05	0.00180332	21.0105	3.39504	593.795	6.48215e-05	0.00180485	24	23	628.565	0.00360786	0.182062	23.3743	22.8852	3667.65	6.98891e-09	1.96596e-07	22.795	0.663734	3239.59	702.683	0.216905
Rdm1 //XM_006533946 // RAD52 motif 1 //10603736	6.85932e-05	0.00146833	24	10.2684	410.467	7.77089e-05	0.00214187	26	7	331.633	0.00406293	0.18356	24.4037	9.34242	3438.8	7.08274e-09	1.99078e-07	24.8012	8.95229	3198.82	475.856	0.14876
Slco2b1 //NM_001252530 // solute carrier organic anion transporter family, member 2b1 //10565819	3.55276e-05	0.000944493	20.1616	4.81852	152.374	0.000125703	0.00294822	24	22	140.325	0.00489392	0.186178	22.2037	1.34905	1832.52	7.1428e-09	2.00608e-07	22.1218	1.53835	1723.62	171.196	0.0993232
//---////10343064	2.36386e-05	0.000727702	25.2658	16.5776	240.679	6.48215e-05	0.00180485	26	16	210.576	0.0143668	0.260504	24.8598	16.5024	1271.22	7.19047e-09	2.01787e-07	25.3752	16.3708	1109.41	242.73	0.218793
Rassf3 //NM_138956 // Ras association (RalGDS//10372844	7.09989e-06	0.000329992	25.5897	4.45279	144.661	0.00043513	0.00740617	28	1	85.4892	0.00717424	0.199297	24.4936	5.78671	761.993	7.23554e-09	2.02892e-07	26.0278	3.91714	665.298	149.661	0.224953
Srr //NM_001163311 // serine racemase //10388377	6.26586e-06	0.000307295	22.6818	22.2673	160.979	0.000236994	0.00474469	24	22	143.26	0.0149497	0.263762	22.5806	1.09494	2249.76	7.24634e-09	2.03035e-07	23.0875	22.6783	2121.83	178.703	0.084221
Nap1l1 //NM_001146707 // nucleosome assembly protein 1-like 1 //10366337	2.05086e-05	0.000659912	23.7619	18.2317	48.4922	9.05964e-05	0.00229107	24	19	40.7824	0.0120072	0.240759	23.964	16.9411	790.729	7.27929e-09	2.03797e-07	23.9086	18.0613	763.892	49.0686	0.064235
Stom //NM_013515 // stomatin //10482030	2.7685e-05	0.000805275	24.0482	2.82505	144.646	9.05964e-05	0.00229107	28	26	140.856	0.00906861	0.218036	25.1418	1.45198	1205.48	7.41038e-09	2.07141e-07	25.73	0.928142	1111.63	153.199	0.137815
Ndufc1 //ENSMUST00000135602 // NADH dehydrogenase (ubiquinone) 1, subcomplex unknown, 1 //10406459	6.61122e-06	0.00031809	21.9341	0.269728	96.1646	0.0007792	0.0113036	22	1	101.046	0.00441477	0.186088	22.735	0.229729	930.296	7.40946e-09	2.07141e-07	22.223	0.502225	889.414	102.228	0.114938
Myo1b //NM_001161817 // myosin IB //10354432	8.15879e-05	0.00167105	22.1778	1.99893	244.121	4.60327e-05	0.0014122	24	23	298.399	0.00609014	0.193754	23.7077	22.0011	2590.83	7.44858e-09	2.08045e-07	23.2951	23.0774	2389.01	275.194	0.115192
Thpo //NM_001173505 // thrombopoietin //10438555	4.78283e-05	0.00115294	23.2093	22.9362	51.4796	6.48215e-05	0.00180485	26	21	36.7696	0.00741308	0.200631	23.7077	22.539	315.689	7.48159e-09	2.08803e-07	24.3057	22.3013	273.609	59.1907	0.216333
Gprc5c //NM_001110337 // G protein-coupled receptor, family C, group 5, member C //10382435	6.98622e-06	0.000325134	21.4624	9.66259	193.557	0.000322162	0.00594128	22	10	145.169	0.0103381	0.229143	21.6966	9.55535	1743.26	7.5671e-09	2.11024e-07	21.7196	9.73885	1653.73	194.392	0.117548
3110040N11Rik //NM_026077 // RIKEN cDNA 3110040N11 gene //10565170	0.00029033	0.00413746	24.3415	21.7581	36.2892	9.0814e-06	0.00047766	26	21	26.2337	0.00889186	0.216649	23.964	21.9252	384.781	7.61994e-09	2.12331e-07	24.7685	21.6122	349.578	42.3462	0.121135
Per1 //NM_001159367 // period circadian clock 1 //10377439	3.33467e-05	0.000905096	21.9341	13.5163	180.537	0.000125703	0.00294822	24	11	189.469	0.00561138	0.190744	22.6576	11.7391	477.109	7.64314e-09	2.12644e-07	22.8639	12.1255	387.56	199.12	0.513779
Rps10 //NM_025963 // ribosomal protein S10 //10438564	0.000177688	0.00292493	24.3415	21.8482	474.348	2.26744e-05	0.000845086	24	23	514.791	0.00583737	0.193459	23.7925	22.4954	4387.03	7.64218e-09	2.12644e-07	24.0446	22.4545	4169.42	564.83	0.13547
Med12l //NM_177855 // mediator complex subunit 12-like //10492231	1.96968e-05	0.000643695	24.0482	20.0447	26.4594	0.000236994	0.00474469	24	21	28.8676	0.0050805	0.186178	24.4936	21.1471	173.728	7.70127e-09	2.14094e-07	24.1806	20.7304	154.8	29.203	0.188649
Srgap3 //NM_080448 // SLIT-ROBO Rho GTPase activating protein 3 //10546855	1.48208e-05	0.000529618	21.4624	3.04623	11.832	0.00043513	0.00740617	22	3	11.8794	0.00368538	0.182347	22.735	0.593659	94.4027	7.71656e-09	2.14351e-07	22.0658	2.25514	89.138	12.9086	0.144816
//---////10339785	6.01472e-05	0.00134284	24.95	20.9945	361.275	4.60327e-05	0.0014122	28	18	289.277	0.00860669	0.21331	26.6533	19.3706	3786.99	7.73531e-09	2.14705e-07	26.5344	19.5371	3382.58	417.169	0.123329
Ncald //NM_001170866 // neurocalcin delta //10428222	2.05584e-05	0.000660322	21.234	5.98241	24.9532	0.000173191	0.00372758	24	2	23.4759	0.00670082	0.19741	22.4283	2.53255	222.5	7.74392e-09	2.14776e-07	22.5541	3.52137	209.162	26.7521	0.127902
BC031181 //XM_006526079 // cDNA sequence BC031181 //10456723	1.72077e-05	0.000591534	21.4624	1.7668	272.639	0.000173191	0.00372758	24	21	234.972	0.00803072	0.207817	22.2037	1.05291	2563.88	7.7663e-09	2.15229e-07	22.5553	0.1147	2321.51	294.191	0.126724
Tbce //NM_178337 // tubulin-specific chaperone E //10407814	2.93678e-05	0.0008367	24.3415	2.62743	137.898	9.05964e-05	0.00229107	24	4	128.022	0.00907277	0.218036	23.7077	3.62638	1190.85	7.82783e-09	2.16765e-07	24.0164	3.42428	1114.41	141.039	0.126559
Gns //NM_029364 // glucosamine (N-acetyl)-6-sulfatase //10366667	8.1582e-05	0.00167105	22.427	12.6312	206.617	6.48215e-05	0.00180485	24	11	227.193	0.00459435	0.186178	23.8779	10.4898	3006.58	7.87473e-09	2.17894e-07	23.435	11.3949	2869.22	236.291	0.0823537
Cmc2 //NM_026844 // COX assembly mitochondrial protein 2 //10582008	3.94405e-06	0.000231793	23.2093	20.1211	134.045	0.00103343	0.014014	24	20	134.545	0.00597064	0.193459	23.5398	21.8092	890.528	7.88657e-09	2.18052e-07	23.583	20.646	817.756	142.604	0.174385
S1pr5 //NM_053190 // sphingosine-1-phosphate receptor 5 //10591494	1.90295e-05	0.000632467	25.2658	16.3288	77.7316	9.05964e-05	0.00229107	24	18	58.8666	0.0141831	0.258878	25.2372	16.1257	292.23	7.9212e-09	2.18839e-07	24.8343	16.8326	249.524	77.0469	0.308776
Hist1h4f //NM_175655 // histone cluster 1, H4f //10408200	6.70867e-05	0.00144643	21.9341	0.450767	26.335	3.24373e-05	0.00108092	24	22	22.8219	0.0112744	0.236798	22.5806	0.943274	158.371	7.94588e-09	2.19351e-07	22.8382	22.6944	149.478	28.0443	0.187614
//---////10343941	4.12892e-05	0.00105088	24.95	18.8255	58.588	6.48215e-05	0.00180485	26	19	49.5682	0.00919057	0.218851	24.0506	21.5281	286.305	7.96481e-09	2.19532e-07	25.0002	19.7927	248.545	63.1614	0.254125
Zc3h12d //NM_172785 // zinc finger CCCH type containing 12D //10361698	0.00010437	0.00197392	21.6957	4.9016	28.3672	2.26744e-05	0.000845086	24	1	29.398	0.0103934	0.229632	23.2112	0.84244	208.678	7.96434e-09	2.19532e-07	22.9689	2.24425	195.992	30.8698	0.157505
Atf7ip //NM_019426 // activating transcription factor 7 interacting protein //10542378	0.000151389	0.00259787	24	21.3742	134.948	2.26744e-05	0.000845086	26	20	163.483	0.00723916	0.199765	24.8598	21.209	1361.32	8.03987e-09	2.2143e-07	24.9533	20.9118	1260.58	155.885	0.123661
Appl1 //NM_145221 // adaptor protein, phosphotyrosine interaction, PH domain and leucine zipper containing 1 //10418251	6.97566e-05	0.00148786	22.9425	2.18287	47.96	9.05964e-05	0.00229107	24	1	52.5734	0.00400974	0.183463	24.3144	22.941	363.239	8.18608e-09	2.25282e-07	23.7523	0.650041	335.407	55.1899	0.164546
Shank2 //XM_006508520 // SH3//10559341	2.23644e-05	0.000700471	22.427	0.279253	258.05	0.000236994	0.00474469	24	21	288.906	0.00481013	0.186178	22.9706	22.9622	1315.69	8.23203e-09	2.26371e-07	23.1325	22.2882	1171.08	285.68	0.243946
Ndrg1 //NM_008681 // N-myc downstream regulated gene 1 //10429140	2.20986e-05	0.000696698	22.1778	4.87805	111.17	0.000173191	0.00372758	24	2	104.97	0.00667473	0.19741	23.2925	3.85386	394.046	8.24728e-09	2.26615e-07	23.1567	3.625	369.13	116.911	0.316719
Lyrm5 //NM_001163628 // LYR motif containing 5 //10542714	6.84011e-05	0.0014651	22.9425	0.943882	89.4844	9.05964e-05	0.00229107	26	22	113.066	0.00414328	0.184709	24.0506	22.6014	755.991	8.28576e-09	2.27497e-07	24.3311	22.9239	695.274	103.23	0.148473
G6pd2 //NM_019468 // glucose-6-phosphate dehydrogenase 2 //10521984	1.5337e-05	0.000542609	20.5773	3.75136	5.50786	0.000279578	0.00554416	22	2	5.44472	0.00603015	0.193459	22.0564	1.52329	64.2458	8.33961e-09	2.28799e-07	21.5446	2.44761	60.5805	5.83862	0.096378
Ube2l3 //NM_009456 // ubiquitin-conjugating enzyme E2L 3 //10438109	6.72534e-05	0.00144837	22.427	1.79555	142.562	3.24373e-05	0.00108092	24	23	132.547	0.011923	0.240326	23.1304	22.9277	1405.4	8.38528e-09	2.29874e-07	23.1858	0.218293	1241.96	162.383	0.130747
Trim13 //NM_001164220 // tripartite motif-containing 13 //10415784	0.000221754	0.00342505	24	22.286	42.2511	2.26744e-05	0.000845086	22	3	42.0021	0.00518112	0.186178	21.8391	2.20458	227.019	8.39748e-09	2.30031e-07	22.613	1.32982	188.715	52.6351	0.278914
Dnajb14 //NM_001033155 // DnaJ (Hsp40) homolog, subfamily B, member 14 //10496387	4.36194e-06	0.000244627	23.4824	18.7162	63.718	0.00043513	0.00740617	24	18	55.2958	0.0138831	0.256296	23.5398	18.1016	471.857	8.48617e-09	2.32282e-07	23.6741	18.2762	433.466	64.312	0.148367
Serp1 //NM_030685 // stress-associated endoplasmic reticulum protein 1 //10498319	1.26918e-05	0.000480328	25.2658	16.7112	724.475	9.05964e-05	0.00229107	26	16	739.704	0.0230461	0.325436	25.5278	16.4695	7208.23	8.53035e-09	2.33312e-07	25.5979	16.3997	6669.99	739.138	0.110816
Scnn1a //NM_011324 // sodium channel, nonvoltage-gated 1 alpha //10541885	7.74403e-05	0.00159992	24	23.1269	109.246	7.77089e-05	0.00214187	26	22	97.51	0.00441379	0.186088	23.7077	22.5711	781.062	8.54877e-09	2.33636e-07	24.5692	22.6357	692.622	127.293	0.183784
Mkl2 //NM_001122667 // MKL//10433656	7.68206e-05	0.00158812	23.2093	21.0623	142.708	4.60327e-05	0.0014122	24	21	178.085	0.0076041	0.203287	24.0506	21.4194	847.408	8.64622e-09	2.36066e-07	23.7533	21.1649	768.737	158.316	0.205944
Szt2 //NM_198170 // seizure threshold 2 //10515729	2.6169e-05	0.000776681	21.0105	1.90115	38.0625	0.000125703	0.00294822	22	0	33.0926	0.00817936	0.208926	22.2781	0.595834	283.147	8.65098e-09	2.36066e-07	21.7629	0.846801	256.62	40.3161	0.157104
Mfsd7c //NM_145447 // major facilitator superfamily domain containing 7C //10397364	1.3679e-05	0.00050323	22.9425	7.0013	44.1626	0.000173191	0.00372758	24	6	32.8098	0.0113987	0.237291	23.4568	5.50499	175.138	8.68007e-09	2.36678e-07	23.4664	6.17586	158.525	44.6175	0.281455
Cyp39a1 //NM_001285947 // cytochrome P450, family 39, subfamily a, polypeptide 1 //10445308	3.93716e-06	0.000231771	24.3415	17.1933	328.011	0.000584053	0.00915634	26	16	305.894	0.0117581	0.239308	24.4037	17.1769	1611.68	8.68996e-09	2.36767e-07	24.915	16.8315	1431.2	333.818	0.233243
4932438A13Rik //NM_172679 // RIKEN cDNA 4932438A13 gene //10491595	3.83704e-05	0.000999486	24	22.7303	532.601	0.000173191	0.00372758	26	22	623.527	0.00410503	0.184684	24.3144	22.2371	3590.16	8.76151e-09	2.38533e-07	24.7715	22.3639	3169.46	623.7	0.196784
Srebf2 //NM_033218 // sterol regulatory element binding factor 2 //10425695	0.000178415	0.0029342	24	22.5364	88.5743	2.26744e-05	0.000845086	24	23	92.136	0.00676646	0.197585	23.3743	22.719	821.712	8.7893e-09	2.39107e-07	23.7914	22.7551	749.561	105.175	0.140316
Ncoa4 //NM_001033988 // nuclear receptor coactivator 4 //10399198	1.08494e-05	0.0004358	24	15.5548	203.073	0.000322162	0.00594128	24	15	206.935	0.00784131	0.20637	24.7672	15.1773	3344.85	8.79935e-09	2.39197e-07	24.2557	15.2479	3167.55	209.04	0.0659944
Arrb1 //NM_177231 // arrestin, beta 1 //10555235	4.84626e-05	0.00116271	21.9341	0.185436	53.0386	4.60327e-05	0.0014122	22	1	45.7498	0.0123226	0.243008	22.6576	0.452175	411.462	8.82376e-09	2.39677e-07	22.1972	0.546307	383.431	56.2555	0.146716
Pklr //NM_001099779 // pyruvate kinase liver and red blood cell //10493382	1.59473e-05	0.000556449	27.3425	13.1361	727.547	0.000173191	0.00372758	26	15	519.441	0.0102773	0.229143	25.5278	14.5115	4836.08	9.08805e-09	2.46668e-07	26.2901	14.2577	4253.05	729.148	0.171441
Wdr89 //NM_028203 // WD repeat domain 89 //10401023	1.82999e-05	0.000616749	20.7917	2.55046	15.3556	0.000236994	0.00474469	22	1	15.2735	0.00658387	0.19741	22.1298	1.40719	129.559	9.13785e-09	2.4783e-07	21.6405	1.66858	122.058	16.2742	0.133331
Klhl21 //NM_001033352 // kelch-like 21 //10510624	1.54927e-05	0.000546487	22.6818	9.81568	125.149	0.000322162	0.00594128	26	5	111.369	0.00574105	0.193121	23.3743	9.02891	638.646	9.16747e-09	2.48227e-07	24.0187	8.22488	582.997	134.531	0.230757
Slc25a45 //NM_134154 // solute carrier family 25, member 45 //10460696	3.31089e-05	0.000900016	25.2658	17.5943	201.398	9.05964e-05	0.00229107	28	15	176.565	0.00954562	0.222644	27.4227	16.9202	1285.61	9.16099e-09	2.48227e-07	26.8962	16.5787	1105.84	218.703	0.19777
//---////10339153	2.07308e-05	0.000664657	23.2093	18.3315	293.754	9.05964e-05	0.00229107	26	15	229.385	0.0152677	0.26557	23.5398	16.8841	2070.96	9.17343e-09	2.48227e-07	24.2497	16.8912	1875.61	297.807	0.158778
n-R5s86 //ENSMUST00000083215 // nuclear encoded rRNA 5S 86 //10587049	0.000233245	0.00352755	26.6133	7.8114	1.6449	1.57188e-05	0.000652157	26	9	1.69706	0.00788289	0.206699	26.1297	8.00702	32.2335	9.24017e-09	2.49843e-07	26.2477	8.27661	30.9244	1.94425	0.0628709
Ndufc1 //NM_025523 // NADH dehydrogenase (ubiquinone) 1, subcomplex unknown, 1 //10498058	1.44334e-05	0.000520898	22.6818	21.7886	150.66	0.00043513	0.00740617	22	1	166.17	0.00467659	0.186178	23.3743	22.6361	1464.98	9.37835e-09	2.53235e-07	22.6854	22.4866	1390.85	164.461	0.118245
Ift140 //NM_134126 // intraflagellar transport 140 //10442651	5.78959e-05	0.00130618	24.642	19.2685	19.4367	6.48215e-05	0.00180485	26	19	23.4052	0.00782758	0.206314	24.7672	20.6452	212.455	9.37986e-09	2.53235e-07	25.1364	19.6589	199.258	21.1951	0.10637
Gapdh //NM_001289726 // glyceraldehyde-3-phosphate dehydrogenase //10547936	1.28781e-05	0.0004825	22.1778	21.2691	331.04	0.000322162	0.00594128	22	0	323.996	0.00715301	0.199297	22.813	21.3686	11478	9.46817e-09	2.55425e-07	22.3303	21.5531	11282.7	347.866	0.0308318
Gtpbp2 //NM_001145979 // GTP binding protein 2 //10445442	1.37435e-05	0.000504818	23.2093	6.64925	56.9113	0.000173191	0.00372758	24	6	47.164	0.0124841	0.2449	23.3743	5.77691	470.29	9.47951e-09	2.55537e-07	23.5279	6.14516	440.222	57.3046	0.130172
Spg20 //NM_001144987 // spastic paraplegia 20, spartin (Troyer syndrome) homolog (human) //10492102	0.00017219	0.00285826	24.95	21.267	49.6918	2.26744e-05	0.000845086	26	21	43.6992	0.00762397	0.203462	24.8598	21.3792	460.213	9.49456e-09	2.55749e-07	25.2699	21.2286	418.452	58.5426	0.139903
//---////10344519	9.94555e-05	0.00191666	26.2632	19.7344	84.4181	6.48215e-05	0.00180485	24	23	91.3052	0.00462932	0.186178	23.6234	22.421	692.591	9.51752e-09	2.56173e-07	24.6289	21.9422	604.948	104.562	0.172845
Hist1h4h //NM_153173 // histone cluster 1, H4h //10404067	0.000240457	0.00360746	21.4624	1.55322	324.142	1.57188e-05	0.000652157	24	22	335.999	0.00799411	0.207473	23.7077	22.2644	2278.25	9.62635e-09	2.58907e-07	23.0567	22.4701	2168.82	368.304	0.169817
Txndc15 //NM_175150 // thioredoxin domain containing 15 //10405539	5.21121e-05	0.00122242	24	21.4119	88.99	9.05964e-05	0.00229107	26	20	85.2064	0.00646671	0.196356	24.7672	21.3332	954.924	9.71875e-09	2.61145e-07	24.9224	20.9704	873.684	102.734	0.117587
Pyurf //NM_025574 // Pigy upstream reading frame //10545009	5.85245e-05	0.00131702	20.3673	5.05823	27.3619	6.48215e-05	0.00180485	22	3	26.9408	0.00805274	0.207933	22.0564	2.0504	278.016	9.72426e-09	2.61145e-07	21.4746	3.39893	264.874	29.5715	0.111643
Cdkl2 //NM_001276315 // cyclin-dependent kinase-like 2 (CDC2-related kinase) //10531304	2.9672e-05	0.000842665	21.9341	0.57346	10.159	0.00010815	0.0027023	24	22	8.09637	0.00958554	0.222644	22.6576	0.25583	127.715	9.78607e-09	2.62606e-07	22.8639	22.5258	119.824	10.991	0.0917264
//---////10338709	0.000901931	0.00918447	20.7917	15.4022	156.253	3.32009e-06	0.00023238	24	12	161.415	0.0103399	0.229143	22.8916	12.4514	1909.22	9.84543e-09	2.64e-07	22.5611	13.297	1757.79	233.49	0.132832
Fundc1 //NM_028058 // FUN14 domain containing 1 //10603785	1.04516e-05	0.000423795	22.9425	21.1059	71.7784	0.00043513	0.00740617	22	1	70.7107	0.00682414	0.197719	23.1304	22.5569	553.059	9.86653e-09	2.64366e-07	22.691	22.2387	500.807	77.1134	0.153978
H6pd //NM_001291004 // hexose-6-phosphate dehydrogenase (glucose 1-dehydrogenase) //10518743	2.13669e-05	0.000680755	25.5897	25.564	390.967	0.000236994	0.00474469	26	25	448.73	0.00616643	0.194179	26.3366	25.0093	3822.54	9.92239e-09	2.65663e-07	25.9755	25.1965	3608.97	422.769	0.117144
Ormdl2 //NM_024180 // ORM1-like 2 (S. cerevisiae) //10373577	0.000162094	0.00273797	21.0105	2.86542	69.2868	3.24373e-05	0.00108092	24	22	65.0185	0.00598786	0.193459	23.2112	22.6834	718.671	9.99777e-09	2.6748e-07	22.7406	0.16342	672.102	79.6916	0.118571
Dusp12 //NM_023173 // dual specificity phosphatase 12 //10360003	0.000120623	0.00219044	23.2093	21.896	48.8081	3.24373e-05	0.00108092	24	22	44.371	0.00810704	0.208201	23.8779	21.9382	378.634	1.0067e-08	2.69129e-07	23.6957	21.9487	341.193	55.3763	0.162302
Serpina7 //NM_177920 // serine (or cysteine) peptidase inhibitor, clade A (alpha-1 antiproteinase, antitrypsin), member 7 //10606928	4.06726e-05	0.0010404	26.973	0.117276	275.781	3.24373e-05	0.00108092	28	0	224.365	0.0241391	0.33303	28	0.589081	1055.26	1.0104e-08	2.69712e-07	27.6577	0.233964	867.984	270.721	0.311897
Gapdh //NM_001289726 // glyceraldehyde-3-phosphate dehydrogenase //10571876	8.14109e-06	0.000359354	21.6957	0.0411139	297.371	0.000584053	0.00915634	22	0	300.945	0.00669626	0.19741	22.4283	21.7672	10625.9	1.01018e-08	2.69712e-07	22.0413	21.839	10461.1	310.658	0.0296965
Acsl5 //NM_027976 // acyl-CoA synthetase long-chain family member 5 //10464045	3.11976e-05	0.00086661	21.6957	3.39089	460.158	0.000236994	0.00474469	24	0	463.668	0.00431921	0.186088	23.0503	0.135014	4949.55	1.01296e-08	2.70193e-07	22.9153	1.19507	4572.02	519.054	0.113528
//---////10341480	3.55944e-06	0.00021783	22.6818	21.9815	142.478	0.0015749	0.0196343	26	19	129.401	0.00570988	0.192619	22.735	0.530972	826.19	1.0151e-08	2.7036e-07	23.8056	21.8664	727.832	155.506	0.213656
Gnas //NM_201617 // GNAS (guanine nucleotide binding protein, alpha stimulating) complex locus //10479112	0.000286165	0.00409782	26.973	19.7754	35.2243	7.35927e-06	0.000392892	26	21	25.1023	0.0151985	0.265031	25.8252	20.6223	1105.12	1.01509e-08	2.7036e-07	26.2661	20.4864	1071.87	41.511	0.0387275
Zkscan1 //NM_029869 // zinc finger with KRAB and SCAN domains 1 //10526726	0.000372964	0.00493712	25.9221	20.8297	132.488	1.08035e-05	0.000506768	28	20	182.787	0.00798027	0.207473	27.1984	19.8069	1598.99	1.01939e-08	2.71299e-07	27.0401	20.2377	1516.31	155.67	0.102664
Gch1 //NM_008102 // GTP cyclohydrolase 1 //10419288	3.10053e-06	0.000200879	25.2658	4.17026	295.015	0.00136277	0.0172007	24	6	247.134	0.00762606	0.203462	24.5841	4.79966	1262.19	1.02136e-08	2.71618e-07	24.6166	5.00534	1073.49	294.666	0.274493
Arhgef5 //NM_133674 // Rho guanine nucleotide exchange factor (GEF) 5 //10537849	5.76714e-05	0.00130443	24.0482	23.0633	49.575	0.000125703	0.00294822	24	0	54.2351	0.00448638	0.186178	23.8779	22.3424	454.018	1.03015e-08	2.73753e-07	23.9754	23.1332	405.019	58.8225	0.145234
Gm10800 //ENSMUST00000099683 // predicted gene 10800 //10485357	0.000217056	0.00336868	24.3415	22.663	4285.43	2.26744e-05	0.000845086	24	23	5416.69	0.00662748	0.19741	25.2372	21.097	12517	1.0329e-08	2.74277e-07	24.5262	22.2944	8715.19	5098.12	0.58497
Xdh //NM_011723 // xanthine dehydrogenase //10452815	8.20496e-05	0.00167699	24.0482	13.9868	205.4	4.60327e-05	0.0014122	24	14	208.172	0.00876241	0.215562	24.4037	14.8168	2593.83	1.0468e-08	2.77762e-07	24.1506	14.2656	2452.91	217.962	0.0888586
//---////10342294	0.000127418	0.00228959	24.3415	21.1238	235.074	2.26744e-05	0.000845086	24	23	229.598	0.0114957	0.238173	24.1379	21.8893	2211.79	1.05021e-08	2.78252e-07	24.1598	22.0081	1988.99	272.787	0.137148
Gstk1 //NM_029555 // glutathione S-transferase kappa 1 //10537712	2.43642e-05	0.000744239	21.234	2.93638	329.375	0.000236994	0.00474469	24	22	315.476	0.00574911	0.193138	22.5806	0.938975	7215.14	1.04975e-08	2.78252e-07	22.6049	0.746896	6958.68	370.884	0.0532981
Rbmxl1 //NM_001252089 // RNA binding motif protein, X linked-like-1 //10414256	0.000215131	0.00335051	22.427	1.84928	51.3016	1.57188e-05	0.000652157	24	23	49.3561	0.0098624	0.225309	23.7077	22.8181	707.721	1.05424e-08	2.79111e-07	23.3782	0.00376086	670.457	59.127	0.0881891
Wbp1 //NM_001083922 // WW domain binding protein 1 //10545644	6.05629e-05	0.00134816	23.7619	20.1867	78.6094	6.48215e-05	0.00180485	24	22	79.2667	0.00850379	0.212413	24.4037	20.9693	1044.76	1.0552e-08	2.79158e-07	24.0552	21.0494	1001.4	85.4451	0.0853254
Necab1 //NM_178617 // N-terminal EF-hand calcium binding protein 1 //10511665	3.70627e-05	0.000975426	22.9425	2.23541	292.569	0.000173191	0.00372758	24	1	299.354	0.00520628	0.186178	23.5398	0.325423	3061.25	1.05621e-08	2.79217e-07	23.4941	1.19509	2856.28	331.184	0.115949
Tra2b //NM_009186 // transformer 2 beta homolog (Drosophila) //10498185	2.82161e-05	0.000816566	23.2093	21.84	249.072	0.000173191	0.00372758	24	22	254.223	0.00692646	0.198043	24.0506	21.7951	2098.17	1.0687e-08	2.82308e-07	23.7533	21.8836	1870.89	283.528	0.151547
//---////10342675	2.24261e-05	0.000700687	23.7619	6.64404	364.691	0.000125703	0.00294822	24	6	253.215	0.0120859	0.241249	23.3743	7.20693	5071.16	1.07517e-08	2.83806e-07	23.7121	6.6231	4826.88	369.635	0.0765785
Brip1 //NM_178309 // BRCA1 interacting protein C-terminal helicase 1 //10389395	4.85909e-06	0.000261376	23.7619	6.92212	10.1245	0.0011981	0.0160209	26	4	7.21249	0.00593672	0.193459	24.0506	6.46531	73.837	1.08942e-08	2.87355e-07	24.6042	5.87928	69.2392	10.5424	0.152261
Cyp2c68 //NM_001039555 // cytochrome P450, family 2, subfamily c, polypeptide 68 //10467385	0.000475988	0.0058239	24	22.7315	301.946	1.08035e-05	0.000506768	20	6	290.267	0.00673317	0.197585	21.0777	4.13096	2471.59	1.09124e-08	2.87621e-07	21.6926	3.51168	2254.84	376.362	0.166913
Tmem87a //NM_001110496 // transmembrane protein 87A //10486499	7.14023e-05	0.00151118	22.6818	1.47572	46.9642	7.77089e-05	0.00214187	24	23	50.346	0.00624762	0.194179	23.6234	23.149	480.312	1.09243e-08	2.87723e-07	23.4351	0.0166395	447.989	53.9273	0.120377
Rnu2-10 //NR_004414 // U2 small nuclear RNA 10 //10578688	8.89089e-05	0.00178199	24	10.2665	495.128	9.05964e-05	0.00229107	26	8	439.325	0.00431108	0.186088	24.4936	9.30765	3594.02	1.09416e-08	2.87964e-07	24.8312	9.23776	3331.01	577	0.173221
//---////10343484	3.01988e-05	0.000850156	20.1616	3.95789	12.1355	0.000236994	0.00474469	22	1	13.3643	0.00488085	0.186178	22.4283	0.402797	63.5564	1.10016e-08	2.89329e-07	21.53	1.81572	57.4516	13.3739	0.232786
Ywhah //NM_011738 // tyrosine 3-monooxygenase//10521031	1.99107e-05	0.000648303	23.4824	19.6114	159.605	0.000173191	0.00372758	26	18	162.847	0.01015	0.228284	24.1379	21.4742	1571.54	1.10215e-08	2.89424e-07	24.5401	19.8224	1485.79	169.039	0.11377
//---////10338292	2.93385e-05	0.000836537	20.5773	16.3495	211.358	9.05964e-05	0.00229107	22	15	207.677	0.0131605	0.250573	20.8791	16.0008	2045.22	1.10156e-08	2.89424e-07	21.1521	15.8211	1927.3	217.366	0.112783
Plcg1 //NM_021280 // phospholipase C, gamma 1 //10478219	9.36316e-05	0.00183122	24	10.6989	73.7624	9.05964e-05	0.00229107	24	12	78.8778	0.00418086	0.184858	22.813	11.8005	785.2	1.1156e-08	2.9274e-07	23.6043	11.5139	721.417	88.304	0.122403
//---////10339497	0.000408533	0.00527061	24	22.4409	216.19	1.08035e-05	0.000506768	24	23	259.437	0.0080856	0.208176	24.7672	21.7871	1267.22	1.12201e-08	2.94206e-07	24.2557	22.4234	1173.87	255.556	0.217703
Gapdh //NM_001289726 // glyceraldehyde-3-phosphate dehydrogenase //10423180	1.11546e-05	0.000444136	21.9341	21.3654	317.122	0.00043513	0.00740617	22	0	306.107	0.00751402	0.201485	22.6576	21.3271	11170.1	1.14469e-08	2.9993e-07	22.1972	21.5712	10997.6	331.264	0.0301215
Gm25788 //ENSMUST00000082721 // predicted gene, 25788 //10507872	0.000187085	0.00302638	22.427	11.9092	624.331	2.26744e-05	0.000845086	24	11	552.48	0.00861496	0.21331	23.6234	10.2906	2141.43	1.14683e-08	3.0027e-07	23.3501	11.0853	1811.55	703.433	0.388306
//---////10339035	3.1748e-05	0.000875191	22.9425	20.9716	19.1214	0.00010815	0.0027023	22	0	18.5969	0.0106839	0.231983	21.9835	1.33632	61.7269	1.15083e-08	3.01097e-07	22.3087	22.1288	51.6207	20.7501	0.401972
Lman1 //NM_001172062 // lectin, mannose-binding, 1 //10459481	2.47626e-05	0.000751246	24.642	14.522	474.241	0.000173191	0.00372758	26	13	504.167	0.00856736	0.213022	25.3333	14.4393	6868.55	1.15253e-08	3.01319e-07	25.3251	14.0128	6489.1	496.976	0.0765863
Camsap3 //NM_001163749 // calmodulin regulated spectrin-associated protein family, member 3 //10569830	6.0238e-05	0.00134368	24.642	21.5832	39.1366	9.05964e-05	0.00229107	26	21	44.1235	0.00679838	0.197719	24.5841	22.0102	355.203	1.16288e-08	3.03801e-07	25.0754	21.5604	327.463	46.0183	0.14053
Ap3m1 //NM_018829 // adaptor-related protein complex 3, mu 1 subunit //10365227	8.10633e-05	0.00166414	24	9.85498	607.292	9.05964e-05	0.00229107	24	11	650.238	0.00506352	0.186178	23.2925	11.0495	4326.11	1.16534e-08	3.04222e-07	23.7642	10.6427	3782.76	713.837	0.188708
Camkk2 //NM_001199676 // calcium//10533529	2.50515e-05	0.000756704	24	21.1158	31.4175	0.000205092	0.00435619	24	22	29.6101	0.00729205	0.200321	22.5042	0.983543	230.914	1.17339e-08	3.06096e-07	23.5014	22.217	205.905	36.4684	0.177113
Inhbc //NM_010565 // inhibin beta-C //10373197	8.15611e-06	0.000359354	23.2093	17.8397	370.679	0.000236994	0.00474469	24	17	306.036	0.0194197	0.300468	23.5398	17.1674	2404.4	1.17545e-08	3.0641e-07	23.583	17.3426	2244.87	372.882	0.166104
Thra //NM_178060 // thyroid hormone receptor alpha //10381006	0.000182197	0.00297986	21.4624	4.63655	56.2712	6.48215e-05	0.00180485	24	0	81.1759	0.00320089	0.178948	23.6234	0.178559	488.191	1.18312e-08	3.08183e-07	23.0286	1.59093	438.063	92.358	0.210833
Clmn //NM_001040682 // calmin //10402473	3.87398e-06	0.000229572	20.7917	13.305	314.358	0.00233065	0.0258077	22	13	315.794	0.00421018	0.184858	21.9835	12.0632	1617.78	1.18915e-08	3.09528e-07	21.5917	12.8073	1477.97	329.185	0.222728
Ube2b //NM_009458 // ubiquitin-conjugating enzyme E2B //10385761	2.23798e-05	0.000700471	23.2093	4.45067	231.745	0.000173191	0.00372758	24	4	206.157	0.00987297	0.225309	23.7925	3.57839	2454.87	1.19647e-08	3.11204e-07	23.6673	4.014	2291.14	237.435	0.103632
Map3k1 //NM_011945 // mitogen-activated protein kinase kinase kinase 1 //10412100	6.3337e-05	0.00138927	22.6818	0.623563	56.7118	0.000125703	0.00294822	24	23	62.5613	0.00483615	0.186178	23.7077	22.5271	387.236	1.20327e-08	3.12516e-07	23.4632	22.9584	349.751	64.9229	0.185626
Kdm1b //NM_172262 // lysine (K)-specific demethylase 1B //10404941	0.000147295	0.00254233	24.0482	19.7651	58.8904	1.57188e-05	0.000652157	28	17	57.1342	0.0166222	0.277452	24.8598	20.6439	516.13	1.20274e-08	3.12516e-07	25.636	19.4627	471.607	63.0133	0.133614
Sirt4 //NM_001167691 // sirtuin 4 //10532999	4.15488e-05	0.00105221	21.9341	0.802941	26.9786	9.05964e-05	0.00229107	24	21	23.3345	0.0102895	0.229143	22.5806	0.812293	258.955	1.20982e-08	3.13988e-07	22.8382	22.4902	241.23	29.5607	0.122542
Gprc5c //NM_001110338 // G protein-coupled receptor, family C, group 5, member C //10382425	8.28796e-06	0.000362984	21.4624	9.78077	91.1245	0.00043513	0.00740617	22	9	65.8316	0.0108194	0.233715	21.5559	10.0746	939.255	1.21806e-08	3.15896e-07	21.6728	9.62537	895.875	91.5905	0.102236
Entpd6 //NM_172117 // ectonucleoside triphosphate diphosphohydrolase 6 //10476952	3.51746e-05	0.000939646	22.9425	22.1212	41.6016	0.000236994	0.00474469	26	20	50.5581	0.00470646	0.186178	23.7077	22.1005	389.752	1.22424e-08	3.17268e-07	24.2167	21.588	365.563	46.1438	0.126227
Cmpk2 //XR_381188 // cytidine monophosphate (UMP-CMP) kinase 2, mitochondrial //10395039	0.000213967	0.00334171	20.1616	6.48714	25.7575	1.57188e-05	0.000652157	24	1	21.2486	0.0117027	0.239071	22.5042	2.37407	131.337	1.22786e-08	3.17975e-07	22.2219	3.29528	125.107	28.6724	0.229183
Fam96a //NM_026635 // family with sequence similarity 96, member A //10586484	8.67732e-06	0.000373977	24	21.5369	346.359	0.00043513	0.00740617	24	22	298.929	0.0104359	0.229632	23.964	22.3237	3745.86	1.22911e-08	3.18067e-07	23.988	21.9538	3424.23	402.402	0.117516
Mbnl2 //NM_175341 // muscleblind-like 2 //10417053	8.86888e-05	0.00177958	22.6818	15.0809	236.088	4.60327e-05	0.0014122	24	14	207.112	0.0097356	0.224516	23.5398	15.3632	2314	1.23895e-08	3.2038e-07	23.4072	14.8361	2157.98	246.522	0.114237
Rpl28 //NM_009081 // ribosomal protein L28 //10516275	0.000222988	0.00343677	22.1778	0.557816	441.409	1.57188e-05	0.000652157	24	22	434.27	0.0114829	0.238173	23.3743	22.6096	5666.71	1.25335e-08	3.23867e-07	23.184	22.4805	5505.81	489.515	0.088909
Adam9 //NM_001270996 // a disintegrin and metallopeptidase domain 9 (meltrin gamma) //10577757	4.07903e-06	0.000235445	26.6133	17.7199	132.468	0.00136277	0.0172007	26	19	120.986	0.0073185	0.200321	27.0876	18.7818	2061.02	1.26575e-08	3.26834e-07	26.567	18.5074	1940.02	143.502	0.0739696
Pcbd1 //NM_025273 // pterin 4 alpha carbinolamine dehydratase//10363455	4.48515e-05	0.00110439	22.1778	1.88694	497.538	0.000173191	0.00372758	24	23	473.373	0.00525356	0.186891	23.2112	23.0529	9619.34	1.26939e-08	3.27535e-07	23.1296	0.270299	9264.08	564.341	0.0609172
Atp11c //NM_001001798 // ATPase, class VI, type 11C //10604799	7.52225e-06	0.000344166	23.2093	8.12907	423.552	0.000584053	0.00915634	24	8	422.974	0.0093186	0.220052	23.5398	7.1463	4618.12	1.27314e-08	3.28266e-07	23.583	7.7605	4391.33	442.879	0.100853
Xylb //NM_001033209 // xylulokinase homolog (H. influenzae) //10590149	3.97737e-05	0.00102552	22.1778	10.8888	180.059	0.000125703	0.00294822	24	9	186.393	0.00822691	0.209239	22.9706	11.1109	2580.44	1.27863e-08	3.29202e-07	23.0495	10.3863	2457.53	194.177	0.0790131
Tubg2 //NM_134028 // tubulin, gamma 2 //10381260	1.48915e-05	0.000530542	24.642	16.4902	8.92808	0.000236994	0.00474469	24	18	6.68216	0.0116483	0.238576	24.2259	16.2049	138.288	1.27797e-08	3.29202e-07	24.2893	16.8997	134.4	8.87614	0.0660429
Tmem147 //NM_027215 // transmembrane protein 147 //10562096	5.70385e-05	0.00129423	20.5773	3.79327	142.382	6.48215e-05	0.00180485	22	2	119.43	0.0112644	0.236798	21.7676	2.07948	1738.92	1.29338e-08	3.32759e-07	21.4483	2.6428	1631.44	150.924	0.0925096
Atg101 //NM_026566 // autophagy related 101 //10427045	0.00012112	0.00219808	21.9341	2.03544	78.2971	3.9235e-05	0.00129051	24	22	80.84	0.00884467	0.216436	23.1304	22.8357	480.88	1.30432e-08	3.35331e-07	23.0215	22.9816	437.451	86.1007	0.196824
Stx1b //NM_024414 // syntaxin 1B //10568298	9.58418e-05	0.0018642	21.9341	3.13227	28.9453	5.54271e-05	0.00168154	24	23	28.4964	0.00794648	0.207144	23.0503	0.694441	173.291	1.30952e-08	3.36425e-07	22.9948	0.987069	164.25	31.786	0.193523
Nutf2 //NM_026532 // nuclear transport factor 2 //10453214	4.78861e-05	0.00115355	24.0482	20.6791	227.292	0.000173191	0.00372758	28	19	225.85	0.00509449	0.186178	25.7253	20.1974	2151.99	1.31058e-08	3.36455e-07	25.9245	20.0954	1958.4	256.166	0.130804
Faf2 //NM_178397 // Fas associated factor family member 2 //10405291	0.000174615	0.00289005	24	23.4055	72.3682	3.24373e-05	0.00108092	24	0	71.8244	0.00754408	0.202138	23.8779	22.4816	1112.97	1.32424e-08	3.39717e-07	23.9593	23.2948	1046.29	85.6255	0.0818373
Dennd5b //NM_177192 // DENN//10549506	1.08749e-05	0.0004358	23.4824	8.95775	193.585	0.0007792	0.0113036	26	6	139.159	0.00506605	0.186178	23.7925	8.78412	1570.96	1.3299e-08	3.40922e-07	24.4249	8.02849	1455.18	212.379	0.145947
Ftsj1 //NM_001290430 // FtsJ homolog 1 (E. coli) //10603508	3.51714e-05	0.000939646	22.1778	20.8139	74.9863	9.05964e-05	0.00229107	24	19	65.5488	0.0135442	0.254264	22.2781	0.0681844	711.133	1.33642e-08	3.42347e-07	22.8186	20.8406	681.738	77.6688	0.113928
Rbm25 //ENSMUST00000182036 // RNA binding motif protein 25 //10397068	7.74385e-06	0.000348781	22.1778	16.9318	114.064	0.0007792	0.0113036	24	15	110.45	0.00721197	0.199711	22.9706	16.8955	1034.82	1.34667e-08	3.44723e-07	23.0495	16.3392	953.139	115.472	0.121149
Tmem260 //NM_172600 // transmembrane protein 260 //10414433	0.000162592	0.00274247	26.6133	17.8023	90.5444	2.26744e-05	0.000845086	26	19	80.6102	0.0118162	0.239804	25.4302	20.0791	1061.28	1.34796e-08	3.44805e-07	26.0145	18.9849	977.146	99.5857	0.101915
Rhoa //NM_016802 // ras homolog gene family, member A //10588893	0.000113929	0.00210215	25.9221	23.2886	280.771	6.48215e-05	0.00180485	26	24	236.881	0.00593029	0.193459	25.7253	22.9006	5787.04	1.35458e-08	3.46251e-07	25.8825	23.3948	5572.35	324.551	0.058243
Slx4ip //NM_001038641 // SLX4 interacting protein //10476526	3.20227e-05	0.000879227	26.6133	16.4911	24.1991	9.05964e-05	0.00229107	28	16	25.0316	0.0151187	0.264287	26.2327	18.6871	160.354	1.35646e-08	3.46482e-07	26.9487	17.0848	142.705	24.8216	0.173937
Rabggta //NM_019519 // Rab geranylgeranyl transferase, a subunit //10420131	3.66728e-05	0.000966596	24.642	17.6285	54.1708	9.05964e-05	0.00229107	24	19	44.5654	0.0133006	0.25183	24.4936	18.1741	604.035	1.36581e-08	3.4862e-07	24.3785	18.2743	578.42	55.1245	0.0953018
Adipor2 //NM_197985 // adiponectin receptor 2 //10547386	0.000113842	0.00210164	22.9425	22.9118	482.806	4.60327e-05	0.0014122	26	21	357.867	0.00851223	0.212413	23.5398	22.348	7256.79	1.37768e-08	3.51397e-07	24.1608	22.2416	6784.7	545.861	0.0804547
Gm10715 //ENSMUST00000155807 // predicted gene 10715 //10582918	0.000816669	0.00852038	24	21.9512	10.4666	7.35927e-06	0.000392892	26	21	8.6267	0.00744271	0.200631	26.0274	20.1808	43.7198	1.38118e-08	3.52038e-07	25.3425	21.0787	36.9698	12.6151	0.341228
Tpgs2 //NM_001004361 // tubulin polyglutamylase complex subunit 2 //10457888	0.000229379	0.00349285	22.9425	22.3009	51.3423	1.57188e-05	0.000652157	24	22	46.0327	0.0124577	0.244587	23.6234	22.1536	457.296	1.38646e-08	3.5313e-07	23.522	22.1609	409.504	58.0219	0.141688
Iigp1 //NM_001146275 // interferon inducible GTPase 1 //10455961	7.29626e-06	0.000336481	24.642	4.33354	401.819	0.000584053	0.00915634	26	2	344.573	0.0106441	0.231333	24.5841	3.91841	2687.4	1.39899e-08	3.56066e-07	25.0754	3.4538	2472.22	404.797	0.163738
Thbs1 //NM_011580 // thrombospondin 1 //10474700	3.50777e-05	0.000939054	27.3425	24.6202	12.564	9.05964e-05	0.00229107	28	24	10.8187	0.0143394	0.260393	28	23.9623	111.761	1.40496e-08	3.5733e-07	27.7808	24.1994	101.809	13.2889	0.130527
Slc25a22 //ENSMUST00000106006 // solute carrier family 25 (mitochondrial carrier, glutamate), member 22 //10569168	1.38403e-05	0.000506802	22.6818	5.72803	148.91	0.000322162	0.00594128	24	5	125.087	0.0102376	0.229143	22.813	5.74261	1014.43	1.40718e-08	3.57638e-07	23.165	5.50338	941.645	148.222	0.157408
//---////10339469	6.10431e-05	0.00135653	21.0105	1.38386	30.8807	6.48215e-05	0.00180485	22	1	28.2136	0.0115904	0.238271	22.4283	0.616158	96.9158	1.41325e-08	3.58721e-07	21.813	1.00911	82.3127	32.2948	0.392343
Amd2 //NM_007444 // S-adenosylmethionine decarboxylase 2 //10512935	7.26414e-05	0.0015274	22.1778	14.6643	267.741	0.000173191	0.00372758	24	13	318.021	0.00364597	0.182347	24.1379	11.7018	1475.48	1.41346e-08	3.58721e-07	23.4386	13.1587	1317.26	306.046	0.232335
Zfp72 //NM_001081680 // zinc finger protein 72 //10410644	6.17468e-05	0.00136689	24.3415	22.0868	22.5584	0.000125703	0.00294822	26	21	22.486	0.00597949	0.193459	24.3144	22.1502	166.482	1.42882e-08	3.62361e-07	24.8853	21.7965	149.05	26.5036	0.177817
Slc31a2 //NM_001290518 // solute carrier family 31, member 2 //10505270	0.000290932	0.00414208	24	21.8849	78.6984	2.26744e-05	0.000845086	26	22	122.047	0.00704157	0.198486	24.9531	21.5432	603.451	1.42994e-08	3.62388e-07	24.9844	21.8293	570.412	91.5641	0.160523
Tk1 //NM_001271729 // thymidine kinase 1 //10393431	1.20204e-05	0.000467138	24.95	16.1548	132.203	0.000322162	0.00594128	24	17	101.046	0.012019	0.240759	24.9531	15.3755	530.299	1.43255e-08	3.62782e-07	24.6344	16.1895	461.512	130.731	0.283268
Tacc2 //NM_001004468 // transforming, acidic coiled-coil containing protein 2 //10558090	0.000231373	0.00351286	25.9221	19.6045	30.6871	1.91966e-05	0.000788171	26	20	37.4059	0.0104869	0.229632	25.1418	21.1038	245.263	1.43354e-08	3.62782e-07	25.688	20.2445	227.187	35.542	0.156444
Ube2f //NM_026454 // ubiquitin-conjugating enzyme E2F (putative) //10394532	1.85777e-05	0.000623165	23.2093	18.6253	157.27	0.000125703	0.00294822	24	17	140.06	0.0200736	0.303917	23.4568	17.9498	1431.14	1.442e-08	3.64664e-07	23.5554	17.8734	1337.14	157.504	0.117792
Amd2 //NM_007444 // S-adenosylmethionine decarboxylase 2 //10459389	5.58005e-05	0.00127586	22.427	14.375	272.365	0.000236994	0.00474469	24	13	323.006	0.00356368	0.181533	24.1379	11.7284	1472.52	1.44907e-08	3.66121e-07	23.5216	13.0679	1313.09	310.265	0.236287
C8g //NM_027062 // complement component 8, gamma polypeptide //10480751	0.000125198	0.00225864	20.3673	5.11155	253.838	3.24373e-05	0.00108092	22	3	223.092	0.0116112	0.238271	21.9835	2.03506	7319.84	1.44982e-08	3.66121e-07	21.4503	3.40949	7108.24	276.263	0.0388651
Tnpo1 //NM_001048267 // transportin 1 //10411491	1.39815e-05	0.000510397	24.3415	4.58779	164.767	0.000236994	0.00474469	24	6	132.901	0.0142671	0.259745	24.2259	4.13053	1781.38	1.45323e-08	3.66721e-07	24.1891	4.90662	1703.79	164.279	0.0964199
Zbtb22 //NM_020625 // zinc finger and BTB domain containing 22 //10444066	6.55015e-05	0.00142358	25.9221	0.160206	20.9363	5.54271e-05	0.00168154	28	25	23.2638	0.0131112	0.250573	26.5469	25.4879	167.495	1.46245e-08	3.68701e-07	26.823	25.5677	159.251	22.2794	0.139901
Acad8 //NM_025862 // acyl-Coenzyme A dehydrogenase family, member 8 //10591947	3.64715e-05	0.000962718	23.7619	1.66878	134.651	0.000322162	0.00594128	26	25	138.381	0.00405647	0.183501	24.6753	24.0707	1424.98	1.46419e-08	3.68701e-07	24.8124	0.0474734	1340.37	151.113	0.11274
Uqcc2 //NM_026063 // ubiquinol-cytochrome c reductase complex assembly factor 2 //10596377	1.943e-05	0.000637906	21.0105	1.93749	46.7877	0.000236994	0.00474469	22	1	49.1439	0.0103435	0.229143	22.0564	1.19777	459.73	1.46326e-08	3.68701e-07	21.689	1.38718	443.942	48.3216	0.108846
Hsd11b1 //NM_001044751 // hydroxysteroid 11-beta dehydrogenase 1 //10361234	2.00683e-05	0.000650455	21.0105	0.536182	229.315	0.000173191	0.00372758	22	21	197.071	0.0138546	0.255903	21.3483	0.440704	4493.47	1.47805e-08	3.71928e-07	21.4529	0.0084478	4471.66	231.438	0.0517565
Alas1 //NM_001291835 // aminolevulinic acid synthase 1 //10596454	7.38229e-05	0.00154131	25.9221	10.2432	1750.58	0.000173191	0.00372758	24	12	2300.4	0.00378954	0.182347	24.6753	10.7894	7960.16	1.48644e-08	3.73775e-07	24.8658	11.0406	6603.82	2093.55	0.317022
Zranb2 //NM_017381 // zinc finger, RAN-binding domain containing 2 //10497066	3.00214e-05	0.00084785	22.9425	21.6214	54.8326	0.000236994	0.00474469	26	20	61.0233	0.00682429	0.197719	23.2112	22.7732	458.38	1.48935e-08	3.73979e-07	24.0512	21.6751	426.059	59.7449	0.140227
Mks1 //NM_001039684 // Meckel syndrome, type 1 //10380189	0.00052393	0.00621584	23.4824	0.231508	6.42526	1.32612e-05	0.000615554	22	3	6.43467	0.00698391	0.198043	21.626	2.96944	86.3245	1.48849e-08	3.73979e-07	22.3695	2.13771	82.9334	7.88045	0.0950214
Gapdh //NM_001289726 // glyceraldehyde-3-phosphate dehydrogenase //10513181	9.65026e-06	0.000400379	22.1778	21.1785	342.173	0.0007792	0.0113036	22	0	336.371	0.00650618	0.196617	22.8916	21.0302	11472.2	1.49975e-08	3.76325e-07	22.3564	21.414	11269.1	358.859	0.0318444
//---////10340308	5.25817e-05	0.00122499	23.2093	9.69332	23.4667	0.000125703	0.00294822	24	10	23.9532	0.00741225	0.200631	23.8779	9.44341	125.816	1.50171e-08	3.76551e-07	23.6957	9.71381	109.91	26.1872	0.23826
Gm10313 //ENSMUST00000095320 // predicted pseudogene 10313 //10578545	3.62798e-05	0.000959083	21.9341	21.2602	257.71	0.00010815	0.0027023	22	0	257.033	0.0125139	0.245141	22.4283	21.5252	8829.36	1.50475e-08	3.77046e-07	22.1208	21.5969	8698.83	267.672	0.030771
1810011O10Rik //NM_026931 // RIKEN cDNA 1810011O10 gene //10577641	4.17572e-05	0.00105449	24	16.5125	221.727	6.48215e-05	0.00180485	24	17	174.62	0.0182	0.291101	23.964	16.1728	705.346	1.50933e-08	3.77927e-07	23.988	16.5615	550.047	222.153	0.40388
Otub2 //NM_001177841 // OTU domain, ubiquitin aldehyde binding 2 //10397966	1.39119e-05	0.000508379	22.427	21.3035	24.3121	0.000322162	0.00594128	22	1	19.5869	0.0110304	0.235689	23.0503	22.2725	153.914	1.51423e-08	3.78889e-07	22.4924	22.1977	135.5	25.7227	0.189836
Creld1 //NM_133930 // cysteine-rich with EGF-like domains 1 //10540727	5.00641e-06	0.000267279	22.6818	22.3575	58.199	0.00103343	0.014014	24	22	56.8867	0.00957231	0.222644	23.2112	22.8207	506.986	1.51671e-08	3.79241e-07	23.2977	22.4124	455.876	65.3777	0.143411
Xpnpep3 //NM_177310 // X-prolyl aminopeptidase (aminopeptidase P) 3, putative //10425511	2.05362e-05	0.000660205	24.3415	16.1945	111.799	0.000125703	0.00294822	24	16	89.0247	0.0192611	0.299715	24.5841	15.7433	858.786	1.52225e-08	3.8036e-07	24.3085	15.9819	786.331	112.059	0.142509
Nat6 //NM_019750 // N-acetyltransferase 6 //10588696	1.77352e-05	0.000602285	26.2632	18.9586	113.474	0.000509591	0.00849462	28	18	120.35	0.00555888	0.190233	26.6533	19.4024	918.169	1.53681e-08	3.83727e-07	26.9722	18.8221	812.862	127.151	0.156423
Psmd14 //NM_021526 // proteasome (prosome, macropain) 26S subunit, non-ATPase, 14 //10472300	0.000108387	0.00203152	24	23.0887	154.14	0.000173191	0.00372758	24	23	161.45	0.00269227	0.17487	22.5806	0.98307	2429.38	1.5452e-08	3.85552e-07	23.5269	23.237	2341.88	187.212	0.079941
Hist1h3f //NM_013548 // histone cluster 1, H3f //10404065	7.76086e-06	0.000348856	22.9425	20.4512	238.828	0.00103343	0.014014	24	20	249.821	0.00643206	0.196356	23.7925	21.2522	1530.91	1.57466e-08	3.92628e-07	23.5783	20.5782	1391.36	256.517	0.184364
Anapc11 //NM_001038230 // anaphase promoting complex subunit 11 //10383423	0.000247018	0.00368568	25.2658	21.5433	16.0165	3.24373e-05	0.00108092	24	23	17.7484	0.00649358	0.196617	24.8598	21.3337	215.142	1.58709e-08	3.95449e-07	24.7085	21.9702	202.814	19.3349	0.095333
Cox5b //NM_009942 // cytochrome c oxidase subunit Vb //10408044	0.000206663	0.00326024	22.6818	0.303198	187.885	3.24373e-05	0.00108092	24	23	172.746	0.00790635	0.206857	23.7925	22.205	4239.66	1.61428e-08	4.01941e-07	23.4914	22.7449	4134.52	213.835	0.0517195
Pcbp4 //NM_021567 // poly(rC) binding protein 4 //10588509	4.84497e-06	0.000261376	22.6818	8.52269	51.0252	0.00136277	0.0172007	24	7	36.2746	0.00803935	0.207884	22.813	8.23117	288.684	1.6165e-08	4.02213e-07	23.165	7.94434	262.707	52.4033	0.199474
Pramef8 //NM_172877 // PRAME family member 8 //10510061	0.000361104	0.00481595	21.0105	2.50096	16.8165	1.08035e-05	0.000506768	26	20	9.19239	0.0136578	0.2549	22.8916	22.7906	169.754	1.62214e-08	4.03334e-07	23.3007	22.6273	161.499	18.4771	0.11441
Lamtor1 //NM_025605 // late endosomal//10460765	0.000308921	0.00431252	24	22.1934	41.9377	3.24373e-05	0.00108092	22	3	39.8808	0.00533441	0.187481	22.3529	1.25183	387.062	1.62695e-08	4.04246e-07	22.7843	0.921159	356.54	51.5938	0.144707
Gtf2ird1 //NM_001081462 // general transcription factor II I repeat domain-containing 1 //10534253	6.25372e-05	0.00137747	23.2093	22.7826	91.9757	0.000173191	0.00372758	24	23	99.5253	0.00495556	0.186178	23.4568	22.6818	479.448	1.63308e-08	4.05487e-07	23.5554	22.8244	419.358	105.632	0.251889
//---////10608646	2.94611e-05	0.000838579	25.5897	2.68315	182.704	9.05964e-05	0.00229107	26	2	172.039	0.0201712	0.304289	25.1418	2.87383	1869.01	1.6377e-08	4.06352e-07	25.5772	2.52466	1757.52	182.481	0.103829
Hist1h3f //NM_013548 // histone cluster 1, H3f //10404028	8.03273e-06	0.000357521	23.2093	20.22	208.076	0.00103343	0.014014	24	20	216.516	0.00652523	0.196953	23.8779	21.2003	1398.93	1.64691e-08	4.08351e-07	23.6957	20.4771	1270.89	223.621	0.175956
Rnf145 //NM_028862 // ring finger protein 145 //10375343	6.87589e-05	0.00147011	21.6957	13.498	152.901	0.000173191	0.00372758	24	11	185.987	0.00457735	0.186178	23.7077	10.3465	662.43	1.65644e-08	4.10428e-07	23.1344	11.633	601.317	173.414	0.28839
Usp6nl //NM_001080548 // USP6 N-terminal like //10469110	0.000125341	0.00225995	20.3673	5.74797	106.423	9.05964e-05	0.00229107	22	4	171.968	0.00482306	0.186178	22.735	2.02873	962.737	1.66367e-08	4.11933e-07	21.7008	3.9983	879.333	173.79	0.197638
//---////10357122	1.87085e-05	0.000624601	21.4624	1.79701	6.95298	0.000584053	0.00915634	24	22	7.33623	0.00506318	0.186178	22.735	0.17593	89.1036	1.67919e-08	4.15485e-07	22.7325	0.0672603	84.067	7.6086	0.0905064
Fam83f //XM_006520727 // family with sequence similarity 83, member F //10425421	1.42e-05	0.000515159	23.2093	20.4289	25.3867	0.000509591	0.00849462	22	0	24.8902	0.00768279	0.204315	22.735	22.051	135.931	1.68672e-08	4.17057e-07	22.6481	21.5273	115.042	27.2559	0.236922
Fxyd1 //NM_019503 // FXYD domain-containing ion transport regulator 1 //10562211	5.02092e-05	0.00119254	23.7619	21.4964	229.259	9.05964e-05	0.00229107	26	21	166.099	0.0122465	0.242077	24.6753	21.3969	3062.91	1.68985e-08	4.17541e-07	24.8124	21.3373	2851.06	261.787	0.0918208
Cyp8b1 //NM_010012 // cytochrome P450, family 8, subfamily b, polypeptide 1 //10597875	0.000102665	0.00195415	24	0.297201	782.479	9.05964e-05	0.00229107	24	1	827.138	0.00600049	0.193459	23.7925	23.1809	4000.52	1.69276e-08	4.17972e-07	23.9308	0.226649	3473.8	912.772	0.262759
Prr16 //AK042678 // proline rich 16 //10455687	3.93415e-05	0.00101585	22.1778	15.0616	109.118	0.000236994	0.00474469	24	13	112.094	0.00604825	0.193459	23.4568	13.0246	1326.12	1.70895e-08	4.21676e-07	23.2115	13.7156	1294.79	120.071	0.0927337
Rmi1 //NM_001168248 // RMI1, RecQ mediated genome instability 1, homolog (S. cerevisiae) //10405628	0.000380621	0.00502166	24.642	21.2941	54.365	1.57188e-05	0.000652157	24	23	58.9904	0.00955571	0.222644	24.7672	21.4194	558.616	1.73063e-08	4.26728e-07	24.4697	21.909	520.772	64.1278	0.12314
Narf //NM_026272 // nuclear prelamin A recognition factor //10383532	1.81147e-05	0.000611088	21.0105	13.0706	196.6	0.000509591	0.00849462	22	13	193.394	0.00620373	0.194179	22.2037	11.95	1036.56	1.7333e-08	4.27092e-07	21.7381	12.6911	933.612	208.465	0.223288
Maff //NM_010755 // v-maf musculoaponeurotic fibrosarcoma oncogene family, protein F (avian) //10425283	1.30966e-05	0.000487382	22.427	10.909	11.2811	0.000509591	0.00849462	24	9	10.8541	0.00863434	0.213493	23.0503	9.57685	77.6851	1.74324e-08	4.29243e-07	23.1591	9.85236	70.7185	12.3274	0.174316
Ppl //NM_008909 // periplakin //10437516	0.000102153	0.0019465	23.2093	15.5092	75.43	3.9235e-05	0.00129051	26	13	83.8629	0.0143945	0.260596	24.0506	15.5848	367.509	1.74514e-08	4.29413e-07	24.42	14.8335	308.677	77.9071	0.252391
Slc9a1 //NM_016981 // solute carrier family 9 (sodium//10508860	0.000109961	0.00205369	24	22.278	27.268	6.48215e-05	0.00180485	26	21	18.5262	0.00812392	0.208395	24.3144	22.1199	307.905	1.75106e-08	4.30571e-07	24.7715	21.8621	285.945	31.855	0.111402
Zbtb7c //NM_145356 // zinc finger and BTB domain containing 7C //10456756	9.61397e-06	0.000399439	20.3673	3.26025	53.0553	0.000584053	0.00915634	20	4	46.5807	0.0103531	0.229143	20.6202	4.25253	228.582	1.75737e-08	4.31229e-07	20.3292	3.83826	206.713	53.1072	0.256912
Actn1 //NM_134156 // actinin, alpha 1 //10401244	2.30718e-05	0.000713339	21.4624	13.2643	129.28	0.000584053	0.00915634	24	11	129.012	0.00431357	0.186088	22.9706	11.0596	832.504	1.75717e-08	4.31229e-07	22.811	11.8083	728.11	146.815	0.201638
Cxadr //NM_001025192 // coxsackie virus and adenovirus receptor //10436608	1.61416e-05	0.000559931	22.1778	0.0851204	157.747	0.000584053	0.00915634	24	21	167.726	0.00616236	0.194179	22.813	22.7681	1071.54	1.75633e-08	4.31229e-07	22.9969	22.0766	959.814	171.579	0.178763
//---////10344309	1.0884e-05	0.0004358	22.9425	19.6941	181.104	0.000584053	0.00915634	24	19	184.449	0.00918258	0.218851	24.5841	17.3803	1139.3	1.764e-08	4.32556e-07	23.8422	18.7381	1004.21	189.864	0.189068
//---////10339322	3.39228e-05	0.000913142	21.4624	1.12544	35.2305	0.000125703	0.00294822	22	1	29.5571	0.0138482	0.255903	22.5042	0.39803	204.046	1.78286e-08	4.36581e-07	21.9889	0.847445	176.657	37.5807	0.212732
Cntfr //NM_001136056 // ciliary neurotrophic factor receptor //10512279	2.13908e-05	0.000680906	23.7619	17.5291	26.1452	0.000173191	0.00372758	22	19	14.0007	0.0159315	0.272213	23.964	16.889	187.836	1.78202e-08	4.36581e-07	23.242	17.8352	175.83	25.7103	0.146223
Gapdh //NM_001289726 // glyceraldehyde-3-phosphate dehydrogenase //10514368	8.15498e-06	0.000359354	22.1778	20.947	324.705	0.00103343	0.014014	22	0	315.582	0.00703865	0.198486	22.8916	20.4932	10825.2	1.79028e-08	4.38094e-07	22.3564	21.1613	10635.3	338.343	0.0318133
Wbscr27 //NM_024479 // Williams Beuren syndrome chromosome region 27 (human) //10526232	7.12509e-05	0.00150977	25.9221	0.332998	74.1011	6.48215e-05	0.00180485	26	0	68.3065	0.0128913	0.248748	24.5841	2.03125	369.061	1.79638e-08	4.39286e-07	25.5021	0.806316	340.185	76.9081	0.226077
Tmem80 //XM_006536252 // transmembrane protein 80 //10558872	0.000223713	0.00343946	24.642	20.6427	49.0936	3.24373e-05	0.00108092	26	20	56.9221	0.00821953	0.209239	24.9531	20.8971	353.464	1.79935e-08	4.39708e-07	25.1984	20.5356	313.907	56.5201	0.180054
Chd7 //NM_001277149 // chromodomain helicase DNA binding protein 7 //10503220	9.78789e-05	0.00189729	23.2093	11.8846	50.2424	6.48215e-05	0.00180485	24	12	42.3911	0.0094225	0.221432	23.6234	10.5077	381.674	1.80312e-08	4.40328e-07	23.6109	11.4684	344.18	58.3034	0.169398
Gm24620 //ENSMUST00000082624 // predicted gene, 24620 //10409014	0.000167384	0.00279939	22.9425	11.128	519.462	4.60327e-05	0.0014122	24	11	481.328	0.00784103	0.20637	23.7925	10.1006	1927.27	1.82067e-08	4.44171e-07	23.5783	10.7513	1646.02	589.773	0.358303
U2af1l4 //NM_170760 // U2 small nuclear RNA auxiliary factor 1-like 4 //10551971	0.00015085	0.00259112	23.2093	0.429744	38.5091	4.60327e-05	0.0014122	24	0	37.5827	0.00870401	0.21447	23.6234	23.0926	370.716	1.82136e-08	4.44171e-07	23.6109	23.5799	346.056	44.4997	0.128591
Mtch1 //NM_019880 // mitochondrial carrier homolog 1 (C. elegans) //10449581	0.00019473	0.00312335	24	21.9544	131.276	4.60327e-05	0.0014122	26	21	137.462	0.00677956	0.197585	24.4037	21.666	1874.14	1.83051e-08	4.46098e-07	24.8012	21.5877	1781.82	152.387	0.0855231
Tma7 //NM_183250 // translational machinery associated 7 homolog (S. cerevisiae) //10596982	5.74837e-05	0.00130101	26.973	19.2383	253.383	9.05964e-05	0.00229107	28	19	268.276	0.0116919	0.239055	27.1984	19.3455	3027.02	1.83376e-08	4.46583e-07	27.3904	19.202	2807.4	286.931	0.102205
Mgea5 //NM_023799 // meningioma expressed antigen 5 (hyaluronidase) //10468089	9.33964e-06	0.00039346	24.95	3.47312	108.113	0.00043513	0.00740617	26	2	85.1357	0.015011	0.263762	24.7672	3.52007	818.272	1.83694e-08	4.46745e-07	25.2391	3.0172	745.924	108.648	0.145655
Foxn3 //NM_183186 // forkhead box N3 //10402066	6.71225e-05	0.00144643	24.0482	4.17968	83.3101	4.60327e-05	0.0014122	24	5	59.6445	0.0197301	0.302301	23.6234	4.25221	853.498	1.83579e-08	4.46745e-07	23.8905	4.47626	803.763	83.5846	0.103992
Otud6b //NM_152812 // OTU domain containing 6B //10511661	5.49374e-05	0.00126186	22.9425	15.3174	103.42	0.000125703	0.00294822	24	14	102.743	0.00885736	0.216469	24.0506	15.8552	1032.52	1.84145e-08	4.47536e-07	23.6644	15.074	942.833	107.943	0.114488
Pxdn //NM_181395 // peroxidasin homolog (Drosophila) //10395103	0.000149418	0.00257273	21.9341	3.072	50.9278	7.77089e-05	0.00214187	24	0	52.3613	0.00527682	0.187125	23.7077	22.9533	326.386	1.84428e-08	4.47918e-07	23.2139	0.795154	296.002	58.7795	0.198578
Arhgef18 //NM_133962 // rho//10569733	0.000227582	0.00347441	23.7619	21.0793	34.4272	2.26744e-05	0.000845086	24	22	38.2898	0.0118836	0.239804	23.964	21.9441	315.48	1.84576e-08	4.47971e-07	23.9086	21.6733	294.155	38.9751	0.132499
Hist1h3f //NM_013548 // histone cluster 1, H3f //10403941	1.08473e-05	0.0004358	23.2093	20.1835	206.666	0.0007792	0.0113036	24	20	214.819	0.00739564	0.200631	23.8779	21.1226	1364.27	1.87853e-08	4.55614e-07	23.6957	20.4389	1236.82	221.825	0.179351
Snx32 //NM_001024560 // sorting nexin 32 //10465089	0.000244166	0.00364925	24.3415	21.6146	22.6405	3.9235e-05	0.00129051	26	21	20.6475	0.00657018	0.19741	25.4302	20.4262	224.95	1.89045e-08	4.58192e-07	25.2572	21.0313	201.975	26.6094	0.131746
Zmat1 //NM_175446 // zinc finger, matrin type 1 //10606770	5.01742e-05	0.00119254	26.6133	18.3799	15.7408	0.000173191	0.00372758	28	18	19.5161	0.00729609	0.200321	26.8687	19.082	106.665	1.90312e-08	4.6095e-07	27.1607	18.5045	92.9971	17.4074	0.187182
Hist1h3a //NM_013550 // histone cluster 1, H3a //10404049	1.11031e-05	0.000442748	22.9425	20.3953	213.836	0.0007792	0.0113036	24	20	222.385	0.0074046	0.200631	23.7925	21.0848	1399.05	1.92132e-08	4.65041e-07	23.5783	20.5032	1274.14	229.256	0.17993
Dhx58 //NM_030150 // DEXH (Asp-Glu-X-His) box polypeptide 58 //10391207	0.000138013	0.00241853	20.1616	6.22801	57.6682	4.60327e-05	0.0014122	24	0	58.902	0.0101258	0.228284	22.5806	0.811563	287.494	1.92874e-08	4.66519e-07	22.2474	2.20216	249.282	64.1248	0.257238
Acss3 //NM_001142804 // acyl-CoA synthetase short-chain family member 3 //10372208	9.35476e-05	0.00183059	24.95	23.9865	93.8301	9.05964e-05	0.00229107	24	2	98.1464	0.00763589	0.203462	23.2925	0.770804	570.831	1.93931e-08	4.68439e-07	24.0808	0.628932	483.435	111.274	0.230174
1500012F01Rik //NM_001081005 // RIKEN cDNA 1500012F01 gene //10478847	3.92795e-05	0.00101572	26.973	1.60879	89.8615	0.000125703	0.00294822	26	4	61.5183	0.0131061	0.250573	25.3333	4.0656	616.683	1.93924e-08	4.68439e-07	26.1021	3.2659	581.354	90.6761	0.155974
H3f3b //NM_008211 // H3 histone, family 3B //10500896	7.18264e-05	0.00151475	23.2093	0.915463	210.801	0.000125703	0.00294822	24	0	210.011	0.00720945	0.199711	23.6234	22.9822	2209.06	1.94972e-08	4.70632e-07	23.6109	0.0960905	2026.49	243.975	0.120393
Aldh8a1 //NM_178713 // aldehyde dehydrogenase 8 family, member A1 //10362052	6.20717e-05	0.00137253	24.3415	23.6662	387.42	0.000236994	0.00474469	24	0	412.88	0.00446541	0.186178	24.7672	22.3609	5705	1.96611e-08	4.74026e-07	24.3696	23.3603	5383.71	458.006	0.0850726
Cobl //NM_001282993 // cordon-bleu WH2 repeat //10384423	0.000169662	0.00282186	22.1778	13.3	27.3071	3.9235e-05	0.00129051	22	14	22.3446	0.00986994	0.225309	21.0777	13.607	373.751	1.96644e-08	4.74026e-07	21.7518	13.6436	361.116	30.2671	0.0838154
Hmgb1 //NM_010439 // high mobility group box 1 //10497483	0.000421723	0.00539381	22.6818	11.4907	258.842	1.08035e-05	0.000506768	24	10	210.081	0.0146209	0.261983	23.2925	10.9821	2530.2	1.99152e-08	4.79422e-07	23.3248	10.8462	2357.37	290.176	0.123093
Ctsl //NM_009984 // cathepsin L //10410124	5.31141e-05	0.00123191	24.0482	1.8908	549.861	0.000173191	0.00372758	24	3	553.806	0.00723806	0.199765	24.4037	1.32552	6549.14	1.99064e-08	4.79422e-07	24.1506	2.07502	6195.01	586.979	0.0947502
Oma1 //NM_025909 // OMA1 homolog, zinc metallopeptidase (S. cerevisiae) //10506415	0.000176374	0.00291275	24.642	21.4932	78.8895	4.60327e-05	0.0014122	26	20	48.3661	0.00821798	0.209239	24.0506	21.8931	524.721	1.99447e-08	4.79807e-07	24.8975	21.1955	438.218	92.4588	0.210988
Gm24620 //ENSMUST00000082624 // predicted gene, 24620 //10507870	0.00022247	0.00343173	22.9425	11.1367	573.586	3.24373e-05	0.00108092	26	6	381.767	0.00926817	0.219546	23.7077	10.1368	2108.48	1.99887e-08	4.80541e-07	24.2167	9.3727	1800	643.969	0.35776
//---////10338398	5.38093e-05	0.00124291	24.95	3.60532	209.105	6.48215e-05	0.00180485	26	2	134.633	0.0193147	0.29992	24.3144	4.40181	1367.53	2.01225e-08	4.8343e-07	25.0881	3.37038	1279.06	209.459	0.16376
Klhl24 //NM_029436 // kelch-like 24 //10434302	2.51128e-05	0.000756704	24.3415	4.19531	573.942	0.000173191	0.00372758	26	2	373.847	0.0155692	0.268596	24.3144	3.10838	2471.75	2.02172e-08	4.85377e-07	24.8853	3.12903	2108.27	579.591	0.274913
Ak3 //NM_021299 // adenylate kinase 3 //10466925	7.16906e-06	0.000332772	23.7619	19.1824	248.766	0.00043513	0.00740617	26	17	293.944	0.0218779	0.316841	24.1379	21.805	5351.23	2.03632e-08	4.88552e-07	24.6333	19.4716	5202.94	264.422	0.0508217
Wdr76 //NM_001290986 // WD repeat domain 76 //10475362	3.7711e-05	0.0009881	21.9341	0.6806	11.3175	0.000173191	0.00372758	24	21	9.86414	0.0104603	0.229632	23.0503	22.7001	91.4839	2.03824e-08	4.88684e-07	22.9948	22.1785	81.7861	12.4755	0.152539
Map2k1 //NM_008927 // mitogen-activated protein kinase kinase 1 //10594447	0.000126332	0.00227436	27.7222	17.9661	77.6107	4.60327e-05	0.0014122	26	20	68.5186	0.011779	0.239417	26.6533	19.3562	987.598	2.04322e-08	4.89546e-07	26.7918	19.1508	915.315	87.219	0.0952885
Heatr5a //NM_177171 // HEAT repeat containing 5A //10400254	1.27823e-05	0.000481081	24.3415	17.3553	71.7774	0.000378646	0.00691837	26	15	70.7814	0.0142136	0.259169	24.0506	16.8628	584.385	2.05127e-08	4.91143e-07	24.7974	16.4853	539.867	72.0115	0.133388
//---////10339456	2.83623e-05	0.000817882	23.4824	22.0003	121.068	0.000205092	0.00435619	24	22	110.963	0.0118829	0.239804	23.4568	22.7474	691.53	2.06024e-08	4.92961e-07	23.6464	22.2532	582.945	139.185	0.238761
6330416G13Rik //NM_144905 // RIKEN cDNA 6330416G13 gene //10505465	7.96973e-05	0.00163988	26.6133	14.4726	19.4971	3.24373e-05	0.00108092	28	13	17.2534	0.026951	0.350167	27.3101	13.2136	180.928	2.07533e-08	4.96236e-07	27.3078	13.5767	164.894	19.8655	0.120474
Gpd2 //NM_001145820 // glycerol phosphate dehydrogenase 2, mitochondrial //10472162	4.16482e-05	0.00105323	23.4824	9.41326	129.129	0.000236994	0.00474469	24	9	136.507	0.00709894	0.198648	23.964	9.6506	846.76	2.08617e-08	4.98493e-07	23.8154	9.35634	725.386	145.196	0.200163
Hectd2 //NM_001163471 // HECT domain containing 2 //10462702	1.86753e-05	0.000624601	25.2658	18.8016	10.2598	0.000509591	0.00849462	28	17	11.3844	0.00748779	0.201483	25.1418	20.5379	107.918	2.11868e-08	5.05923e-07	26.1359	18.9342	100.202	11.0711	0.110488
Hist1h3f //NM_013548 // histone cluster 1, H3f //10408246	1.04228e-05	0.000423795	22.9425	20.4643	206.321	0.00103343	0.014014	24	20	213.794	0.00667584	0.19741	23.8779	21.133	1391.84	2.13636e-08	5.09801e-07	23.6068	20.5426	1269.74	222.013	0.174849
Arl2bp //NM_024191 // ADP-ribosylation factor-like 2 binding protein //10574204	1.96823e-05	0.000643695	21.9341	6.76259	38.043	0.000279578	0.00554416	22	7	33.9411	0.013224	0.251154	22.2781	6.41042	319.71	2.15983e-08	5.15057e-07	22.0707	6.72611	297.213	38.2483	0.12869
//---////10608658	3.10353e-05	0.000863453	24.95	19.1888	459.085	0.000322162	0.00594128	24	21	446.343	0.00729732	0.200321	23.6234	22.2324	5548.12	2.16509e-08	5.15966e-07	24.1911	20.8631	5259.59	514.038	0.0977335
Snf8 //NM_033568 // SNF8, ESCRT-II complex subunit, homolog (S. cerevisiae) //10380591	0.000132299	0.00234899	23.4824	21.1269	34.4262	4.60327e-05	0.0014122	26	20	27.4357	0.0120286	0.240759	24.5841	21.3512	437.541	2.17309e-08	5.17524e-07	24.6888	20.8979	410.141	38.8809	0.0947989
Pgam1 //NM_023418 // phosphoglycerate mutase 1 //10463168	3.1722e-05	0.000875191	21.234	2.29753	120.876	0.000236994	0.00474469	22	2	107.48	0.00976528	0.224516	22.1298	1.21194	1683.64	2.17743e-08	5.17865e-07	21.7879	1.84444	1608.33	126.806	0.0788437
Pgam1 //NM_023418 // phosphoglycerate mutase 1 //10561302	3.1722e-05	0.000875191	21.234	2.29753	120.876	0.000236994	0.00474469	22	2	107.48	0.00976528	0.224516	22.1298	1.21194	1683.64	2.17743e-08	5.17865e-07	21.7879	1.84444	1608.33	126.806	0.0788437
Acsm5 //NM_178758 // acyl-CoA synthetase medium-chain family member 5 //10556701	1.60535e-05	0.000557997	23.4824	8.44297	401.85	0.0007792	0.0113036	26	6	359.14	0.00591047	0.193459	23.6234	8.90549	3866.34	2.19155e-08	5.20874e-07	24.3686	7.88892	3646.65	430.579	0.118075
Gm11168 //ENSMUST00000178348 // predicted gene 11168 //10582884	0.000331578	0.00453464	26.6133	20.0165	118.568	2.26744e-05	0.000845086	26	21	105.925	0.00986113	0.225309	26.0274	20.311	230.778	2.19715e-08	5.21857e-07	26.2136	20.4482	145.437	139.134	0.956656
Serf2 //NM_001290837 // small EDRK-rich factor 2 //10504398	9.29427e-06	0.000392013	22.6818	20.9795	80.9062	0.00136277	0.0172007	22	0	76.014	0.00587161	0.193459	22.5806	0.418159	1010.06	2.20341e-08	5.22993e-07	22.4208	22.0043	978.404	86.0215	0.0879202
//---////10344323	2.58803e-05	0.000770686	24.95	16.1997	345.107	0.000173191	0.00372758	26	15	298.965	0.0166827	0.277772	24.6753	15.6946	2276.55	2.21446e-08	5.25265e-07	25.2084	15.6514	2032.67	346.079	0.170259
Snora73a //NR_028512 // small nucleolar RNA, H//10516908	5.24784e-05	0.00122355	22.6818	11.4916	831.187	0.000173191	0.00372758	26	7	774.565	0.00829528	0.209516	23.5398	10.33	2750.45	2.23125e-08	5.28578e-07	24.0739	9.83443	2092.66	942.487	0.450377
Nabp1 //NM_028696 // nucleic acid binding protein 1 //10354418	6.34017e-05	0.00138931	24	9.78027	129.168	0.000205092	0.00435619	24	10	150.684	0.0058113	0.193459	24.0506	10.0343	712.919	2.23592e-08	5.28578e-07	24.0169	9.93813	592	150.807	0.254742
Gm23444 //ENSMUST00000082922 // predicted gene, 23444 //10347220	0.000129164	0.00231129	26.973	5.34754	310.58	9.05964e-05	0.00229107	26	8	261.347	0.00646678	0.196356	25.5278	7.66667	2130.69	2.23883e-08	5.28578e-07	26.1669	7.04806	1967.53	357.27	0.181583
Gm23444 //ENSMUST00000082922 // predicted gene, 23444 //10347224	0.000129164	0.00231129	26.973	5.34754	310.58	9.05964e-05	0.00229107	26	8	261.347	0.00646678	0.196356	25.5278	7.66667	2130.69	2.23883e-08	5.28578e-07	26.1669	7.04806	1967.53	357.27	0.181583
Gm23444 //ENSMUST00000082922 // predicted gene, 23444 //10379650	0.000129164	0.00231129	26.973	5.34754	310.58	9.05964e-05	0.00229107	26	8	261.347	0.00646678	0.196356	25.5278	7.66667	2130.69	2.23883e-08	5.28578e-07	26.1669	7.04806	1967.53	357.27	0.181583
Scnm1 //NM_001163573 // sodium channel modifier 1 //10500091	0.000392016	0.00511857	23.2093	0.627725	76.553	1.57188e-05	0.000652157	24	0	62.4375	0.0122435	0.242077	23.8779	22.9964	612.79	2.23264e-08	5.28578e-07	23.6957	23.6183	570.451	88.7216	0.155529
Gapdh //NM_001289726 // glyceraldehyde-3-phosphate dehydrogenase //10528167	6.60966e-06	0.00031809	22.427	21.2783	396.801	0.00233065	0.0258077	22	1	414.86	0.00490767	0.186178	22.8916	21.7243	13250.9	2.2369e-08	5.28578e-07	22.4395	22.0048	13002.2	421.07	0.0323846
//---////10343233	1.59042e-05	0.000555837	21.9341	6.39563	194.891	0.00043513	0.00740617	22	7	175.504	0.0110203	0.235689	22.1298	6.101	2329.13	2.2549e-08	5.3202e-07	22.0213	6.49941	2212.26	196.209	0.0886916
Prepl //NM_001163622 // prolyl endopeptidase-like //10453373	4.88618e-05	0.00116835	24.3415	20.1827	112.964	0.000125703	0.00294822	26	20	109.319	0.0125204	0.245141	24.1379	21.7483	952.005	2.27218e-08	5.3574e-07	24.8265	20.6806	859.59	125.671	0.146198
Mrpl35 //NM_025430 // mitochondrial ribosomal protein L35 //10545339	9.49903e-05	0.00185311	24	22.53	67.0387	7.77089e-05	0.00214187	24	23	60.5991	0.0104676	0.229632	23.6234	22.5611	978.535	2.28211e-08	5.37725e-07	23.8745	22.6976	910.785	79.3262	0.0870965
Dnm1l //NM_001025947 // dynamin 1-like //10437992	0.000100687	0.00192785	22.6818	22.2125	118.899	9.05964e-05	0.00229107	24	22	122.064	0.00852056	0.212413	23.4568	21.8656	1611.81	2.29445e-08	5.40273e-07	23.3795	22.0386	1504.47	132.232	0.0878928
Cobll1 //NM_027225 // Cobl-like 1 //10483178	1.13763e-05	0.000448555	21.9341	11.79	201.724	0.00136277	0.0172007	24	9	202.409	0.00505366	0.186178	22.6576	10.4692	1376.67	2.31138e-08	5.4339e-07	22.8639	10.4802	1296.07	217.487	0.167804
//---////10341427	7.5067e-06	0.000343954	23.4824	19.5184	136.19	0.00178703	0.0210605	24	19	143.808	0.0058383	0.193459	23.1304	20.9829	977.021	2.31058e-08	5.4339e-07	23.5376	19.8437	919.486	142.799	0.155303
Gapdh //NM_001289726 // glyceraldehyde-3-phosphate dehydrogenase //10374764	1.20214e-05	0.000467138	22.1778	21.2645	329.01	0.00103343	0.014014	22	0	331.562	0.00630922	0.19524	23.1304	21.0598	10821.5	2.31227e-08	5.4339e-07	22.4361	21.4593	10616.5	347.178	0.0327017
Mlh1 //NM_026810 // mutL homolog 1 (E. coli) //10597288	3.56436e-05	0.000946392	21.4624	1.52175	44.1684	0.000173191	0.00372758	22	1	39.3858	0.0127224	0.247034	21.626	2.11001	320.86	2.31649e-08	5.44023e-07	21.6961	1.54708	284.836	46.422	0.162978
Trp53bp1 //NM_001290830 // transformation related protein 53 binding protein 1 //10486722	0.000603102	0.00687084	21.0105	4.87519	17.349	1.08035e-05	0.000506768	24	0	18.5262	0.012152	0.241249	23.1304	23.0135	224.225	2.33383e-08	5.47733e-07	22.7137	1.54484	210.72	19.9744	0.0947916
Smim19 //NM_001012667 // small integral membrane protein 19 //10577528	4.28248e-05	0.0010663	23.2093	6.1185	109.893	9.05964e-05	0.00229107	24	5	76.014	0.0205501	0.307266	23.7077	4.78646	1158.3	2.34874e-08	5.5087e-07	23.639	5.30745	1100.45	110.836	0.100719
Fbxo22 //NM_028049 // F-box protein 22 //10585509	6.52879e-05	0.00142067	24	21.0666	194.867	0.000173191	0.00372758	26	20	220.617	0.00712725	0.198914	24.2259	21.5729	2710.64	2.37199e-08	5.55955e-07	24.742	20.9461	2537.91	221.469	0.0872645
Gstcd //NM_026231 // glutathione S-transferase, C-terminal domain containing //10502257	0.000180004	0.00295348	21.234	3.54077	6.65611	6.48215e-05	0.00180485	24	23	6.22254	0.00695283	0.198043	23.1304	22.8474	134.293	2.38648e-08	5.58984e-07	22.7882	0.769781	128.4	7.73559	0.060246
Chn2 //NM_023543 // chimerin 2 //10538356	0.000185219	0.00301127	20.1616	15.1268	166.439	4.60327e-05	0.0014122	24	12	150.119	0.0095669	0.222644	22.2781	12.4087	1508.76	2.39842e-08	5.6141e-07	22.1466	13.2211	1375.84	188.639	0.137108
Sod2 //NM_013671 // superoxide dismutase 2, mitochondrial //10441815	2.21588e-05	0.000697236	25.2658	18.1961	231.903	0.000173191	0.00372758	28	16	226.981	0.0214303	0.314224	26.0274	19.2846	5460.17	2.4166e-08	5.65293e-07	26.4311	17.962	5265.56	247.233	0.0469528
Sgpl1 //NM_009163 // sphingosine phosphate lyase 1 //10369413	5.21546e-05	0.00122242	22.9425	22.1525	241.668	0.000236994	0.00474469	24	22	234.83	0.00665883	0.19741	23.2112	22.8572	1706.45	2.41828e-08	5.65315e-07	23.3846	22.3495	1564.55	271.003	0.173215
//---////10343808	0.000165913	0.00278265	24.642	19.4053	43.3866	4.60327e-05	0.0014122	26	20	58.8313	0.0108511	0.233973	25.1418	20.189	311.159	2.43362e-08	5.68527e-07	25.2613	19.8699	286.765	47.6222	0.166067
Gapdh //NM_001289726 // glyceraldehyde-3-phosphate dehydrogenase //10565921	1.01266e-05	0.000415295	22.427	21.0301	366.334	0.00136277	0.0172007	24	21	352.723	0.0060358	0.193459	23.0503	21.1378	12714.8	2.44495e-08	5.70799e-07	23.1591	21.0739	12488.8	387.865	0.0310569
Rbmxl1 //NM_001252089 // RNA binding motif protein, X linked-like-1 //10580986	0.000397198	0.00515995	21.0105	4.60599	72.1373	3.24373e-05	0.00108092	24	0	76.5797	0.00650857	0.196617	23.3743	23.1583	922.881	2.46007e-08	5.71701e-07	22.795	1.44722	872.306	85.5677	0.0980937
Gapdh //NM_001289726 // glyceraldehyde-3-phosphate dehydrogenase //10480032	6.90882e-06	0.00032412	22.1778	21.4108	382.225	0.00233065	0.0258077	24	20	417.953	0.00520165	0.186178	22.9706	21.4169	12916.9	2.45739e-08	5.71701e-07	23.0495	20.9984	12674.9	406.521	0.032073
Gapdh //NM_001289726 // glyceraldehyde-3-phosphate dehydrogenase //10491967	6.90882e-06	0.00032412	22.1778	21.4108	382.225	0.00233065	0.0258077	24	20	417.953	0.00520165	0.186178	22.9706	21.4169	12916.9	2.45739e-08	5.71701e-07	23.0495	20.9984	12674.9	406.521	0.032073
Gapdh //NM_001289726 // glyceraldehyde-3-phosphate dehydrogenase //10496626	6.90882e-06	0.00032412	22.1778	21.4108	382.225	0.00233065	0.0258077	24	20	417.953	0.00520165	0.186178	22.9706	21.4169	12916.9	2.45739e-08	5.71701e-07	23.0495	20.9984	12674.9	406.521	0.032073
Gapdh //NM_001289726 // glyceraldehyde-3-phosphate dehydrogenase //10501857	6.90882e-06	0.00032412	22.1778	21.4108	382.225	0.00233065	0.0258077	24	20	417.953	0.00520165	0.186178	22.9706	21.4169	12916.9	2.45739e-08	5.71701e-07	23.0495	20.9984	12674.9	406.521	0.032073
Gapdh //NM_001289726 // glyceraldehyde-3-phosphate dehydrogenase //10545765	6.90882e-06	0.00032412	22.1778	21.4108	382.225	0.00233065	0.0258077	24	20	417.953	0.00520165	0.186178	22.9706	21.4169	12916.9	2.45739e-08	5.71701e-07	23.0495	20.9984	12674.9	406.521	0.032073
Gapdh //NM_001289726 // glyceraldehyde-3-phosphate dehydrogenase //10422655	1.25243e-05	0.000479115	21.6957	21.5695	283.014	0.0007792	0.0113036	22	0	280.156	0.00859131	0.213277	22.2781	21.4701	10496.8	2.45968e-08	5.71701e-07	21.9912	21.6831	10338.4	293.674	0.0284061
Reep4 //NM_180588 // receptor accessory protein 4 //10416290	4.12028e-05	0.00104943	23.2093	1.52768	53.1307	0.000322162	0.00594128	24	0	53.3866	0.00633684	0.195383	23.4568	0.21216	373.347	2.46703e-08	5.72943e-07	23.5554	0.585289	331.039	60.9181	0.184021
Rmrp //NR_001460 // RNA component of mitochondrial RNAase P //10512487	0.000170753	0.00283706	24	10.613	375.533	3.24373e-05	0.00108092	24	11	353.129	0.0152585	0.26557	24.0506	9.77364	2787.16	2.47774e-08	5.74966e-07	24.0169	10.4634	2480.53	443.086	0.178625
Hook1 //NM_030014 // hook homolog 1 (Drosophila) //10506004	4.17981e-05	0.00105477	21.9341	16.6306	110.777	0.000173191	0.00372758	24	14	119.572	0.011681	0.23897	23.0503	16.5235	1193.16	2.47897e-08	5.74966e-07	22.9948	15.8149	1133.44	112.442	0.0992038
Fermt2 //NM_146054 // fermitin family homolog 2 (Drosophila) //10419223	7.3599e-05	0.00153911	23.4824	0.978975	406.85	0.000236994	0.00474469	24	1	432.272	0.00488303	0.186178	23.964	22.7095	2686.59	2.49546e-08	5.78037e-07	23.8154	0.256098	2379.85	470.225	0.197586
Lman2 //NM_025828 // lectin, mannose-binding 2 //10409434	2.85215e-05	0.00082111	22.1778	21.1482	247.291	0.000236994	0.00474469	22	0	232.567	0.0125948	0.245984	22.3529	21.6184	3032.32	2.49442e-08	5.78037e-07	22.1769	21.5903	2872.87	258.295	0.0899081
n-R5s210 //ENSMUST00000177688 // nuclear encoded rRNA 5S 210 //10345527	9.00775e-05	0.00179345	26.2632	6.72671	23.2813	0.000173191	0.00372758	26	8	23.0517	0.00548115	0.188584	25.3333	8.31264	119.062	2.50451e-08	5.7954e-07	25.8655	7.69251	100.476	27.3255	0.271961
Pnpla6 //NM_001122818 // patatin-like phospholipase domain containing 6 //10569786	5.04354e-06	0.000268455	22.9425	19.9238	125.706	0.00178703	0.0210605	24	19	128.764	0.00949025	0.221997	23.3743	20.5881	749.124	2.50521e-08	5.7954e-07	23.439	19.8582	675.534	131.83	0.19515
Cox20 //NM_025511 // COX20 Cox2 chaperone //10352127	0.000103222	0.00196161	22.427	1.25187	144.396	0.000125703	0.00294822	24	23	145.876	0.00662949	0.19741	23.3743	22.9189	1092.74	2.51824e-08	5.81861e-07	23.2671	23.2194	1018.08	163.29	0.16039
Gusb //NM_010368 // glucuronidase, beta //10534102	2.85435e-05	0.00082111	25.2658	16.2161	46.3852	0.000173191	0.00372758	26	15	51.5481	0.0174029	0.283435	24.6753	16.3439	390.081	2.51852e-08	5.81861e-07	25.3137	15.877	363.589	46.3325	0.127431
Gm26448 //ENSMUST00000082446 // predicted gene, 26448 //10590265	0.000103478	0.00196306	22.1778	12.8908	65.6982	0.000236994	0.00474469	24	12	79.4258	0.00352119	0.181392	24.2259	10.116	472.236	2.52717e-08	5.83481e-07	23.4679	11.7251	425.714	75.866	0.178209
Pabpc4 //NM_130881 // poly(A) binding protein, cytoplasmic 4 //10421917	9.84627e-05	0.00190241	23.4824	11.7917	75.1255	0.000173191	0.00372758	24	11	88.954	0.00509299	0.186178	23.6234	11.054	997.739	2.54051e-08	5.86181e-07	23.7019	11.2847	948.534	87.2735	0.0920089
Gm23297 //ENSMUST00000083184 // predicted gene, 23297 //10569456	0.000361032	0.00481595	27.7222	5.37394	102.925	2.75559e-05	0.00101112	28	6	90.2268	0.0087363	0.215116	25.5278	8.2127	928.878	2.54222e-08	5.86195e-07	27.0834	6.56792	867.901	118.464	0.136495
Ctps2 //NM_001168568 // cytidine 5-triphosphate synthase 2 //10603026	7.68245e-05	0.00158812	22.9425	6.39004	39.8503	4.60327e-05	0.0014122	24	5	27.0822	0.0247408	0.336907	23.2112	5.8811	290.968	2.55781e-08	5.89407e-07	23.3846	5.77125	271.439	40.0736	0.147634
Zfp937 //NM_001142411 // zinc finger protein 937 //10476939	0.000117195	0.00214351	22.9425	21.7948	52.526	0.000125703	0.00294822	24	21	64.7887	0.00597318	0.193459	24.4936	20.6225	423.723	2.57124e-08	5.92119e-07	23.812	21.1619	382.048	59.4726	0.155668
Gapdh //NM_001289726 // glyceraldehyde-3-phosphate dehydrogenase //10368612	1.20574e-05	0.000467534	21.6957	21.554	303.433	0.000584053	0.00915634	22	21	270.68	0.0125342	0.245276	21.8391	21.5312	9961.66	2.57854e-08	5.93414e-07	21.8449	21.3641	9798.31	310.486	0.0316877
[truncated: 5,519 more rows]

## Sheet: adrenal
GeneID	ARS_pvalue	ARS_BH.Q	ARS_period	ARS_adjphase	ARS_amplitude	JTK_pvalue	JTK_BH.Q	JTK_period	JTK_adjphase	JTK_amplitude	LS_pvalue	LS_BH.Q	LS_period	LS_adjphase	LS_amplitude	meta2d_pvalue	meta2d_BH.Q	meta2d_period	meta2d_phase	meta2d_Base	meta2d_AMP	meta2d_rAMP	Column1
[truncated: 2,446 more rows]

[truncated: 10 more sheets: hypothalamus, brown fat, aorta, heart, lung, muscle, brain stem, white fat, cerebellum, kidney]
