# Supplementary material for: Methyl Metabolism and the Clock: An Ancient Story With New Perspectives
Source: J Biol Rhythms. 2022 Apr 5;37(3):235–48. doi: 10.1177/07487304221083507 (PMC9160962; doi:10.1177/07487304221083507)
Supplement: sj-xlsx-2-jbr-10.1177_07487304221083507 – for Methyl Metabolism and the Clock: An Ancient Story With New Perspectives [file sj-xlsx-2-jbr-10.1177_07487304221083507.xlsx]

## Sheet: liver BP
GO Term	Study #	Study Freq.	Pop. Freq.	Enrichment	p-value	q-value	name	gene products
GO:0007623	67	0.014	0.0057	2.45614	1.71e-14	9.57e-13	circadian rhythm	Thrap3,Bdnf,Naglu,Nampt,Nrip1,Cry1,Cry2,Ahr,Clock,Prmt5,Mycbp2,Dbp,Dyrk1a,Hdac1,Ppp1ca,Creb1,Mtnr1a,Nr0b2,Nr1d2,Nr1d1,Mttp,Usp2,Ppara,Kdm5a,Maged1,Klf10,Top1,Csnk1d,Arntl,Atf5,Atf4,Ngfr,Impdh2,Mat2a,Kcnma1,Dhx9,Nono,Kdm2a,Ndufa9,Ncoa2,Mta1,Mettl3,Srrd,Id2,Crem,Ppp1cc,Npas2,Egr1,Ahcy,Nfil3,Trp53,Rorc,Rora,Igf1,Pml,Ass1,Per2,Per1,Per3,Bhlhe41,Hnrnpd,Mybbp1a,Fas,Hnf1b,Ciart,Mapk10,Srebf1
GO:0048511	103	0.022	0.011	2	3.58e-13	1.79e-11	rhythmic process	Enox2,Suv39h1,Mapk9,Sgpl1,Naglu,Nampt,Nrip1,Ahr,Clock,Mycbp2,Prkaa2,Ppp1ca,Fbxl21,Usp2,Btrc,Atf5,Atf4,Ngfr,Dhx9,Nono,Prkdc,Mettl3,Sp1,Id2,Crem,Atg7,Npas2,Egr1,Fzd4,Trp53,Rorc,Rora,Fbxl3,Igf1,Esr1,Dnm1l,Crebbp,Stat5a,Stat5b,Hnrnpd,Mybbp1a,Hnf1b,Ezh2,Ccar2,Thrap3,Bdnf,Cry1,Cry2,Csnk2a1,Ddb1,Prmt5,Dbp,Dyrk1a,Hdac1,Nfkb2,Foxo3,Creb1,Mtnr1a,Nr0b2,Nr1d2,Nr1d1,Mttp,Plekha1,Ppara,Kdm5b,Kdm5a,Maged1,Klf10…
GO:9999999	32	0.0067	0.0021	3.19048	1.83e-11	7.84e-10	C1_metabolism	Slc46a1,Mthfd1l,Mat2a,Amd2,Tat,Aldh7a1,Srm,Ahcyl2,Dhfr,Ahcyl1,Mtap,Bhmt,Shmt2,Slc25a26,Cbs,Mtfmt,Shmt1,Bhmt2,Slc19a1,Gart,Ahcy,Mtrr,Gldc,Amt,Mthfd1,Mthfd2,Atic,Cth,Fpgs,Mat1a,Mthfr,Slc25a32
GO:0030522	40	0.0084	0.0035	2.4	5.91e-09	1.86e-07	intracellular receptor signaling pathway	Wbp2,Dnaja1,Zmiz1,Phb,Ywhah,Rhoa,Cyp26b1,Ddx17,Fam120b,Ripk2,Mavs,Ddx58,Rwdd1,Ubr5,Rarb,Rnf34,Arid1a,Ifih1,Thrb,Rnf135,Thra,Gper1,Nr1h2,Ppargc1b,Rora,Esr1,Fkbp4,Kdm3a,Rela,Nfkbia,Pml,Rxra,Cyp26a1,Calcoco1,Tifa,Klf9,Stat3,Actn4,Rxrg,Daxx
GO:0001889	34	0.0071	0.0034	2.08824	4.36e-06	8.46e-05	liver development	Mpst,Icmt,Man2a1,Ahr,Cebpb,Gfer,Cebpa,Zmpste24,Sp1,Cited2,Nf1,Hes1,Asl,Atg7,Rpgrip1l,Ccnd1,Lsr,Acadm,Sod2,Rela,Aacs,Klf1,Stat5b,Rhbdd3,Cobl,Gata6,Hnf1a,Smarca4,Hnf1b,Met,Arf6,Ezh2,Itpr1,Ezh1
GO:0006783	14	0.0029	0.0009	3.22222	4.85e-06	9.29e-05	heme biosynthetic process	Slc11a2,Uros,Cox10,Snx3,Tmem14c,Alas1,Alas2,Hmbs,Cox15,Srrd,Slc25a39,Hnf1a,Urod,Fxn
GO:0106118	11	0.0023	0.0007	3.28571	8.02e-05	0.00114	regulation of sterol biosynthetic process	Fdps,Sec14l2,Por,Scp2,Scap,Erlin2,Dhcr7,Cyp7a1,Fgf1,Sod1,Srebf1
GO:0032000	8	0.0017	0.0004	4.25	8.17e-05	0.00115	positive regulation of fatty acid beta-oxidation	Fabp1,Abcd2,Cpt1a,Akt2,Acsl5,Irs2,Abcd1,Plin5
GO:0045542	7	0.0015	0.0003	5	8.82e-05	0.00122	positive regulation of cholesterol biosynthetic process	Fdps,Sec14l2,Por,Scp2,Cyp7a1,Fgf1,Srebf1
GO:0030511	15	0.0031	0.0012	2.58333	9.01e-05	0.00124	positive regulation of transforming growth factor beta receptor signaling pathway	Got1,Itga8,Adam17,Npnt,Rnf111,Stk11,Hsp90ab1,Flcn,Crebbp,Smad4,Cited2,Furin,Thbs1,Cdkn2b,Men1
GO:0007044	18	0.0038	0.0016	2.375	9.53e-05	0.00131	cell-substrate junction assembly	Dst,Rcc2,Fn1,Itga5,Cttn,Rhod,Ajuba,Fermt2,Bcr,Arhgap6,Lama3,Actn1,Ptprk,Ston1,Sorbs1,Coro2b,Tns1,Plec
GO:0006984	14	0.0029	0.0011	2.63636	0.000144	0.0019	ER-nucleus signaling pathway	Trp53,Atp2a2,Tmed2,Srebf2,Ppp1r15b,Bcl2l11,Insig1,Arhgef10l,Insig2,Scap,Erlin2,Atg10,Atf4,Srebf1
GO:0033209	18	0.0038	0.0016	2.375	0.000147	0.00193	tumor necrosis factor-mediated signaling pathway	Txndc17,Ikbkb,Krt18,Traf3,Trp53,Traf5,Krt8,Ilk,Rela,Nfkbia,Lims1,Aim2,Tnfrsf1a,Actn4,Chuk,Commd7,Foxo3,Tjp2
GO:0031063	15	0.0031	0.0012	2.58333	0.000152	0.00198	regulation of histone deacetylation	Tada3,Trp53,Prkd1,Prkd2,Lpin1,Zbtb7b,Pml,Kdm5a,Akap8l,Prmt6,Sphk2,BC004004,Lrrk2,Vegfa,Srebf1
GO:0008286	25	0.0052	0.0026	2	0.000215	0.00268	insulin receptor signaling pathway	Grb7,Csrp3,Insr,Grb14,Irs2,Grb10,Appl1,Bcar1,Plcb1,Ptpn1,Stxbp4,Akt2,Pdk4,Akt1,Foxo3,Ptpra,Srsf3,Ndel1,Bcar3,Gsk3a,Zfp106,Sorbs1,Pik3r1,Pik3r3,Srebf1
GO:1900087	18	0.0038	0.0016	2.375	0.000222	0.00275	positive regulation of G1/S transition of mitotic cell cycle	Lsm10,Ccnd1,Rdx,Apex1,Eif4g1,Dbf4,Adam17,Fgf10,Plcb1,Crebbp,Mtbp,Ankrd17,Mdm2,Larp7,Ube2e2,Akt1,Plrg1,Hyal1
GO:0032392	17	0.0036	0.0015	2.4	0.000235	0.00288	DNA geometric change	Rad50,Blm,Mcm7,Ssbp1,Trp53,Dhx9,Ercc3,Smarcal1,Ddx11,Dhx36,Hmgb1,Mcm4,Ddx1,Recql,Mre11a,Pot1a,Mcm2
GO:0070213	8	0.0017	0.0005	3.4	0.000246	0.00299	protein auto-ADP-ribosylation	Parp12,Parp3,Parp6,Tnks2,Parp16,Parp1,Parp10,Parp11
GO:1902041	21	0.0044	0.0021	2.09524	0.000249	0.00299	regulation of extrinsic apoptotic signaling pathway via death domain receptors	Fgb,Fga,Tnfrsf22,Fgg,Tmc8,Timp3,Stx4a,Stk4,Pea15a,Brca1,Dapk1,Park7,Serpine1,Cflar,Psen2,Rnf34,Rffl,Skil,Thbs1,Faim,Atf3
GO:1905515	22	0.0046	0.0022	2.09091	0.00031	0.00365	non-motile cilium assembly	Ift52,Bbs2,Cc2d2a,Bbs10,Mkks,Arl13b,Dync2h1,Ahi1,Ift172,Ttc8,Mapre1,Ift140,Tbc1d32,Mks1,Tmem107,Ift80,Tmem216,Csnk1d,Rpgrip1l,Ift122,Bbs4,Tmem80
GO:0006267	6	0.0013	0.0003	4.33333	0.000385	0.00441	pre-replicative complex assembly involved in nuclear cell cycle DNA replication	Mcm7,Orc3,Mcm3,Mcm4,Mcm5,Mcm2
GO:0150104	6	0.0013	0.0003	4.33333	0.000385	0.00441	transport across blood-brain barrier	Mfsd2a,Abcc2,Lrp1,Slc1a5,Abcb1a,Abcg2
GO:0033299	6	0.0013	0.0003	4.33333	0.000385	0.00441	secretion of lysosomal enzymes	Bloc1s3,Hps1,Bloc1s6,M6pr,Lyst,Nagpa
GO:0000086	18	0.0038	0.0017	2.23529	0.000476	0.00523	G2/M transition of mitotic cell cycle	Lats1,Fbxl12,Fbxl15,Chek2,Fbxl18,Fbxl3,Calm2,Abcb1a,Tpd52l1,Calm1,Plcb1,Ccny,Ppm1d,Cdkn1a,Cdkn2b,Skp2,Fbxl21,Arpp19
GO:2000059	21	0.0044	0.0021	2.09524	0.00048	0.00527	negative regulation of ubiquitin-dependent protein catabolic process	Pdcl3,Rpl5,Rps7,Hfe,Taf9,Styx,Csnk2a2,Csnk2a1,Hsp90ab1,Pml,Bag6,Ubxn1,Rpl11,Sufu,Rpl23,Psen1,Park7,Psen2,Clec16a,Ccar2,Taf1
GO:0040001	17	0.0036	0.0016	2.25	0.00052	0.00568	establishment of mitotic spindle localization	Cenpa,Nsfl1c,Actr1b,Nde1,Cdk5rap2,Spry1,Pafah1b1,Kpnb1,Fgf10,Ndel1,Itgb1,Gpsm2,Zw10,Nusap1,Numa1,Insc,Ubxn2b
GO:0070988	22	0.0046	0.0023	2	0.000574	0.00616	demethylation	Alkbh3,Alkbh2,Apex1,Pagr1a,Tet2,Kdm1b,Kdm2a,Kdm3b,Kdm3a,Kdm4a,Kdm5b,Apobec1,Mmachc,Kdm5a,Kdm7a,Cyp3a59,Por,Ube2b,Cyp3a13,Cyp3a25,Jmjd1c,Hsf4
GO:0070723	11	0.0023	0.0008	2.875	0.000595	0.00637	response to cholesterol	F7,Gramd1c,Smo,Lrp6,Inhbb,Ces1d,Cyp7a1,Tgfbr1,Ccr5,Nfe2l1,Tgfbr2
GO:0060487	15	0.0031	0.0013	2.38462	0.000599	0.00639	lung epithelial cell differentiation	Creb1,Thrb,Ncor2,Thra,Fndc3b,Igf1,Rbpj,Fgf10,Foxa2,Gpsm2,Numa1,Insc,Gata6,Sox9,Foxp1
GO:1901298	8	0.0017	0.0005	3.4	0.000608	0.00645	regulation of hydrogen peroxide-mediated programmed cell death	Trap1,Hsph1,Park7,Glrx,Endog,Hdac6,Met,Foxo3
GO:0090169	14	0.0029	0.0012	2.41667	0.000628	0.0066	regulation of spindle assembly	Senp6,Mapk15,Rnf4,Chmp5,Dync1h1,Gpsm2,Cep97,Chmp2a,Vps4b,Tpr,Chmp4b,Numa1,Rcc1,Chmp2b
GO:2000772	18	0.0038	0.0018	2.11111	0.000677	0.00695	regulation of cellular senescence	Suv39h1,Slc30a10,Icmt,Nek4,Plk2,Trp53,Nampt,Zfp277,Ybx1,Ypel3,Zkscan3,Zmpste24,Rbl1,Cdk6,Prkdc,Pnpt1,Kras,Arntl
GO:0032481	21	0.0044	0.0022	2	0.00088	0.00876	positive regulation of type I interferon production	Ifih1,Rnf135,Dhx9,Polr3b,Zfp64,Polr3c,Irak1,Polr3g,Flot1,Myd88,Mavs,Ddx58,Dhx58,Dhx36,Hmgb1,Tlr8,Zbtb20,Chuk,Zc3hav1,Pqbp1,Hspd1
GO:0061842	15	0.0031	0.0014	2.21429	0.000896	0.00888	microtubule organizing center localization	Ift20,Sun2,Sun1,Nde1,Pafah1b1,Ndel1,Plxna2,Ccdc141,Fhod1,Dlg1,Gpsm2,Arpc5,Pard3b,Syne1,Syne2
GO:0051006	7	0.0015	0.0004	3.75	0.0009	0.0089	positive regulation of lipoprotein lipase activity	Nr1h3,Apoc2,Nr1h2,Lmf1,Abhd5,Apoa4,Apoa5
GO:0045197	18	0.0038	0.0018	2.11111	0.000947	0.00931	establishment or maintenance of epithelial cell apical/basal polarity	Synj2bp,Ift20,Slc9a3r1,Pdzd11,Msn,Ilk,Rhoa,Mark2,Pdcd6ip,Dlg1,Ttc8,Dlg3,Ptk7,Fat1,Lin7b,Pard3b,Camsap3,Lin7c
GO:0061028	14	0.0029	0.0013	2.23077	0.00096	0.00941	establishment of endothelial barrier	Mfsd2a,Rap1b,Rdx,Msn,Myadm,Myd88,Ptprs,Ppp1r16b,Rapgef1,Pde2a,Fasn,Cldn1,Robo4,Tjp2
GO:0031529	13	0.0027	0.0011	2.45455	0.00101	0.0098	ruffle organization	Palld,Tpm1,Plekha1,Lpin1,Mtor,Inpp5k,Bag4,Pdgfrb,Tcirg1,Ston1,Coro1b,Arf6,Inppl1
GO:0072583	13	0.0027	0.0011	2.45455	0.00101	0.0098	clathrin-dependent endocytosis	Ap2m1,Picalm,Dnajc6,Dll1,Itsn1,Gak,Ap2a2,Ap2a1,Ap2b1,Clta,Itsn2,Cltb,Btbd8

## Sheet: Wfat BP
GO Term	Study #	Study Freq.	Pop. Freq.	Enrichment	p-value	q-value	name	gene products
GO:0007623	27	0.022	0.0057	3.85965	1.35e-09	8.69e-08	circadian rhythm	Mat2a,Nampt,Nrip1,Cry1,Cry2,Clock,Setx,Rai1,Dbp,Mettl3,Npas2,Nfil3,Nr1d2,Nr1d1,Usp2,Rorc,Ppara,Gpr157,Per2,Per1,Ntrk2,Per3,Bhlhe41,Top1,Arntl,Ciart,Srebf1
GO:0048511	37	0.03	0.011	2.72727	2.73e-08	1.37e-06	rhythmic process	Hlf,Mat2a,Nampt,Nrip1,Cry1,Cry2,Clock,Setx,Rai1,Dbp,Prkaa1,Mettl3,Nfkb2,Fbxl21,Npas2,Nfil3,Nr1d2,Nr1d1,Usp2,Rorc,Ppara,Gpr157,Esr1,Per2,Per1,Ntrk2,Per3,Tef,Bhlhe41,Lep,Top1,Btrc,Arntl,Ciart,Ezh2,Ccar2,Srebf1
GO:0001525	35	0.028	0.012	2.33333	1.63e-06	5.9e-05	angiogenesis	Efna1,Arhgap24,Aplnr,Fgf2,Angptl4,Elk3,Apln,Angptl2,Ccbe1,Dll4,Hif1a,Cyp1b1,Rhoj,Loxl2,Ccl2,Dab2ip,Angpt2,Casp8,Mapk14,Col4a1,Col4a2,Dysf,Cspg4,Rbpj,B4galt1,Apold1,Enpep,Plxnd1,Notch1,Lep,Prkca,Anxa2,Thbs1,Glul,E2f7
GO:2000323	5	0.004	0.0003	13.3333	2.17e-06	7.58e-05	negative regulation of glucocorticoid receptor signaling pathway	Per1,Cry1,Cry2,Clock,Arntl
GO:0009755	15	0.012	0.0037	3.24324	5.16e-05	0.00127	hormone-mediated signaling pathway	Yap1,Slc27a1,Nr1d2,Thra,Nr1d1,Dnaja1,Ppara,Esr1,Rbfox2,Ptges3,Acsl1,Calcoco1,Ubr5,Ptpn11,Pias2
GO:0007169	37	0.03	0.015	2	5.53e-05	0.00135	transmembrane receptor protein tyrosine kinase signaling pathway	Klb,Efna1,Sipa1l1,Irs2,Fgf2,Plcb1,Setx,Akt2,Ptpn11,Ston1,Ccl2,Dab2ip,Phip,Angpt2,Pdk2,Rhoq,Gigyf1,Mapk14,Mapkapk2,Ddit4,Col4a1,Hgf,Col4a2,Fam83a,Plce1,Cspg4,Sh2b2,Ntrk2,Lox,Lmtk2,Sorbs1,Raf1,Pik3r2,Sulf1,Lcp2,Srebf1,Ddr1
GO:0050663	11	0.0089	0.0022	4.04545	6.09e-05	0.00145	cytokine secretion	Abca1,Sphk2,Notch1,Lep,Il1rap,Rorc,Dysf,Rnf19b,Rbpj,Lcp2,Otud5
GO:1903522	28	0.023	0.01	2.3	6.61e-05	0.00155	regulation of blood circulation	Cacna1g,Sumo1,Npy1r,Gpd1l,Snta1,Apln,Kcnh2,Hif1a,Pln,Glrx3,Hdac4,Ptger3,Popdc2,Pde4d,Slc9a1,Tbxas1,Adra1a,Thra,Kcne4,Per2,Kcnj2,Tmem38b,Ehd3,Lep,Adora1,Cd38,Prkca,Srebf1
GO:0030522	14	0.011	0.0035	3.14286	7.86e-05	0.00181	intracellular receptor signaling pathway	Yap1,Thra,Dnaja1,Esr1,Alpk1,Rbfox2,Snw1,Ptges3,Calcoco1,Ddx58,Ubr5,Pim1,Actn4,Pias2
GO:0035904	8	0.0065	0.0012	5.41667	8.44e-05	0.00193	aorta development	Plxnd1,Lox,Lep,Sufu,Cxcr4,Chd7,Smarca4,Adamts6
GO:0009991	37	0.03	0.015	2	9.3e-05	0.0021	response to extracellular stimulus	Sesn1,Acvr1c,Hfe,Asns,Eif4g1,Pnpla3,Itga6,Stk24,Angptl4,Comt,Prkaa1,Rps6kb1,Trpc3,Higd1a,Bmf,Pck1,Cdkn2b,Pdk2,Wdr45,Szt2,Gabarapl1,Slc16a1,Ppara,Mmp9,Sod2,Cpeb4,Aacs,Tbl2,Ehmt2,Ldha,Lep,Acacb,Cdkn1a,Glul,Hnrnpl,Srebf1,Tmem135
GO:0034766	16	0.013	0.0045	2.88889	0.000116	0.00255	negative regulation of ion transmembrane transport	Ppp2ca,Sumo1,Rrad,Fmr1,Dysf,Kcne4,Irs2,Slc30a1,Mmp9,Kcnh2,Pln,Ptger3,Akt2,Prkce,Prkca,Thbs1
GO:1905041	3	0.0024	0.0001	24	0.00014	0.00299	regulation of epithelium regeneration	Serpine1,Eppk1,Dusp10
GO:0005978	6	0.0049	0.0007	7	0.000148	0.00308	glycogen biosynthetic process	Per2,Epm2a,Gys2,Ptges3,Nr1d1,Akt2
GO:1900744	9	0.0073	0.0018	4.05556	0.000255	0.0049	regulation of p38MAPK cascade	Per1,Sash1,Hsph1,Trpv4,Lep,Hgf,Dab2ip,Dusp10,Pja2
GO:0036293	24	0.019	0.009	2.11111	0.000317	0.00587	response to decreased oxygen levels	Wtip,Cryab,Egln1,Hif1a,Chrnb2,Egln2,Alas1,Loxl2,Ucp3,Higd1a,Slc9a1,Cpeb1,Ddit4,Mir15b,Ppara,Cpeb4,Tbl2,Bnip3l,Adora1,Prkce,Cd38,Raf1,Fosl2,Itpr1
GO:0051549	5	0.004	0.0005	8	0.000342	0.00629	positive regulation of keratinocyte migration	Mapre2,Iqsec1,Serpine1,Mmp9,Map4k4
GO:1900078	7	0.0057	0.0012	4.75	0.000458	0.00803	positive regulation of cellular response to insulin stimulus	Esrra,Nucks1,Lep,Ptpn11,Sorbs1,C1qtnf9,Sorl1
GO:1903671	7	0.0057	0.0012	4.75	0.000458	0.00803	negative regulation of sprouting angiogenesis	Dll4,Notch1,Adamts9,Creb3l1,Thbs1,Pik3r2,Epn2
GO:0061448	11	0.0089	0.0027	3.2963	0.000486	0.00837	connective tissue development	Dgat2,Lox,Ubb,Lep,Dyrk1b,Col5a1,Rorc,Thbs1,Sh3pxd2b,4932438A13Rik,Amer1
GO:0010748	3	0.0024	0.0002	12	0.00054	0.00909	negative regulation of long-chain fatty acid import across plasma membrane	Akt2,Irs2,Thbs1
GO:0021910	3	0.0024	0.0002	12	0.00054	0.00909	smoothened signaling pathway involved in ventral spinal cord patterning	Smo,Sufu,Gli2
GO:0009912	3	0.0024	0.0002	12	0.00054	0.00909	auditory receptor cell fate commitment	Jag2,Notch1,Rbpj

## Sheet: adrenal BP
GO Term	Study #	Study Freq.	Pop. Freq.	Enrichment	p-value	q-value	name	gene products
GO:0055114	127	0.067	0.033	2.0303	4.26e-15	5.1e-13	oxidation-reduction process	Dhrs1,Cyp2u1,Eci1,Eci2,Gpd1l,Hmox1,Aldh9a1,Hmox2,Cyp4f14,Hsd17b10,Hsd17b11,Egln3,Akt2,Akt1,Slc37a4,Dhrs9,Phka2,Acat1,Alkbh5,Prdx3,Prdx4,Alkbh3,Prdx5,Slc37a2,Hpgd,Ehhadh,H2-Ke6,Adhfe1,Cyp2d22,Por,Pdpr,Sco2,Mtch2,Sirt3,Acaa1a,Coq10a,Coq10b,Far1,Snca,Alkbh7,Oxa1l,Uqcrq,Aldh6a1,Phkb,Cyp19a1,Dhtkd1,Acaa2,Cyp11a1,Loxl2,Loxl1,Prdx6,Hao2,Tcf7l2,Cryl1,Steap2,P4ha1,Cyp2e1,P4ha2,Retsat,Pir,Me1,Acadsb,Hadh,P…
GO:0007623	36	0.019	0.0057	3.33333	7.57e-11	4.53e-09	circadian rhythm	Kcnma1,Nampt,Cry1,Ep300,Cry2,Clock,Mycbp2,Dbp,Mettl3,Gfpt1,Hdac1,Id2,Slc6a4,Creb1,Npas2,Nfil3,Nr0b2,Nr1d2,Nr1d1,Usp2,Rorc,Prkg2,Ppargc1a,Ppara,Ngf,Relb,Per2,Per1,Per3,Bhlhe41,Klf10,Arntl,Ciart,Ogt,Ddx5,Mapk10
GO:0006457	37	0.019	0.0063	3.01587	3.82e-10	2.03e-08	protein folding	Cct6a,Hsph1,Dnaja4,St13,Dnaja1,Tbcd,Ppil6,Sh3glb1,Hsp90aa1,Canx,Pdcl,Hspb1,Calr,Cct7,Ppid,Hspd1,Cct4,Ppib,Dnajb4,Chordc1,Prdx4,Dnajb5,Fkbp4,Hsp90ab1,Fkbp5,Hspa8,Hspa9,Clpx,Hspa4l,Ptges3,Hspa5,Tcp1,Ahsa1,Ahsa2,Hspa2,Pex19,Hspe1
GO:0048511	51	0.027	0.011	2.45455	1.92e-09	8.85e-08	rhythmic process	Nampt,Cry1,Cry2,Clock,Mycbp2,Dbp,Hdac1,Slc6a4,Fbxl21,Adamts1,Creb1,Nr0b2,Nr1d2,Nr1d1,Usp2,Ppara,Ngf,Relb,Klf10,Sik1,Arntl,Hlf,Nfya,Kcnma1,Ep300,Mettl3,Gfpt1,Id2,Pdgfra,Drd4,Grin3a,Npas2,Nfil3,Fzd4,Rorc,Prkg2,Ppargc1a,Tardbp,Dnm1l,Adrm1,Per2,Per1,Per3,Tef,Bhlhe41,Lep,Klf9,Ciart,Ogt,Ddx5,Mapk10
GO:0001525	50	0.026	0.012	2.16667	7.51e-08	2.55e-06	angiogenesis	Flt1,Hmox1,Itgav,Angptl4,Elk3,Apln,Angptl2,Rhob,Bcas3,Fgf9,Rhoj,Kdr,Tspan12,Gpx1,Syk,Mmp2,Amotl2,Rspo3,Pgf,Acvr1,Enpep,Rxra,Ncl,Pde3b,Anxa2,Pofut1,Thbs1,Mcam,Gna13,Fn1,Plcd3,Adipor2,Pdgfra,Sema4a,S1pr1,Loxl2,Efnb2,Jun,Col4a2,Ptk2b,Ptk2,Hs6st1,Fgfr1,Bmp4,Ramp2,Lep,Tek,Smad5,Glul,Tnfaip2
GO:0003018	40	0.021	0.0089	2.35955	2.67e-07	8.18e-06	vascular process in circulatory system	Lrp1,Atp1a2,Cacna1c,Ednrb,Npr1,Ednra,Kcnma1,Npy1r,Pde5a,Abcb1a,Apln,Cdh5,Chrm3,Rap1gds1,Ptger3,Gja5,P2ry2,Pde2a,Kdr,Agtr1a,Akt1,Slc1a5,Adrb2,Gclm,Mgll,Slc6a4,Cldn5,Acta2,Adrb3,Gpx1,Adra1d,Mmp2,Ptk2,Per2,Avpr2,Ramp2,Lep,Htr1b,Sh3gl2,Wdr35
GO:0001666	34	0.018	0.0079	2.27848	5.34e-06	0.000121	response to hypoxia	Flt1,Ednra,Kcnma1,Ep300,Arnt,Eif4ebp1,Fmn2,Hmox1,Hmox2,Aqp1,Acaa2,Pak1,Alas1,Rgcc,Egln3,Alas2,Bnip3,Kdr,Loxl2,Akt1,Adrb2,Alkbh5,Cpeb1,Npepps,Mmp2,Pygm,Abat,Ppara,Pgf,Ptgis,Cat,Bcl2,Tek,Itpr1
GO:0003014	21	0.011	0.0038	2.89474	8.02e-06	0.000172	renal system process	Ednrb,Adra1d,Akap11,Ednra,Kcnma1,Aqp7,Wnk4,Emp2,Maged2,Aqp1,Bmp4,Avpr2,Tfap2b,Ptger3,Gja5,Bcl2,Agtr1a,Kcnq1,Akr1b3,Adrb2,Sulf1
GO:0051893	16	0.0084	0.0025	3.36	1.37e-05	0.000279	regulation of focal adhesion assembly	Lrp1,Ldb1,Sdc4,Rcc2,Fam107a,Rhod,Ptk2,Map4k4,Phldb2,Bcas3,Macf1,Limch1,Dlc1,Kdr,Tek,S100a10
GO:0002577	9	0.0047	0.0009	5.22222	1.62e-05	0.000323	regulation of antigen processing and presentation	Slc11a1,Hfe,Tap2,Ptpn22,H2-Ob,Nod1,Cd68,Thbs1,H2-Ab1
GO:0019882	22	0.012	0.0043	2.7907	1.84e-05	0.000362	antigen processing and presentation	Slc11a1,H2-T22,Cd1d1,Fcgrt,H2-Q8,Hfe,H2-K1,H2-Q7,Unc93b1,Tap2,H2-Q4,Tap1,Psme1,H2-Aa,Relb,Gm11127,Psmb9,Tapbp,Psmb8,H2-D1,H2-Ab1,Rab33a
GO:0007163	29	0.015	0.0068	2.20588	3.44e-05	0.000641	establishment or maintenance of cell polarity	Wdr1,Ophn1,Fscn1,Sdccag8,Kif2c,Cep290,Dock2,Aqp1,Cyth1,Hsp90aa1,Macf1,Pak1,Map2,Rhoj,Nek3,Snap91,Syne4,Rpgrip1l,Myo9a,Amotl2,Hsp90ab1,Pdcd6ip,Dlg1,Wee1,Dlg2,Prkci,Arpc5,Parvb,Ckap5
GO:0010748	4	0.0021	0.0002	10.5	4.12e-05	0.000754	negative regulation of long-chain fatty acid import across plasma membrane	Akt2,Akt1,Irs2,Thbs1
GO:0003012	34	0.018	0.0088	2.04545	5.36e-05	0.000946	muscle system process	Tiam1,Cacna1c,Ednrb,Ednra,Kcnma1,Npy1r,Pde5a,Mrvi1,Taz,Scn1b,Ar,Gatm,Chrm3,Rap1gds1,Ptger3,Kcnq1,Dmd,Ndufs6,Adrb2,Acta2,Synm,Tpm4,Scn2b,Mylk,Myl4,Map2k3,Dlg1,Sco2,Lep,Klf15,Psen2,Smad5,Sulf1,Met
GO:0009755	19	0.01	0.0037	2.7027	6.72e-05	0.00115	hormone-mediated signaling pathway	Slc27a1,Thra,Nr1d2,Nr1d1,Dnaja1,Ppargc1b,Ppara,Phb,Fkbp4,Tshr,Appl2,Bmp4,Ghr,Adipor2,Ar,Acsl1,Ptges3,Klf9,Ddx5
GO:0019748	14	0.0073	0.0024	3.04167	0.000101	0.00162	secondary metabolic process	Mpst,As3mt,Pon3,Ethe1,Fmo1,Fmo2,Ddt,Cited1,Bcl2,Acaa1a,Akr1b3,Myo5a,Akr1b8,Cbr4
GO:0051028	21	0.011	0.0045	2.44444	0.000104	0.00166	mRNA transport	Alkbh5,Cpeb1,Zfp36,Eny2,Srsf3,Nup62,Nup35,Hnrnpa3,Nup37,Ahctf1,Eif5a2,Hhex,Nup210,Ncbp2,Sarnp,Thoc2,Mapt,Nup160,Senp2,Parp11,Thoc7
GO:0051131	7	0.0037	0.0007	5.28571	0.000199	0.00291	chaperone-mediated protein complex assembly	Bbs10,Bbs12,Hspa4,Ptges3,Hopx,Hsp90ab1,Hsp90aa1
GO:0046321	7	0.0037	0.0008	4.625	0.000304	0.00416	positive regulation of fatty acid oxidation	Cpt1a,Irs1,Dgat1,Akt2,Ppargc1a,Irs2,Ppara
GO:0045603	7	0.0037	0.0008	4.625	0.000304	0.00416	positive regulation of endothelial cell differentiation	Cldn5,Bmp4,Cdh5,Akap11,S1pr2,Ctnnb1,F11r
GO:0032965	12	0.0063	0.002	3.15	0.000312	0.00424	regulation of collagen biosynthetic process	Cbx8,Rap1a,Prdx5,Ep300,Fn1,Scx,Suco,Bmp4,Rgcc,Il6ra,Serpine1,Mkx
GO:0009749	19	0.01	0.0042	2.38095	0.000336	0.00452	response to glucose	Ppp2ca,Gpx1,Nr0b2,Acvr1c,Casp6,Ep300,Irs2,Aacs,Khk,Unc13b,Pfkfb2,Vcam1,Gpam,Thbs1,Pck1,Ogt,Glul,Tcf7l2,Mir532
GO:0006986	15	0.0079	0.003	2.63333	0.000429	0.00546	response to unfolded protein	Hsph1,Tmbim6,Hsp90aa1,Hspa8,Hspa9,Hspa4l,Herpud1,Hspa5,Edem3,Hspb1,Hspa2,Derl1,Thbs1,Hspd1,Optn
GO:1902808	12	0.0063	0.0021	3	0.000468	0.00586	positive regulation of cell cycle G1/S phase transition	Adamts1,Lsm11,Ccnd1,Pagr1a,Eif4g1,Phb2,Plcb1,Rgcc,Stxbp4,Larp7,Ube2e2,Akt1
GO:0043030	13	0.0068	0.0024	2.83333	0.000468	0.00586	regulation of macrophage activation	Cd1d1,Nr1d1,Cebpa,Cd200,Il4ra,Lrrk2,Shpk,Pla2g5,Tlr6,Slc7a2,Thbs1,Snca,Hspd1
GO:0043534	9	0.0047	0.0013	3.61538	0.000534	0.00651	blood vessel endothelial cell migration	Robo1,Efnb2,Scarb1,Gpx1,Kdr,Akt1,Ptk2b,Emp2,Adtrp
GO:0042440	13	0.0068	0.0024	2.83333	0.00056	0.00673	pigment metabolic process	Hebp1,Cyb5r4,Mthfd1l,Blvrb,Hmox1,Hmox2,Prps1,Alas1,Alas2,Ddt,Cited1,Bcl2,Myo5a
GO:0001953	10	0.0052	0.0016	3.25	0.000629	0.00746	negative regulation of cell-matrix adhesion	Bcas3,Acer2,Lrp1,Rcc2,Dlc1,Serpine1,Fam107a,Pik3r1,Thbs1,Phldb2
GO:0051647	10	0.0052	0.0016	3.25	0.000786	0.00908	nucleus localization	Cdc42bpa,Hhex,Tacc2,Slit1,Clmn,Dmd,Syne3,Ptk2,4932438A13Rik,Syne1
GO:0051702	16	0.0084	0.0035	2.4	0.000817	0.00933	interaction with symbiont	Jun,Gpx1,Ep300,Fn1,Aqp1,Tardbp,Hspa8,Csf1r,Vapa,Hdac1,Stom,Reg3g,Anxa2,Hspd1,Pf4,Ppib

## Sheet: stem BP
GO Term	Study #	Study Freq.	Pop. Freq.	Enrichment	p-value	q-value	name	gene products
GO:0048646	88	0.076	0.034	2.23529	5.45e-13	9.33e-11	anatomical structure formation involved in morphogenesis	Mthfd1l,Wdr1,Fgf18,Ubp1,Myof,Phactr4,Fgf2,Atp8a2,Fgf10,Hbegf,Apln,Angptl2,Macf1,Tmod1,Enah,Hif3a,Tmod2,Pecam1,Rhoj,Kdr,Tcta,Tmem100,Cd81,Mmp2,Krit1,Tgfa,Prkacb,Zfpm1,Zeb2,Rbp4,Smarca4,Fjx1,Eng,Vangl2,Cfh,Slc24a4,Pef1,Sdc4,Mcam,Ccng1,Tctn1,Fn1,Pnpla6,Sdccag8,Lrp8,Ephb1,Pknox1,Myh10,Adipor2,Ar,Prkdc,Ptch1,Sema4a,Ptpn11,Sox11,Wnt7a,Actg1,Ptpn14,Nus1,Fzd3,Tgfbr3,Jun,Xbp1,Ppp3cb,Thsd7a,Anpep,Gpr4,Capn…
GO:0040011	102	0.089	0.043	2.06977	4.76e-12	6.75e-10	locomotion	Srgap1,Ednrb,Rcan2,Phactr4,Fgf2,Plxnb3,Cdc42bpa,Catsper2,Kdr,Tnr,Cthrc1,Tubb2b,Plxna4,Prkcq,Smo,Kalrn,Cxcl12,Vangl2,Sdc4,Fn1,Ppbp,Sdccag8,Pld1,Myh10,Itga4,Id2,Elmo2,Elmo1,Fzd3,Ppp3cb,Fzd4,Pstpip2,Snai2,Fam83d,Net1,Kirrel3,Plxnd1,Pds5b,Fat3,Coro1b,Coro1c,Apcdd1,Dclk1,Spata13,Wdr1,Rhog,Slit1,Fgf10,Hbegf,Kank1,Sema6d,Anln,Enah,Pdpk1,Sema6a,Pecam1,Rhoj,Adcy3,Arid5b,Cyp7b1,Rhoq,Mmp14,Edn3,Depdc1b,Mmp2…
GO:0009719	92	0.08	0.04	2	2.43e-10	2.36e-08	response to endogenous stimulus	Rptor,Mkks,Ednrb,Irs1,Cry1,Casq2,C2cd5,Plcb1,Insig1,Hmgcs1,Paqr8,Pdpk1,Mir22,Cacybp,Nfkb1,Cd68,Slc8a1,Tmem100,Rhoq,Hdac9,Rap1a,Mmp14,Kbtbd2,Cd81,Nr1d1,Glra1,Mmp2,Bcl2l1,Neurl1a,Dnm2,Kidins220,Zeb1,Epha5,Por,Rbp4,Tacr1,Xcl1,Tacr3,Klf15,Htr1b,Mir377,Sgk1,Atp1a1,Sesn3,Hsp90b1,Ccl19,Aldob,Pld1,Fibin,Bcar1,Mc4r,Ar,Gclc,Pln,Prkdc,Hsf1,Tgfb3,Eif2b3,Itga4,Lrrk2,P2ry1,Ptpn11,Slc38a9,Fis1,Bbs2,Tgfbr3,Jun,X…
GO:0007154	66	0.057	0.027	2.11111	5.49e-09	3.64e-07	cell communication	Mfsd2a,Rptor,Ctsl,Fgf2,Fgf10,Rrp8,Pdia3,Tmod2,Gabra2,Grm8,Htr2a,Slc2a1,Cd68,Slc8a1,Edn1,Glra1,Ank2,Nfe2l2,Etv5,Gjd2,Usp33,Unc13a,Smo,Xcl1,Htr1b,Fjx1,Shc3,Sesn3,Hsp90b1,Lrp8,Drp2,Chrm3,Chrm2,Lrrk2,Nf1,Slc38a3,Wnt7a,Clec16a,Fras1,Tcf7l2,Fzd1,Jun,Xbp1,Efnb3,Fzd2,Aoc1,Tfrc,Fzd4,Gabrr2,Fgfr3,Fgfr1,Ssh1,Fgfr2,Chrna3,Nlgn2,Gjb2,Dap,Klf5,P2ry12,Gabrb1,Hspa5,Gjb6,Bcl2,Grik1,Cdkn1a,Grin2b
GO:0006457	26	0.023	0.0063	3.65079	1.28e-08	7.66e-07	protein folding	Hsph1,Mkks,Dnaja4,Dnajc1,Dnajc3,Ppil6,Hsp90b1,Cryab,Pdia3,Hspb1,Calr,Pdrg1,Pdia4,Hspd1,Cct4,Dnajb4,Chordc1,Dnajb11,Fkbp5,Hsp90ab1,Hspa8,Hspa4l,Hspa5,Ahsa1,Ahsa2,Nktr
GO:0030036	42	0.036	0.015	2.4	2.07e-07	1.01e-05	actin cytoskeleton organization	Tyrobp,Wdr1,Rhog,Casq2,Phactr4,Pdlim7,Fgf10,Pdlim5,Myh10,Bcar1,Kank1,Anln,Cdc42bpa,Tmod1,Enah,Micall2,Tmod2,Rhoj,Elmo1,Nf1,Calr,Frmd5,Rhoq,Actg1,Thsd7a,Wasl,Llgl1,Ssh1,Cit,Spire1,Cttnbp2,Ehd2,Farp2,Specc1,Shroom3,Cobl,Zyx,Parvb,Fhdc1,Coro1b,Ehbp1,Coro1c
GO:0003018	29	0.025	0.0089	2.80899	4.22e-07	1.85e-05	vascular process in circulatory system	Mfsd2a,Ceacam1,Mkks,Ednrb,Npy1r,Manf,Ece1,Apln,Chrm3,Gclc,P2ry1,Htr2a,Kdr,Slc1a5,Slc8a1,Gclm,Cldn5,Bbs2,Tgfbr3,Edn1,Edn3,Mmp2,Abcg2,Bmpr2,Per2,Dock5,Tacr1,Htr1b,Wdr35
GO:0048511	33	0.029	0.011	2.63636	4.52e-07	1.97e-05	rhythmic process	Atoh7,Hlf,Nfya,Cry1,Clock,Dbp,Sfpq,Prkdc,Id2,Id4,Cyp7b1,Nhlh2,Ppp1cc,Npas2,Nr1d2,Fzd4,Nr1d1,Cckbr,Usp2,Kdm5c,Crebbp,Per2,Per1,Per3,Tef,Klf9,Inhba,Top1,Arntl,Ciart,Ogt,Enox1,Grin2b
GO:0032922	15	0.013	0.0029	4.48276	8.46e-07	3.25e-05	circadian regulation of gene expression	Ppp1cc,Npas2,Nr1d1,Cry1,Usp2,Clock,Per2,Per1,Per3,Id2,Id4,Top1,Arntl,Ciart,Ogt
GO:0003012	26	0.023	0.0088	2.61364	9.61e-06	0.000267	muscle system process	Mkks,Ednrb,Npy1r,Casq2,Atp8a2,Ryr3,Ar,Tmod1,Homer1,Chrm3,Tmod2,P2ry1,Htr2a,Dmd,Slc8a1,Bbs2,Edn1,Tpm4,Edn3,Glra1,Ank2,Tnni1,Myl4,Mef2c,Tacr1,Klf15
GO:0035567	9	0.0078	0.0015	5.2	4.12e-05	0.000934	non-canonical Wnt signaling pathway	Fzd1,Cthrc1,Vangl2,Fzd3,Fzd2,Fzd4,Sfrp5,Wnt7a,Fzd10
GO:0019722	18	0.016	0.0054	2.96296	4.65e-05	0.00104	calcium-mediated signaling	Fis1,Edn1,Ppp3cb,Dmpk,Ednrb,Alms1,Rcan2,Ank2,Casq2,Chrm3,Pln,P2ry12,Hdac4,Pdpk1,Lrrk2,Kdr,Dmd,Slc8a1
GO:0043153	7	0.0061	0.0009	6.77778	5.55e-05	0.00121	entrainment of circadian clock by photoperiod	Ppp1cc,Per2,Per1,Per3,Id2,Cry1,Usp2
GO:0003150	4	0.0035	0.0003	11.6667	7.62e-05	0.00155	muscular septum morphogenesis	Fzd1,Vangl2,Tgfbr3,Fzd2
GO:2000323	4	0.0035	0.0003	11.6667	7.62e-05	0.00155	negative regulation of glucocorticoid receptor signaling pathway	Per1,Cry1,Clock,Arntl
GO:0045931	21	0.018	0.0072	2.5	8.66e-05	0.00172	positive regulation of mitotic cell cycle	Rptor,Edn1,Lsm11,Ppp1r10,Edn3,Ccnd1,Usp2,Tgfa,Cdc7,Fgfr1,Fgf10,Plcb1,Crebbp,Usp22,Xrcc3,Hsf1,Ankrd17,Anapc7,Ptpn11,Phip,Ubxn2b
GO:2001214	5	0.0043	0.0005	8.6	9.6e-05	0.00187	positive regulation of vasculogenesis	Rap1a,Ceacam1,Rras,Kdr,Tmem100
GO:0036315	6	0.0052	0.0007	7.42857	0.0001	0.00193	cellular response to sterol	Insig1,Gramd1b,Smo,Ptch1,Inhba,Osbpl7
GO:0046326	9	0.0078	0.0018	4.33333	0.000182	0.00328	positive regulation of glucose import	Adipor2,Rap1a,Irs1,Erbb3,Ptpn11,Klf15,C2cd5,Nfe2l2,Rhoq
GO:0051966	12	0.01	0.0031	3.22581	0.000216	0.00377	regulation of synaptic transmission, glutamatergic	Dgki,Cckbr,Nlgn2,Homer1,Mef2c,Lrrk2,Grm8,Htr2a,Tnr,Grik1,Htr1b,Kalrn
GO:0048678	8	0.0069	0.0015	4.6	0.000217	0.00378	response to axon injury	Jun,Mag,P2ry12,Tyrobp,Mmp2,Bcl2,Fgfr3,Fgf2
GO:0060999	11	0.0095	0.0027	3.51852	0.000267	0.0045	positive regulation of dendritic spine development	Zmynd8,Nlgn2,Eef2k,Dlg5,Lrp8,Caprin1,Kalrn,Pak3,Llph,Neurl1a,Mapk6
GO:0030177	17	0.015	0.0057	2.63158	0.00032	0.00519	positive regulation of Wnt signaling pathway	Depdc1b,Fgfr3,Fgf2,Fgf10,Fgfr2,Kank1,Macf1,Zeb2,Smad3,Cdh3,Lrrk2,Gskip,Nfkb1,Lgr5,Smarca4,Nrarp,Arntl
GO:0007163	19	0.016	0.0068	2.35294	0.000335	0.00536	establishment or maintenance of cell polarity	Vangl2,Wdr1,Eya1,Gbf1,Rhog,Ccl19,Sdccag8,Ephb1,Llgl1,Hsp90ab1,Macf1,Map2,Dlg5,Rhoj,Fez1,Parvb,Wnt7a,Frmd4a,Rhoq
GO:2000546	3	0.0026	0.0002	13	0.000438	0.00668	positive regulation of endothelial cell chemotaxis to fibroblast growth factor	Fgf18,Fgf2,Fgfr1
GO:2000563	3	0.0026	0.0002	13	0.000438	0.00668	positive regulation of CD4-positive, alpha-beta T cell proliferation	Ceacam1,Cd81,Xcl1
GO:0060318	3	0.0026	0.0002	13	0.000438	0.00668	definitive erythrocyte differentiation	Tgfbr3,Smarca4,Zfpm1
GO:0060840	8	0.0069	0.0016	4.3125	0.000479	0.00719	artery development	Ndst1,Bmpr2,Plxnd1,Luzp1,Smarca4,Myh10,Ltbp1,Dnm2
GO:0009880	10	0.0087	0.0025	3.48	0.000497	0.00739	embryonic pattern specification	Smad3,Zbtb16,Ptch1,Cobl,Wnt7a,Nrarp,C2cd3,Pgap1,Fgf10,Fgfr2
GO:0022405	13	0.011	0.0039	2.82051	0.000539	0.00791	hair cycle process	Vangl2,Fzd3,Ctsl,Fgf10,Fgfr2,Farp2,Cdh3,Smo,Nf1,Bcl2,Inhba,Lgr5,Apcdd1
GO:0031987	4	0.0035	0.0004	8.75	0.000569	0.0083	locomotion involved in locomotory behavior	Gpr37,Ppp3cb,Fzd4,Rcan2
GO:0060976	8	0.0069	0.0017	4.05882	0.000573	0.0083	coronary vasculature development	Ndst1,Tgfbr3,Plxnd1,Smarca4,Myh10,Apln,Ltbp1,Dnm2
GO:0090181	7	0.0061	0.0013	4.69231	0.000584	0.00839	regulation of cholesterol metabolic process	Dgat2,Por,Sec14l2,Thrb,Erlin2,Dhcr7,Abcg1
GO:0008299	7	0.0061	0.0013	4.69231	0.000584	0.00839	isoprenoid biosynthetic process	Nus1,Aldh1a2,Hmgcs1,Rbp1,Ggps1,Mvd,Hmgcs2

## Sheet: muscle BP
GO Term	Study #	Study Freq.	Pop. Freq.	Enrichment	p-value	q-value	name	gene products
GO:0046649	70	0.05	0.017	2.94118	1.36e-16	1.07e-14	lymphocyte activation	Itk,Il2rb,Itgax,Irf2bp2,Fnip1,Mill2,Cxcr4,Cd27,Ptprj,Bank1,Hdac7,Cd22,Hdac9,Nfatc3,Itpkb,Skap2,Lax1,Plcg2,Card11,Fcrl1,Ikzf1,Prkcb,Lck,Prkcd,Notch2,Dock8,Chd7,Rasgrp1,Pik3r1,Il7r,Lcp1,Icosl,Foxp1,Cd79a,Cd79b,Cxcl12,Treml2,Gadd45g,Gpr183,Txk,Cd3g,Wdfy4,Cd3d,Cebpb,Tshr,Ung,Cd2,Il6,Cd4,Plcl2,Id2,Fyn,Fzd7,Dock10,Dock11,Flt3l,Ptk2b,Ms4a1,Hhex,Stat5a,Smad3,Stat5b,Ctps,Cd8a,Cd19,Bcl2,Ptpn22,Rc3h1,Tnfaip…
GO:0009719	119	0.084	0.04	2.1	1.01e-14	6.26e-13	response to endogenous stimulus	Prokr1,Pid1,Ednrb,Irs1,Nrip1,Irs2,Foxc1,Kat5,Adrb2,Slc8a1,Sox6,Lmo2,Adra1a,Ddit4,Cfl1,Trim16,Retn,Actb,Prkcd,Anxa5,Slc26a6,Ldlr,Serpine1,Prkca,Ezr,Acaca,Nr3c1,Tbl1x,Ptgfr,Il6,Adh1,Tgfb2,Tgfb3,Itga4,Sp1,Agtr1a,Pik3cg,Lyn,Fbxo32,Cpeb1,Col4a1,Cav1,Col4a2,Bmpr1a,Bmpr1b,Cpeb4,Ssh1,Stat5a,Bmp2,Smad3,Stat5b,Slc25a33,Bcl2,Me1,Smad7,Itpr1,Stat4,Atp2a2,Cry1,Six1,Cry2,Pde3a,Fhl2,Casq2,Gabpa,Insig1,Adipoq,Hm…
GO:0048646	97	0.069	0.034	2.02941	1.63e-11	7.18e-10	anatomical structure formation involved in morphogenesis	Eif2ak3,Angptl4,Elk3,Ccbe1,Ccdc134,Foxc1,Kdr,Rasip1,Adamts1,Rnf213,Cfl1,Cluap1,Plxna2,Myl2,Serpine1,Prkca,Relt,Cecr2,Cdon,Phox2a,Sdc4,Mcam,Fam20c,Tgfb2,Loxl2,Pik3cg,Actg1,Hs2st1,Pik3ca,Col4a1,Cav1,Col4a2,Bmpr1a,Fgfr1,Bmp5,Plxnd1,Smad3,Mks1,Myf6,Parva,Glul,Srpk2,Nrp1,Atoh8,Six1,Fhl2,Tead4,Gabpa,Macf1,Tgif1,Hif3a,Pecam1,Dyrk1b,Rhoj,Rara,Ptprm,Plxdc1,Neo1,Gab1,Tbpl1,Zeb2,Acvr1,Enpep,Pde3b,Notch2,Myo…
GO:0030029	62	0.044	0.017	2.58824	2e-11	8.71e-10	actin filament-based process	Pdlim3,Nrp1,Tnnt1,Mical1,Pard3,Fhl3,Fscn1,Casq2,Rhoj,Capza1,Tnik,Calr,Arhgef18,Cap1,Daam1,Avil,Gab1,Trpm7,Actb,Wipf3,Scin,Myl6,Myl2,Evl,Ezr,Myom3,Rhobtb3,Foxp1,Myh7,Arhgap26,Myo1e,Srf,Ophn1,Nf1,Arrb1,Tcap,Cflar,Actg1,Lmod2,Cdc42,Ablim2,Fmnl1,Smtnl2,Dnajb6,Gmfg,Parvg,Trip10,Ptk2b,Lpin1,F11r,Ssh1,Cnn2,Ehd2,Farp2,Arhgef10l,Auts2,Dlc1,Parvb,Myl6b,Parva,Tnfaip1,Coro1a
GO:0048511	40	0.028	0.011	2.54545	3.21e-08	9.33e-07	rhythmic process	Thrap3,Prokr1,Hlf,Mat2a,Nrip1,Cry1,Cry2,Bhlhe40,Clock,Dbp,Sp1,Id2,Arrb1,Cipc,Adamts1,Creb1,Npas2,Nfil3,Nr1d2,Nr1d1,Nos2,Usp2,Bmpr1b,Fbxl3,Pparg,Agt,Crebbp,Per2,Per1,Stat5a,Stat5b,Per3,Tef,Bhlhe41,Kmt2a,Klf9,Ptx3,Arntl,Ciart,Atf5
GO:0003012	34	0.024	0.0088	2.72727	7.64e-08	2.08e-06	muscle system process	Tnnt1,Ednrb,Npy1r,Atp2a2,Casq2,Ryr3,Tnnc1,Rgs2,Cxcr4,Tcap,Cflar,Adrb2,Slc8a1,Nfatc3,Lmod2,Clcn1,Edn1,Fbxo32,Tpm3,Pde4b,Ank2,Scn4b,Agt,Tnni1,Prkg1,Trim63,Myl6,Myl2,Myl3,Cd38,Myl6b,Myom3,Met,Myh7
GO:0007163	29	0.021	0.0068	3.08824	9.22e-08	2.45e-06	establishment or maintenance of cell polarity	Cyth3,Pard3,Ophn1,Fscn1,Ccl19,Cd3g,Fgf13,Hsp90aa1,Mark2,Macf1,Rhoj,Myo9a,Cdc42,Cap1,Ift20,Eya1,Parvg,Cfl1,Alpk2,Mpp5,Lims1,Actb,Ttc8,Wee1,Dlg5,Parvb,Parva,Ezr,Rhobtb3
GO:0007623	25	0.018	0.0057	3.15789	3.58e-07	8.42e-06	circadian rhythm	Thrap3,Prokr1,Mat2a,Nrip1,Cry1,Cry2,Bhlhe40,Clock,Dbp,Id2,Creb1,Npas2,Nfil3,Nr1d2,Nr1d1,Nos2,Usp2,Per2,Per1,Per3,Bhlhe41,Kmt2a,Arntl,Ciart,Atf5
GO:0006897	42	0.03	0.014	2.14286	1.49e-06	3e-05	endocytosis	Marco,Picalm,Snx18,Myo1e,Rabgef1,Ophn1,4932438A13Rik,Itga4,Rhoj,Arrb1,Pik3cg,Neurl3,Adrb2,Inppl1,Scamp1,Actg1,Cdc42,Cap1,Fchsd2,Tfrc,Cav2,Cav1,Cd209d,Sh3kbp1,Eps15l1,Cd209a,Trip10,Ank2,Epn2,Ly75,Actb,Wipf3,Ehd2,Npc1,Fnbp1,Itsn2,Snx33,Ldlr,Synj2,Ezr,Fnbp1l,Siglech
GO:0043153	9	0.0064	0.0009	7.11111	2.23e-06	4.31e-05	entrainment of circadian clock by photoperiod	Per2,Per1,Per3,Id2,Cry1,Usp2,Cry2,Bhlhe40,Fbxl3
GO:0003013	34	0.024	0.01	2.4	2.56e-06	4.84e-05	circulatory system process	Nr3c1,Pon1,Ednrb,Npy1r,Pde3a,Add3,Cdh5,Foxc1,P2ry2,Pde2a,G6pdx,Vegfa,Kdr,Agtr1a,Ptprj,Ptprm,Fyn,Adrb2,Slc8a1,Cdc42,Cldn5,Edn1,Adra1a,Adrb3,Cav1,Agt,Fli1,Prkg1,Per2,Wwtr1,Myl2,Rps6ka2,Chd7,Cd38
GO:2000323	5	0.0035	0.0003	11.6667	4.22e-06	7.56e-05	negative regulation of glucocorticoid receptor signaling pathway	Per1,Cry1,Cry2,Clock,Arntl
GO:0002250	33	0.023	0.01	2.3	1.26e-05	0.000203	adaptive immune response	Cd79a,Itk,Cd79b,Ctsc,Gpr183,Txk,Cd3g,Cd3d,Cd4,Tnfrsf13c,Serpinb9,Vegfa,Csk,Fyn,Igkv12-41,Pag1,Iglv2,Lyn,Tnfrsf21,Lyst,Lax1,Ptk2b,Tec,Prkcb,Cd8a,Il4ra,Cd19,Prkcd,Stard7,Cd8b1,Btk,Icosl,Siglecg
GO:0009791	19	0.013	0.0047	2.76596	2.82e-05	0.000427	post-embryonic development	Gigyf2,Invs,Tet2,Sema3c,Csrnp1,Kmt2a,Myl2,Tiparp,Bcl2,Dicer1,Acvr2b,Arid5b,Tgfbr1,Slc8a1,Sox6,Atf5,Inppl1,Itpr1,Foxp2
GO:0002698	21	0.015	0.0057	2.63158	4.81e-05	0.00068	negative regulation of immune effector process	Klrb1b,Cd96,Lgals9,Rabgef1,Il2ra,Mul1,Tgfb2,Tgfb3,Hlx,Il4ra,Serpinb9,Mill2,Tspan6,Rc3h1,Cd47,Il7r,Tnfaip3,Dusp10,Cd22,Siglecg,Smad7
GO:0090050	7	0.005	0.0009	5.55556	0.000144	0.00178	positive regulation of cell migration involved in sprouting angiogenesis	Nrp1,Fgfbp1,Rhoj,Vegfa,Kdr,Hdac7,Hdac9
GO:0086100	4	0.0028	0.0003	9.33333	0.00017	0.00202	endothelin receptor signaling pathway	Bcar3,Edn1,Ednrb,Ptk2b
GO:0042310	9	0.0064	0.0016	4	0.000248	0.00281	vasoconstriction	Edn1,Adra1a,Ednrb,Cav1,G6pdx,Agtr1a,Cd38,Slc8a1,Agt
GO:0001894	22	0.016	0.0069	2.31884	0.000272	0.00303	tissue homeostasis	Cldn5,Gigyf2,Bbs1,Idua,Srf,Flt3l,Ptk2b,Sash3,Wwtr1,Foxc1,Kmt2a,Mks1,Bcl2,Vegfa,Acp5,Kdr,Slc28a2,Vhl,Adrb2,Cd34,Acaca,Coro1a
GO:1903579	8	0.0057	0.0013	4.38462	0.000276	0.00307	negative regulation of ATP metabolic process	Flcn,Cbfa2t3,Pid1,Hdac4,Mlxipl,Ddit4,Pde2a,Ier3
GO:0048469	21	0.015	0.0065	2.30769	0.000322	0.00349	cell maturation	C1ql1,Pde3a,Ntn4,Ccl19,Ptk2b,Pparg,Fgfr1,Fam20c,C3,Farp2,Brca2,Catsper2,Id2,G6pdx,Rps6ka2,Vegfa,Pebp1,Slc26a6,Tfcp2l1,Kdr,Btk
GO:0046651	16	0.011	0.0044	2.5	0.000418	0.00439	lymphocyte proliferation	Cd79a,Cxcl12,Itgax,Card11,Plcl2,Ctps,Cd19,Prkcd,Dock8,Bcl2,Cxcr4,Cd27,Rc3h1,Rasgrp1,Fyn,Il7r
GO:1904706	6	0.0042	0.0008	5.25	0.000437	0.00456	negative regulation of vascular smooth muscle cell proliferation	Adipoq,Tgfb3,Pdcd4,Cdkn1a,Pparg,Prkg1
GO:0043116	6	0.0042	0.0008	5.25	0.000437	0.00456	negative regulation of vascular permeability	Cldn5,Nr3c1,Pde2a,Vegfa,Ptprj,Pde3a
GO:0048841	8	0.0057	0.0013	4.38462	0.000447	0.00462	regulation of axon extension involved in axon guidance	Sema6d,Nrp1,Cxcl12,Sema3c,Sema3d,Sema5a,Vegfa,Plxna4
GO:0007595	8	0.0057	0.0013	4.38462	0.000447	0.00462	lactation	Creb1,Stat5a,Stat5b,Cav1,Vegfa,Eif2ak3,Cdo1,Xdh
GO:0098656	22	0.016	0.0071	2.25352	0.000453	0.00466	anion transmembrane transport	Gm21985,Slc12a4,Slc36a2,Slc25a1,Slc7a8,Slc35a2,Sfxn1,Sfxn3,Phlpp1,Lrrc8d,Ano1,Slc25a15,Myc,Prkcd,Slc25a22,Slc25a12,Slc38a4,Slc38a2,Slc7a2,Slc25a42,Xpr1,Clcn1
GO:1905039	15	0.011	0.004	2.75	0.000471	0.00482	carboxylic acid transmembrane transport	Slc36a2,Slc25a1,Slc7a8,Sfxn1,Sfxn3,Phlpp1,Lrrc8d,Slc25a15,Myc,Prkcd,Slc25a22,Slc25a12,Slc38a4,Slc38a2,Slc7a2
GO:0045744	9	0.0064	0.0017	3.76471	0.000563	0.00561	negative regulation of G protein-coupled receptor signaling pathway	Rgs2,Grk5,Arrdc3,Ccl5,Grk6,Cry1,Pde4b,Adrb2,Met
GO:0034504	20	0.014	0.0063	2.22222	0.000592	0.00586	protein localization to nucleus	Dnajb6,Irs1,Nup62,Cfl1,Six1,Cry2,Htt,Fam53b,Agt,Kpna2,Hhex,Zbtb16,E2f3,Tor1aip2,Calr,Pik3r1,Arntl,Cdkn1a,Banp,Tmem201
GO:0150105	6	0.0042	0.0008	5.25	0.000607	0.00598	protein localization to cell-cell junction	Cdh5,Dlg5,F11r,Arhgef18,Actg1,Actb
GO:0050710	12	0.0085	0.0029	2.93103	0.000612	0.00603	negative regulation of cytokine secretion	Srgn,Tnfrsf21,Lgals9,Rabgef1,Cd200,Il6,Ptpn22,Bank1,Ezr,Tnfaip3,Cd34,Hdac9
GO:0042045	4	0.0028	0.0003	9.33333	0.000719	0.00692	epithelial fluid transport	Edn1,Ednrb,Slc26a6,Itpr1
GO:1905005	4	0.0028	0.0003	9.33333	0.000719	0.00692	regulation of epithelial to mesenchymal transition involved in endocardial cushion formation	Acvr1,Tgfb2,Tgfb3,Tgfbr1
GO:0007568	22	0.016	0.0074	2.16216	0.000732	0.00702	aging	Adra1a,Srf,Cav1,Mir125b-2,Kat6a,Nup62,Pdcd4,Htt,Zmiz1,Pax5,Mmp9,Brca2,Prkcd,Id2,Mir19b-2,Jmjd1c,Bcl2,Mir22,Serpine1,Calr,Arntl,Cdkn1a
GO:0061470	3	0.0021	0.0002	10.5	0.000802	0.0076	T follicular helper cell differentiation	Gpr183,Rc3h1,Foxp1
GO:0010863	7	0.005	0.0011	4.54545	0.000803	0.0076	positive regulation of phospholipase C activity	Arhgap6,Itk,Adra1a,Txk,Dlc1,Fgfr1,Agt
GO:1903169	21	0.015	0.0069	2.17391	0.000814	0.00766	regulation of calcium ion transmembrane transport	Lyn,Pde4b,Htt,Stim2,Ptk2b,Plcg2,Ank2,Casq2,Pln,Tgfb2,Asph,Cd19,G6pdx,Ptpn22,Agtr1a,Chd7,Pik3cg,Fyn,Adrb2,Slc8a1,Coro1a
GO:0006006	15	0.011	0.0043	2.55814	0.00091	0.00842	glucose metabolic process	H6pd,Pik3ca,Npy1r,Cry1,Per2,Adipoq,Cpt1a,Myc,G6pdx,Pdk4,Galm,Pik3r1,Inppl1,Pfkp,Fbn1
GO:0071404	5	0.0035	0.0006	5.83333	0.00094	0.00864	cellular response to low-density lipoprotein particle stimulus	Hmgcs1,Npc1,Ldlr,Ces1d,Pparg
GO:0022602	9	0.0064	0.0019	3.36842	0.000969	0.00885	ovulation cycle process	Adamts1,Stat5a,Stat5b,Nos2,Nrip1,Arrb1,Ptx3,Bmpr1b,Agt
GO:0043967	10	0.0071	0.0022	3.22727	0.001	0.00907	histone H4 acetylation	Mcrs1,Per1,Naa40,Brca2,Myod1,Kmt2a,Irf4,Trim16,Jade1,Ep400
GO:2000726	6	0.0042	0.0009	4.66667	0.00109	0.00974	negative regulation of cardiac muscle cell differentiation	Rgs2,Bmp2,Fzd7,G6pdx,Sox6,Foxp1

## Sheet: lung BP
GO Term	Study #	Study Freq.	Pop. Freq.	Enrichment	p-value	q-value	name	gene products
GO:0030029	156	0.037	0.017	2.17647	1.36e-21	1.08e-19	actin filament-based process	Pard3,Fscn1,Xirp2,Phactr4,Cdc42bpa,Tmod1,Cxadr,Gpr65,Cdc42bpg,Tnik,Mkln1,Sdcbp,Pof1b,Nckap1l,Avil,Myoz2,Actb,Cttnbp2,Wipf3,Actr3,Wipf1,Myl6,Pdpn,Flna,Sorbs1,Tln1,Pfn3,Vasp,Arhgef5,Shc1,Myo5c,Myh14,Tmsb10,Smtn,Micall2,Pdgfrb,Myo18a,Limch1,Pdgfra,Elmo1,Abl2,Pdgfa,Abl1,Pdgfb,Myo5a,Ehbp1l1,S100a9,Coro2b,Smtnl2,Gmfg,Tesk2,F11r,Ssh2,Cnn2,Pdcd6ip,Arhgef10l,Stard8,Ptk7,Coro1a,Antxr1,Nrp1,Nuak2,Pdlim2,Tnn…
GO:0046034	50	0.012	0.0051	2.35294	1.67e-09	4.61e-08	ATP metabolic process	Atp5g1,Mpi,Gpi1,Pfkfb2,Entpd5,Guk1,Pgam2,Foxk2,Foxk1,Galt,Kif5c,Ak1,Hkdc1,Ak3,Ak4,Pkm,Ampd3,Ldha,Ctns,Myh8,Fxn,Myh6,Myh7,Vcp,Nmnat1,Atp1a2,Enpp3,Gapdhs,Aldoc,Aldoa,Galk1,Fam20c,Dhtkd1,Tgfb1,Prkag3,Pgk1,Atp5k,Cox5b,Pfkm,Atp5o,Pfkp,Atp5l,Atp1b1,Atp6v1a,Atp6v1b1,Hk2,Hk1,Hspa8,Hk3,Adpgk
GO:0016049	42	0.0098	0.0048	2.04167	1.36e-06	2.37e-05	cell growth	Tiam1,Nrp1,Flrt3,Slit2,Eif2ak4,Arih2,Ctnnb1,Pdlim5,Hsp90aa1,Bcan,Tgfb1,Tgfb3,Tmem108,Itga4,Cadm1,Dvl1,Abl1,Jade2,Prkcz,Adra1b,Adra1a,Akap13,Emp1,Plxna3,Hsp90ab1,Gsk3b,Kmt2d,Zeb2,Myocd,Nin,Bin3,Smo,Sema7a,Cobl,Ulk2,Sema5a,Cyfip2,Sorbs2,Raph1,Sema3f,Dclk1,Ddr1
GO:0030050	13	0.003	0.0008	3.75	1.83e-06	3.11e-05	vesicle transport along actin filament	Myo1c,Myo1b,Myo1e,Myo1d,Myo5c,Wasl,Myo1g,Myo1f,Myo1h,Myrip,Actn4,Myo5a,Myo19
GO:0032922	29	0.0068	0.0029	2.34483	2.8e-06	4.52e-05	circadian regulation of gene expression	Nampt,Cry1,Cry2,Bhlhe40,Clock,Kdm2a,Hdac3,Id1,Npas2,Nr1d1,Usp2,Prkg2,Rorc,Ppargc1a,Rora,Ppara,Per2,Per1,Maged1,Per3,Bhlhe41,Sirt1,Huwe1,Top1,Csnk1d,Arntl,Ciart,Csnk1e,Ogt
GO:0098754	20	0.0047	0.0017	2.76471	6.46e-06	9.68e-05	detoxification	Pon3,Gsta3,Aldh2,Mt1,Gstm7,Slc30a1,Sod2,Nfe2l2,Sod1,Gstm5,Adh5,Ccs,Gstm2,Pim1,Acaa1a,Akr1a1,Fancc,Apoa4,Prdx6,Akr1b8
GO:0002606	6	0.0014	0.0003	4.66667	3.36e-05	0.000427	positive regulation of dendritic cell antigen processing and presentation	Slc11a1,Cd74,Ccl19,Nod2,Ccr7,Nod1
GO:0051775	8	0.0019	0.0004	4.75	3.44e-05	0.000435	response to redox state	Ryr2,Npas2,Fkbp1b,Slc7a11,Clock,Arntl,Vasn,Adh5
GO:0032287	7	0.0016	0.0003	5.33333	4.07e-05	0.000503	peripheral nervous system myelin maintenance	Sh3tc2,Akt2,Prx,Akt1,Mpp5,Ndrg1,Sod1
GO:0006693	17	0.004	0.0016	2.5	8.31e-05	0.000953	prostaglandin metabolic process	Cd74,Edn1,Hpgds,Hpgd,Abhd16a,Akr1c18,Akr1c19,Ptges,Atp6v1b1,Cyp4f15,Ptgis,Tnfrsf1a,Akr1c14,Ptges3,Pdpn,Ptgs1,Ptgr1
GO:0019674	11	0.0026	0.0008	3.25	0.000113	0.00123	NAD metabolic process	Cbr2,Gpi1,Slc37a2,Ldha,Ldhb,Foxk2,Foxk1,Kmo,Pfkm,Pfkp,Hk1
GO:0002335	13	0.003	0.0011	2.72727	0.000119	0.00129	mature B cell differentiation	Lgals8,Gpr183,Ptk2b,Plcg2,Dll1,Lgals1,Notch2,Mfng,Cd19,Bcl3,Cmtm7,Lfng,Nfatc1
GO:0051642	15	0.0035	0.0013	2.69231	0.000164	0.00169	centrosome localization	Ift20,Sun2,Sun1,Pard3,Nde1,Mad2l1,Plxna2,Tbccd1,Fhod1,Gpsm2,Nin,Sema6a,Pard3b,Nubp1,Syne1
GO:1990748	14	0.0033	0.0012	2.75	0.000183	0.00187	cellular detoxification	Aldh2,Gstm7,Sod2,Sod1,Gstm5,Adh5,Ccs,Gstm2,Pim1,Akr1a1,Fancc,Apoa4,Prdx6,Akr1b8
GO:0033227	5	0.0012	0.0002	6	0.000187	0.00189	dsRNA transport	Rftn1,Rftn2,Sidt1,Flot1,Sidt2
GO:0006825	10	0.0023	0.0007	3.28571	0.000196	0.00197	copper ion transport	Slc11a2,Slc31a2,Atp7b,Slc31a1,Mmgt1,Steap3,Hephl1,Cp,Fkbp4,Atox1
GO:0050775	22	0.0052	0.0024	2.16667	0.000197	0.00197	positive regulation of dendrite morphogenesis	Vamp7,Tiam1,Fbxo31,Ptprd,Eef2k,Ilk,Caprin1,Cttn,Cux1,Cdkl5,Anapc2,Actr3,Numbl,Fbxw8,Numb,Kalrn,Ptprf,Sgk1,Met,Cul7,Baiap2,Pias2
GO:0019673	6	0.0014	0.0003	4.66667	0.000199	0.00198	GDP-mannose metabolic process	Dpm1,Tsta3,Pmm2,Guk1,Pmm1,Mpi
GO:0031295	13	0.003	0.0011	2.72727	0.000199	0.00198	T cell costimulation	Cd24a,Efnb2,Lgals8,Efnb3,Tnfrsf14,Cd80,Ccl19,Cd3e,Lgals1,Spn,Cd274,Tnfrsf13c,Icos
GO:0043306	12	0.0028	0.001	2.8	0.00021	0.00206	positive regulation of mast cell degranulation	Adora2b,Vamp7,Vamp8,Syk,Pld2,Snx4,Fgr,Stxbp1,Stxbp2,Fcer1g,Nppa,Il4ra
GO:0034121	24	0.0056	0.0027	2.07407	0.000228	0.00222	regulation of toll-like receptor signaling pathway	Treml4,Tyro3,Nod2,Flot1,Appl2,Dab2ip,Pik3ap1,Lbp,Gramd4,Lyn,Bpifb1,Cd300a,Mfhas1,Nr1d1,Nr1h3,Ubqln1,Tlr1,Smpdl3b,Irf7,Ptpn22,Tlr9,Cd36,Tlr6,Ltf
GO:0030593	25	0.0059	0.0029	2.03448	0.000311	0.00294	neutrophil chemotaxis	Cxcr2,Dpep1,Ccl19,Itga9,Csf3r,Cxadr,Itgam,Ccl5,Itga1,Pde4d,Spp1,Cxcl3,S100a9,S100a8,Cxcl5,Prex1,Cx3cl1,Syk,Nckap1l,Ccl25,Fcer1g,Il1b,Trem3,Prkca,Cxcl15
GO:0033144	16	0.0037	0.0016	2.3125	0.000319	0.003	negative regulation of intracellular steroid hormone receptor signaling pathway	Cry1,Cry2,Igf1,Clock,Dab2,Rhoa,Zbtb7a,Esr2,Kank2,Per1,Heyl,Tcf21,Sirt1,Calr,Arntl,Pias2
GO:0021782	22	0.0052	0.0025	2.08	0.00035	0.00324	glial cell development	Med12,Ppp3r1,Ilk,Eif2b1,Fgfr3,Ager,Dll1,Kcnj10,Nrros,Tgfb1,Itgam,Tspan2,Hdac11,Eif2b2,Eif2b5,Eif2b4,Pdgfb,Sox11,Tppp,Vim,S100a9,S100a8
GO:0031579	11	0.0026	0.0009	2.88889	0.000371	0.0034	membrane raft organization	Ptprc,Rftn1,Npc1,Flot2,Clec2i,Myadm,Flot1,Ppt1,S100a10,Dock2,Pacsin2
GO:0072595	17	0.004	0.0017	2.35294	0.000382	0.00348	maintenance of protein localization in organelle	Sun2,Sun1,Pink1,Tapt1,Kdelr3,Hk2,Hk1,Hdac3,Kdelr1,Os9,Grik5,Hspa5,Akt1,Rangap1,Tspo,Topors,Syne1
GO:0001562	17	0.004	0.0017	2.35294	0.000382	0.00348	response to protozoan	Slc11a1,Gbp8,Cd40,Gbp10,Gbp11,Gbp9,Batf,Spn,Nras,Il4ra,Bcl3,Vtcn1,Cd37,Tspan32,Gbp4,Hras,Gbp3
GO:0050663	20	0.0047	0.0022	2.13636	0.0004	0.00362	cytokine secretion	Lyn,Nos2,Rorc,Dysf,Ccl19,Nod2,Itgb6,Abca1,Aim2,Gpam,Notch1,Notch2,Trem3,Vtcn1,Ccr7,Gata3,Cd36,Tlr6,Mcoln2,Lcp2
GO:0032967	14	0.0033	0.0013	2.53846	0.000437	0.00392	positive regulation of collagen biosynthetic process	Prdx5,F2r,Ep300,Scx,Creb3l1,Tgfb1,Rgcc,Tgfb3,Pdgfrb,Pdgfb,Serpine1,Mkx,Vim,Wnt4
GO:0031113	20	0.0047	0.0022	2.13636	0.000534	0.00469	regulation of microtubule polymerization	Mecp2,Clip1,Camsap1,Slain2,Tbcd,Rangrf,Gba2,Fkbp4,Eml2,Cdh5,Nin,Pak1,Fes,Stmn2,Rps3,Abl1,Tubb4a,Sgk1,Met,Camsap3
GO:1902683	12	0.0028	0.0011	2.54545	0.000566	0.00493	regulation of receptor localization to synapse	Rap1a,Stx7,Grasp,Gsk3b,Rapgef4,Nptn,Tnik,Prkcz,Zdhhc3,Kalrn,Gpc6,Hras
GO:0048739	8	0.0019	0.0005	3.8	0.000587	0.0051	cardiac muscle fiber development	Cxadr,Sgcd,Zmpste24,Tcap,Myh11,Myom2,Myh6,Ttn
GO:0051491	14	0.0033	0.0013	2.53846	0.000649	0.00553	positive regulation of filopodium assembly	Nrp1,Dpysl3,Srf,Fscn1,Wasl,Bcas3,Zmynd8,Actr3,Gpm6a,Tgfb3,Arap1,Ccr7,Agrn,Rhoq
GO:0045671	13	0.003	0.0012	2.5	0.000761	0.00635	negative regulation of osteoclast differentiation	Ceacam1,Inpp4b,Clec2i,Ctnnb1,Tob2,Cldn18,Pias3,Lrrc17,Ifnb1,Pik3r1,Fbn1,Fstl3,Tjp2
GO:0055006	18	0.0042	0.002	2.1	0.000815	0.00674	cardiac cell development	Tgfbr3,Myh11,Ttn,Pbrm1,Cxadr,Sgcd,Zmpste24,Hey2,Sgcb,Actn2,Notch1,Popdc2,Tcap,Atg7,Slc8a1,Myom2,Met,Myh6
GO:0086100	5	0.0012	0.0003	4	0.000955	0.00781	endothelin receptor signaling pathway	Bcar3,Edn1,Ednrb,Ptk2b,Bcar1
GO:0060837	5	0.0012	0.0003	4	0.000955	0.00781	blood vessel endothelial cell differentiation	Hey2,Notch1,Hey1,Kdr,Ccm2
GO:0002923	7	0.0016	0.0005	3.2	0.00101	0.00814	regulation of humoral immune response mediated by circulating immunoglobulin	Ptprc,Foxj1,Ptpn6,Susd4,Nod2,Fcer2a,Cd55
GO:1990410	4	0.0009	0.0002	4.5	0.00104	0.00836	adrenomedullin receptor signaling pathway	Ramp3,Ramp2,Calcrl,Adm
GO:0003099	4	0.0009	0.0002	4.5	0.00104	0.00836	positive regulation of the force of heart contraction by chemical signal	Adra1b,Adra1a,Adrb2,Adrb1
GO:0035672	4	0.0009	0.0002	4.5	0.00104	0.00836	oligopeptide transmembrane transport	Abcc1,Slc15a1,Slc15a2,Slc7a11
GO:0002442	4	0.0009	0.0002	4.5	0.00104	0.00836	serotonin secretion involved in inflammatory response	Cd300a,Syk,Fcer1g,P2rx1
GO:0002408	4	0.0009	0.0002	4.5	0.00104	0.00836	myeloid dendritic cell chemotaxis	Arhgef5,Ccl19,Ccr7,Retnlg
GO:0007020	10	0.0023	0.0008	2.875	0.0011	0.00871	microtubule nucleation	Nin,Slain2,Tubgcp6,Tubgcp4,Nde1,Tubgcp2,Tppp,Csnk1d,Tubg1,Mzt1
GO:0042093	10	0.0023	0.0008	2.875	0.0011	0.00871	T-helper cell differentiation	Ptger4,Il18r1,Gpr183,Tmem98,Bcl3,Rorc,Rc3h1,Rora,Gata3,Batf
GO:0060048	19	0.0044	0.0022	2	0.00115	0.00902	cardiac muscle contraction	Ryr2,Tnnt2,Atp1b1,Actc1,Csrp3,Casq2,Tnni3,Scn3b,Kcnh2,Ttn,Myl4,Map2k3,Sgcd,Tcap,Slc8a1,Met,Myh6,Myh7,Vegfb
GO:0050855	9	0.0021	0.0007	3	0.00117	0.0091	regulation of B cell receptor signaling pathway	Lyn,Prkch,Cd300a,Cmtm3,Prkcb,Cd19,Stap1,Cd22,Lpxn

## Sheet: heart BP
		GO Term	Study #	Study Freq.	Pop. Freq.	Enrichment	p-value	q-value	name	gene products
		GO:0048646	152	0.069	0.034	2.02941	5.1e-18	3.88e-16	anatomical structure formation involved in morphogenesis	Atf2,Ipmk,Hmox1,Elk3,Socs7,Apln,Angptl2,Ets2,Ccbe1,Egln1,Kdr,Rasip1,Lemd2,Sox4,Tgm2,Gnpat,Med1,Lmo4,Col1a1,Prcp,Tsc2,Amotl1,Ndnf,Tsc1,Rxra,Ncl,Perp,Gata6,Serpine1,Gata4,Prkca,Thbs1,Cdon,Fbn2,Mcam,Aplnr,Rdh13,Fam20c,Sec23ip,Coq7,Hif1a,Tgfb2,Cited2,Pdgfra,Loxl2,Abl1,Brpf1,Ptprb,Ace,Fzd3,Xbp1,Col4a1,Sox18,Pdcd10,Col4a2,Fzd6,Sox17,Rpl7l1,Rora,B4galt1,Fgfr1,Bmp4,Abca2,Smad3,Plxnd1,Glul,Mthfr,Srpk2,Ret…
		GO:0048511	61	0.028	0.011	2.54545	8.11e-12	3.66e-10	rhythmic process	Nrip1,Nampt,Cry1,Cry2,Bhlhe40,Pla2g4a,Kcnd2,Clock,Sfpq,Dbp,Prkaa1,Mdk,Hdac1,Prox1,Foxo3,Creb1,Nr0b2,Nr1d2,Nr1d1,Usp2,Fbxw11,Ppara,Egfr,Top1,Arntl,Csnk1e,Hlf,Nfya,Src,Ep300,Mtor,Mettl3,Pdgfra,Cipc,Npas2,Nfil3,Nos2,Fzd4,Rorc,Ppargc1a,Rora,Rorb,Pten,Gpr157,Spsb4,Pml,Adrm1,Crebbp,Per2,Per1,Per3,Axl,Tef,Bhlhe41,Kmt2a,Hnrnpd,Klf9,Ciart,Ogt,Ezh2,Mapk10
		GO:0003013	58	0.026	0.01	2.6	8.74e-12	3.9e-10	circulatory system process	Adora2a,Ednrb,Ednra,Pde3a,Adm,Apln,Trdn,Gja1,Kdr,Akt1,Htr2a,Angpt1,Grip2,Adcy6,Cldn5,Edn1,Adra1b,Adra1a,Adra1d,Heg1,Tbx20,Egfr,Abcg2,Dock4,Rps6ka2,Chd7,Ptgs1,Yap1,Ptp4a3,Nr3c1,Manf,Add3,Abcb1a,Hif1a,Acvrl1,Itga1,P2ry2,P2ry1,Agtr1a,Vegfa,Slc1a5,Atg5,Ace,Tgfbr3,Cysltr1,Ctnnbip1,Bmp6,Fli1,Prkg1,Per2,Tjp1,Uts2r,Nppb,Nppa,Adora1,Plod3,Stat1,Smad6
		GO:0003014	31	0.014	0.0038	3.68421	6.17e-11	2.55e-09	renal system process	Adora2a,Myo1e,Ednrb,Ednra,Npr3,Aqp7,Wnk4,Adm,Aqp4,Aqp1,Inpp5k,Gja1,Ptger4,Agtr1a,Akr1b3,Adcy6,Edn1,Adra1a,Adra1d,Wfs1,Akap11,Emp2,Bmp4,Uts2r,Nppb,Psap,Adora1,Bcl2,Gas6,Sulf1,Sulf2
		GO:0007623	39	0.018	0.0057	3.15789	6.99e-11	2.86e-09	circadian rhythm	Nrip1,Nampt,Cry1,Ep300,Cry2,Bhlhe40,Kcnd2,Clock,Dbp,Mettl3,Hdac1,Prox1,Creb1,Npas2,Nfil3,Nr0b2,Nr1d2,Nos2,Nr1d1,Usp2,Rorc,Ppargc1a,Rora,Ppara,Pten,Gpr157,Pml,Per2,Per1,Per3,Bhlhe41,Kmt2a,Hnrnpd,Top1,Arntl,Ciart,Csnk1e,Ogt,Mapk10
		GO:0001935	9	0.0041	0.0008	5.125	3.27e-05	0.000483	endothelial cell proliferation	Bmp4,Ern1,Xbp1,Sema5a,Hmgb1,Loxl2,Tek,Cd34,Thap1
		GO:0016049	25	0.011	0.0048	2.29167	3.82e-05	0.000552	cell growth	Nrp1,Nrp2,Slit3,Pdlim5,Hsp90aa1,Tgfb2,Lamb2,Abl1,Jade2,Mapt,Rarg,Adra1b,Adra1a,Emp1,Ndel1,Hsp90ab1,Prkg1,Plxna1,Myocd,Nin,Auts2,Sema5a,Raph1,Gata4,Tgfbr2
		GO:2000045	25	0.011	0.0049	2.2449	6.02e-05	0.000835	regulation of G1/S transition of mitotic cell cycle	Fam107a,Adam17,Rpl17,Ddx3x,Kank2,Ankrd17,Tm4sf5,Cradd,Zfp655,Akt1,Plrg1,Sox4,Fbxo31,Cacnb4,Apex1,Pten,Pml,Egfr,Crebbp,Rbm38,Cyp1a1,Bcl2,Ino80,Cdkn1a,Ezh2
		GO:0005978	8	0.0036	0.0007	5.14286	6.13e-05	0.000845	glycogen biosynthetic process	Per2,Ppp1r3c,Gys1,Nr1d1,Akt2,Akt1,Acadm,Gck
		GO:0001889	19	0.0086	0.0034	2.52941	0.000103	0.00133	liver development	Mpst,Med1,Tgfbr3,Xbp1,Man2a1,Acadm,Hmox1,Cebpb,Rela,Ptcd2,Smad3,Notch1,Notch2,Cited2,Nf1,Gata6,Ezh2,Sulf2,Itpr1
		GO:0003197	7	0.0032	0.0006	5.33333	0.000112	0.00144	endocardial cushion development	Bmp4,Notch1,Cited2,Gata4,Tbx5,Thbs1,Rbm24
		GO:1902235	10	0.0045	0.0012	3.75	0.000178	0.00214	regulation of endoplasmic reticulum stress-induced intrinsic apoptotic signaling pathway	Herpud1,Xbp1,Serinc3,Wfs1,Txndc12,Hyou1,Bcl2l1,Syvn1,Creb3l1,Ptpn2
		GO:0007020	8	0.0036	0.0008	4.5	0.000246	0.00284	microtubule nucleation	Nin,Slain2,Tubgcp6,Tubgcp5,Nde1,Clasp1,Tppp,Ndel1
		GO:0048771	20	0.0091	0.0039	2.33333	0.000289	0.00326	tissue remodeling	Tgfbr3,Adra1b,Mmp14,Mir29b-1,Lipa,Mitf,Nol3,Lrp5,Pbrm1,Gja1,Hif1a,Tgfb2,Axl,Elf3,Acvrl1,Notch2,Chd7,Vegfa,Atg5,Tgm2
		GO:0002318	5	0.0023	0.0003	7.66667	0.000302	0.00338	myeloid progenitor cell differentiation	Kit,Tet2,Braf,Mlf1,Jam3
		GO:1900271	14	0.0063	0.0023	2.73913	0.00031	0.00345	regulation of long-term synaptic potentiation	Creb1,Adora2a,Prnp,Fam107a,Cx3cr1,Cpeb3,Epha4,Ythdf1,Adora1,Nf1,Abl1,Akap5,Kalrn,Hnrnpk
		GO:0090043	6	0.0027	0.0005	5.4	0.000358	0.00389	regulation of tubulin deacetylation	Prkaa1,Ep300,Tppp,Nek3,Fry,Mapt
		GO:0031579	8	0.0036	0.0009	4	0.000366	0.00395	membrane raft organization	Ptprc,Rftn1,Npc1,Pmp22,Ppt1,Emp2,S100a10,Pacsin2
		GO:0051258	15	0.0068	0.0026	2.61538	0.000432	0.00457	protein polymerization	Ube2s,Tppp3,Mid1ip1,Arpc2,Msrb1,Hcls1,Fam107a,Fgf13,Myh9,Mtss1,Mief2,Tppp,Mapt,Ttc17,Lmod2
		GO:0055022	10	0.0045	0.0013	3.46154	0.000443	0.00467	negative regulation of cardiac muscle tissue growth	Gja1,Zfp418,Cxadr,Cited2,Ppara,Pi16,Pten,Tbx5,Tgfbr2,Vgll4
		GO:0048512	9	0.0041	0.0011	3.72727	0.0005	0.00514	circadian behavior	Npas2,Nr1d2,Usp2,Kcnd2,Pten,Gpr157,Ciart,Csnk1e,Mapk10
		GO:0001837	15	0.0068	0.0027	2.51852	0.000519	0.0053	epithelial to mesenchymal transition	Efna1,Tgfbr3,Tcof1,Pdcd4,Trip10,Bmp4,Gja1,Heyl,Hif1a,Tgfb2,Ddx17,Notch1,Acvrl1,Loxl2,Eng
		GO:0030513	11	0.005	0.0016	3.125	0.00062	0.00618	positive regulation of BMP signaling pathway	Bmp4,Tgfbr3,Notch1,Acvrl1,Notch2,Kdr,Gata6,Gata4,Sulf1,Neo1,Eng
		GO:0098727	26	0.012	0.006	2	0.000655	0.00646	maintenance of cell number	Yap1,Braf,Ldb2,Dis3l2,Lrp5,Cdh2,Mettl3,Setd6,Prox1,Foxo3,Eif4enif1,Leo1,Foxo1,Sox4,Zhx2,Mecom,Srrt,Kat6a,Prdm16,Fgfr3,Eif4e,Fgfr1,Crebbp,Bcl9,Kit,Ezh2
		GO:0006376	9	0.0041	0.0012	3.41667	0.000677	0.00666	mRNA splice site selection	Srsf6,Rbmxl1,Srsf1,Celf2,Luc7l3,Nol3,Rbmx,Ptbp2,Srsf10
		GO:0045070	10	0.0045	0.0014	3.21429	0.000758	0.0073	positive regulation of viral genome replication	Hspa8,Ddx3x,Larp1,Vapa,Nucks1,Notch1,Tbc1d20,Tmem39a,Ppid,Srpk2
		GO:0046684	3	0.0014	0.0001	14	0.000798	0.00765	response to pyrethroid	Scn3a,Scn2b,Scn1b
		GO:0061026	3	0.0014	0.0001	14	0.000798	0.00765	cardiac muscle tissue regeneration	Yap1,Erbb4,Gata4
		GO:2001238	14	0.0063	0.0025	2.52	0.000817	0.00773	positive regulation of extrinsic apoptotic signaling pathway	Ret,Ptprc,Rbck1,Timp3,Pten,Tnfsf10,Pea15a,Pml,Pdia3,Tgfb2,Nf1,Traf2,Tnfrsf12a,Thbs1
		GO:0010746	4	0.0018	0.0003	6	0.000952	0.00883	regulation of long-chain fatty acid import across plasma membrane	Akt2,Akt1,Acsl6,Thbs1
		GO:0010757	4	0.0018	0.0003	6	0.000952	0.00883	negative regulation of plasminogen activation	Ctsz,Serpine2,Serpine1,Thbs1
		GO:0002322	4	0.0018	0.0003	6	0.000952	0.00883	B cell proliferation involved in immune response	Cd19,Cd180,Abl1,Tlr4
		GO:1903689	4	0.0018	0.0003	6	0.000952	0.00883	regulation of wound healing, spreading of epidermal cells	Clasp1,Pten,Rreb1,Mtor
		GO:0010889	6	0.0027	0.0006	4.5	0.000989	0.00903	regulation of sequestering of triglyceride	Plin3,Osbpl11,Abhd5,Ppara,Plin5,Fitm1
		GO:0051384	17	0.0077	0.0034	2.26471	0.00107	0.00966	response to glucocorticoid	Nr3c1,Agl,Ep300,Eif4ebp1,Fam107a,Zfp36l1,Aqp1,Eif4e,Fibin,Bmp4,Rxra,Klf9,Bcl2,Hmgb1,Agtr1a,Alpl,Pik3r1
		GO:0046031	13	0.0059	0.0023	2.56522	0.00107	0.00968	ADP metabolic process	Nudt9,Mpi,Ak3,Eno3,Gapdh,Aldoa,Gck,Gpi1,Pfkfb2,Pgam2,Foxk2,Pgam1,Pfkp
		GO:0019674	7	0.0032	0.0008	4	0.00108	0.00977	NAD metabolic process	Cbr2,Gpi1,Mdh1,Ldhb,Foxk2,Gpd1l,Pfkp

## Sheet: aorta BP
GO Term	Study #	Study Freq.	Pop. Freq.	Enrichment	p-value	q-value	name	gene products
GO:0048511	49	0.03	0.011	2.72727	7.19e-11	4.13e-09	rhythmic process	Sgpl1,Thrap3,Nampt,Cry1,Cry2,Ahr,Pla2g4a,Clock,Hdac3,Dbp,Prkaa1,Nfkb2,Adamts1,Nr1d2,Nr1d1,Usp2,Kdm5a,Gsk3b,Pgr,Arntl,Csnk1e,Atf5,Hlf,Nfya,Hnrnpu,Mtor,Gfpt1,Id1,Cipc,Npas2,Nfil3,Fzd4,Rorc,Ppargc1a,Esr1,Per2,Per1,Stat5a,Ntrk2,Per3,Tef,Bhlhe41,Hnrnpd,Lep,Klf9,Ciart,Ddx5,Ccar2,Srebf1
GO:0007623	32	0.02	0.0057	3.50877	3.78e-10	1.92e-08	circadian rhythm	Thrap3,Nampt,Hnrnpu,Cry1,Cry2,Ahr,Clock,Hdac3,Dbp,Gfpt1,Id1,Npas2,Nfil3,Nr1d2,Nr1d1,Usp2,Rorc,Ppargc1a,Kdm5a,Per2,Gsk3b,Per1,Ntrk2,Per3,Bhlhe41,Hnrnpd,Arntl,Ciart,Csnk1e,Atf5,Ddx5,Srebf1
GO:0009991	54	0.033	0.015	2.2	6.95e-08	2.6e-06	response to extracellular stimulus	Asns,Tfeb,Fnip1,Angptl4,Rrp8,Bcas3,Pdia3,Prkaa1,Pdk4,Foxk2,Akt1,Mapt,Plec,Impact,Szt2,Slc16a1,Nfe2l2,Aacs,Ehmt2,Ldlr,Acacb,Arsa,Fbxo22,Ucp1,Eif4ebp1,Lpl,Sctr,Eif4g1,Pnpla3,Fam107a,Itga6,Mtor,Asph,Bcl10,Wipi2,Tcf7l2,Usf2,Gabarapl1,Nprl2,Dgkq,Ppargc1a,Cpeb4,Gck,Rnf152,Flcn,P2rx4,Hspa5,Lep,Bcl2,Cdkn1a,Glul,Hnrnpl,Zfyve1,Srebf1
GO:0006457	30	0.019	0.0063	3.01587	7.29e-08	2.72e-06	protein folding	Dnajc5,Dnaja2,Hsph1,Dnajc7,Dnaja4,Pfdn2,Fkbp1a,Sgta,Dnajc3,Hsp90aa1,Pdia3,Hspb1,Ppih,Calr,Pdia4,Ppib,Chordc1,Dnajb6,Fkbp8,Hsp90ab1,Fkbp5,Hspa8,Tbcel,Clpx,Hspa4l,Ptges3,Hspa5,Tcp1,Cdc37,Hspa2
GO:0071496	42	0.026	0.012	2.16667	1.13e-06	3.46e-05	cellular response to external stimulus	Fbxo22,Atp1a2,Asns,Tfeb,Lpl,Eif4g1,Fam107a,Piezo1,Itga6,Fnip1,Angptl4,Mtor,Aqp1,Rrp8,Pdia3,Prkaa1,Pdk4,Akt1,Wipi2,Tcf7l2,Impact,Szt2,Usf2,Gabarapl1,Dag1,Nprl2,F11r,Nfe2l2,Cpeb4,Gck,Rnf152,Flcn,Gsk3b,P2rx4,Ehmt2,Hspa5,Bcl2,Cdkn1a,Glul,Hnrnpl,Zfyve1,Srebf1
GO:0030522	18	0.011	0.0035	3.14286	8.19e-06	0.000201	intracellular receptor signaling pathway	Thra,Vdr,Zmiz1,Ppargc1b,Esr1,Alpk1,Safb,Nfkbia,Cyp26b1,Rxrb,Ar,Snw1,Fam120b,Ptges3,Klf9,Pgr,Esrrg,Ddx5
GO:2000322	6	0.0037	0.0005	7.4	3.42e-05	0.000734	regulation of glucocorticoid receptor signaling pathway	Per1,Ntrk2,Cry1,Cry2,Arntl,Clock
GO:0071456	16	0.0099	0.0032	3.09375	3.74e-05	0.000781	cellular response to hypoxia	Cpeb1,Fndc1,Eif4ebp1,Cpeb2,Zfp36l1,Mtor,Aqp1,Kcnk3,Egln2,Epas1,Prkce,Bcl2,Vegfa,Akt1,Gata6,Slc9a1
GO:0045601	11	0.0068	0.0016	4.25	4.06e-05	0.000843	regulation of endothelial cell differentiation	Cldn5,Apold1,Cdh5,Btg1,Tnfrsf1a,Notch1,Id1,Vegfa,Foxj2,F11r,Xdh
GO:0048754	25	0.015	0.0065	2.30769	4.5e-05	0.000925	branching morphogenesis of an epithelial tube	Cxcl12,Ahr,Pkd1,Ccl11,Tgfb1,Cited2,Ctsz,Vegfa,Nfatc4,Rasip1,Greb1l,Edn1,Mmp14,Vdr,Col4a1,Slc12a2,Dag1,Ctnnbip1,Esr1,Tbx3,Plxnd1,Notch1,Mgp,Bcl2,Eng
GO:0003013	34	0.021	0.01	2.1	4.5e-05	0.000925	circulatory system process	Atp1a2,Manf,Ahr,Svep1,Abr,Cdh5,Gja1,Tgfb1,Ptger3,Itga1,Vegfa,Akt1,Pdgfb,Slc1a5,Gclm,Adcy6,Cldn5,Edn1,Cx3cl1,Adrb3,Gch1,Atp2b1,Akap12,Ctnnbip1,Per2,Dock5,Ramp2,Sgcd,P2rx4,Lep,Adora1,Nox4,Chd7,Ptgs2
GO:0008361	17	0.01	0.0036	2.77778	6.05e-05	0.00119	regulation of cell size	Edn1,Lamtor4,Shank3,Atp2b2,Slc12a2,Rdx,Sctr,Ahr,Wdtc1,Mtor,Aqp1,Hsp90ab1,Hsp90aa1,Cdk4,Akt3,Akt1,Slc12a7
GO:0010038	36	0.022	0.011	2	6.12e-05	0.0012	response to metal ion	Ncstn,Sumo1,Syt12,Pla2g4a,Hmox1,Mt2,Slc41a1,Mt1,Aqp1,Cebpa,Fibin,Camk2b,Prkaa1,Asph,Akt1,Syt15,Nfatc4,Mcoln1,Mapt,Adcy7,Xdh,Fus,Slc12a2,Itpkb,Chp2,Kcna1,Sucnr1,Nfe2l2,Gsk3b,P2rx4,Npc1,Cdk4,Hnrnpd,S100a16,Bcl2,Itpr3
GO:0038089	5	0.0031	0.0003	10.3333	6.91e-05	0.00134	positive regulation of cell migration by vascular endothelial growth factor signaling pathway	Myo1c,Hspb1,Vegfa,Gab1,Pdgfb
GO:0005978	7	0.0043	0.0007	6.14286	7.18e-05	0.00139	glycogen biosynthetic process	Per2,Gys1,Ptges3,Nr1d1,Akt2,Akt1,Gck
GO:0009755	17	0.01	0.0037	2.7027	9.48e-05	0.00176	hormone-mediated signaling pathway	Slc27a1,Thra,Nr1d2,Nr1d1,Zmiz1,Ppargc1b,Esr1,Safb,Tshr,Appl2,Ghr,Ar,Acsl1,Ptges3,Klf9,Pgr,Ddx5
GO:0046824	15	0.0093	0.0031	3	0.00012	0.00216	positive regulation of nucleocytoplasmic transport	Chp2,Riok2,Rbm22,Hsp90ab1,Hsp90aa1,Gsk3b,Hdac3,Tgfb1,Tnfrsf1a,Khdrbs1,Lep,Nutf2,Pik3r1,Tcf7l2,Ptgs2
GO:0002028	17	0.01	0.0039	2.5641	0.000145	0.00252	regulation of sodium ion transport	Mllt6,Fgf14,Atp1a2,Osr1,Slmap,Glrx,Ptpn3,Plcb1,Scn1b,Per1,Tgfb1,P2rx4,Akt3,Stk39,Akt2,Akt1,Slc9a1
GO:2000489	5	0.0031	0.0004	7.75	0.000147	0.00253	regulation of hepatic stellate cell activation	Cygb,Dgat1,Nr1d1,Lep,Pdgfb
GO:0032012	7	0.0043	0.0008	5.375	0.000165	0.00277	regulation of ARF protein signal transduction	Mapre2,Arfgef2,Arfgap1,Fbxo8,Map4k4,Git1,Cyth1
GO:0032231	19	0.012	0.0047	2.55319	0.000175	0.00292	regulation of actin filament bundle assembly	Cx3cl1,Shank3,Rdx,F11r,Mtor,Cgnl1,Arhgef15,Bag4,Limch1,Dlc1,Id1,Arap1,S1pr1,Nox4,Ppm1f,Mtss1,Pik3r1,Sh3pxd2b,Bbs4
GO:2000379	19	0.012	0.0048	2.5	0.000222	0.00359	positive regulation of reactive oxygen species metabolic process	Pid1,Esr1,Nfe2l2,Mtor,Hsp90aa1,Rnf41,Tgfb1,Hdac4,Lep,Cyp1b1,Akt2,Nox4,Sirt3,Akt1,Pdgfb,Mapt,Cdkn1a,Xdh,Ptgs2
GO:0060612	10	0.0062	0.0017	3.64706	0.000272	0.00425	adipose tissue development	Dgat2,Pgrmc2,Cdk4,Lep,Dyrk1b,Rorc,Ppargc1a,Sh3pxd2b,4932438A13Rik,Bbs4
GO:1902373	12	0.0074	0.0023	3.21739	0.000274	0.00428	negative regulation of mRNA catabolic process	Nbas,Mapkapk2,Thrap3,Fus,Hnrnpu,Tob1,Mtor,Taf15,Hnrnpd,Angel2,Vegfa,Cirbp
GO:0035924	8	0.0049	0.0011	4.45455	0.000317	0.00481	cellular response to vascular endothelial growth factor stimulus	Ramp2,Map2k3,Mapkapk2,Notch1,Hspb1,Vegfa,Akt1,Gab1
GO:1903792	10	0.0062	0.0017	3.64706	0.000338	0.00504	negative regulation of anion transport	Sfrp4,Rgs2,Osr1,Lep,Adora1,Stk39,Akt2,Akt1,Mtor,Pla2r1
GO:0005977	11	0.0068	0.0021	3.2381	0.000452	0.00653	glycogen metabolic process	Per2,Gsk3b,Gys1,Ppp1r3b,Ptges3,Nr1d1,Akt2,Akt1,Stbd1,Gck,Tcf7l2
GO:0006171	5	0.0031	0.0005	6.2	0.000479	0.00681	cAMP biosynthetic process	Adcy9,Adcy3,Adcy4,Adcy7,Adcy6
GO:0042306	14	0.0086	0.0032	2.6875	0.000489	0.00687	regulation of protein import into nucleus	Mdfic,Chp2,Rbm22,Hsp90ab1,Hsp90aa1,Hdac3,Tgfb1,Tnfrsf1a,Lep,Nutf2,Pik3r1,Gbp4,Akap1,Ptgs2
GO:0043488	17	0.01	0.0043	2.32558	0.000582	0.00796	regulation of mRNA stability	Mapkapk2,Thrap3,Fus,Hnrnpu,Apex1,Mettl16,Zfp36l2,Zfp36l1,Mtor,Taf15,Fxr2,Hnrnpd,Angel2,Pabpc4,Vegfa,Cirbp,Carhsp1
GO:1990845	7	0.0043	0.001	4.3	0.00063	0.00855	adaptive thermogenesis	Adrb3,Hnrnpu,Ucp1,Ucp3,Sctr,Oma1,Appl2
GO:1903334	4	0.0025	0.0003	8.33333	0.000639	0.00865	positive regulation of protein folding	Hspa8,Pdia3,Sgta,Pdia4
GO:0033865	16	0.0099	0.004	2.475	0.000664	0.00885	nucleoside bisphosphate metabolic process	Hmgcl,Ehhadh,Acot5,Acot4,Acly,Pank3,Hmgcs1,Dgat2,Pmvk,Acsl1,Gpam,Dgat1,Mvd,Acsm5,Acacb,Papss2
GO:0006693	9	0.0056	0.0016	3.5	0.000679	0.00896	prostaglandin metabolic process	Edn1,Tnfrsf1a,Acox1,Ptges3,Lypla2,Abhd16a,Pla2g4a,Ptges,Ptgs2
GO:0032434	20	0.012	0.0056	2.14286	0.000694	0.00912	regulation of proteasomal ubiquitin-dependent protein catabolic process	Sdcbp,Il33,Fbxo22,Sumo1,Sumo2,Sgta,Ube2v2,Hsp90ab1,Trib1,Gsk3b,Bag6,Herpud1,Ubxn1,Rpl11,Desi1,Akt1,Rnf19b,Csnk1e,Pias1,Ccar2
GO:0010812	12	0.0074	0.0026	2.84615	0.000744	0.00972	negative regulation of cell-substrate adhesion	Acer2,Mmp14,Fzd4,Rcc2,Ptprz1,Fam107a,Bcar1,Bcas3,Notch1,Dlc1,Pik3r1,Efna5

## Sheet: Bfat BP
GO Term	Study #	Study Freq.	Pop. Freq.	Enrichment	p-value	q-value	name	gene products
GO:0003012	100	0.032	0.0088	3.63636	2.55e-34	6.42e-32	muscle system process	Ednrb,Ednra,Npy1r,Scn1b,Chrnb4,Tmod1,Homer1,Rgs2,Htr7,Cacna1s,Tmod4,Tmod3,Cxcr4,Clcn1,Acta2,Tpm3,Tpm2,Tpm1,Ank2,Tnni2,Tnni1,Kcnj2,Mylk2,Myl6,Myl1,Myl2,Myl3,Gata6,Stac,Myh11,Ar,Trim72,Fbxo32,Igf1,Prkg1,Chrna1,Dlg1,Adora1,Myl6b,Tnnt3,Ryr1,Tnnt1,Atp2a1,Slmap,Camta2,Casq2,Taz,Tnnc2,Tnnc1,Hey2,Ptger3,Pgam2,Nos1,Ndufs6,Edn1,Atp2b4,Ang2,Pde4b,Myh1,Trim63,Myom1,Myh2,Actn2,Actn3,Klf15,Myom3,Myh4,Myom2,Met…
GO:0030029	119	0.038	0.017	2.23529	4.91e-17	3.33e-15	actin filament-based process	Srgap2,Synpo2l,Xirp2,Xirp1,Aqp1,Tmod1,Tmod4,Cdc42bpb,Tmod3,Myo7a,Agap2,Tnik,Daam1,Tpm1,Avil,Cfl2,Amotl1,Myoz2,Amot,Myoz1,Myl6,Nrap,Myl2,Pdpn,Flnc,Tln1,Pfn2,Myh10,Smtn,Myo18a,Limch1,Pdgfra,Nf1,Pdgfa,Pdgfb,Ehbp1l1,Smtnl1,Smtnl2,Neb,Capn3,F11r,Cnn1,Dlg1,Arhgef10l,Myl6b,Cul3,Coro1b,Pdlim3,Tnnt3,Nrp1,Tnnt1,Prr5,Fhl3,Casq1,Apbb1,Casq2,Pdlim7,Ldb3,Fgf10,Kank1,Rhoj,Pgm5,Rhou,Prox1,Calr,Klhl41,Sfrp1,Palld…
GO:0007623	46	0.015	0.0057	2.63158	4.43e-10	1.37e-08	circadian rhythm	Impdh2,Kcnma1,Nampt,Hnrnpu,Cry1,Cry2,Ahr,Clock,Setx,Mycbp2,Dbp,Htr7,Hdac1,Gfpt1,Id2,Dpyd,Id1,Prox1,Btbd9,Npas2,Nfil3,Nr1d2,Nr1d1,Mttp,Usp2,Rorc,Ppargc1a,Ppara,Igf1,Ass1,Relb,Kdm5a,Per2,Gsk3b,Per1,Ntrk2,Per3,Zfhx3,Bhlhe41,Lgr4,Rbm4b,Csnk1d,Arntl,Ciart,Ogt,Srebf1
GO:0048511	71	0.023	0.011	2.09091	1.05e-09	3.05e-08	rhythmic process	Enox2,Sgpl1,Pspc1,Nampt,Cry1,Cry2,Ahr,Clock,Ereg,Mycbp2,Dbp,Htr7,Prkaa1,Prkaa2,Hdac1,Dpyd,Nfkb2,Prox1,Nr1d2,Nr1d1,Mttp,Usp2,Ppara,Relb,Kdm5a,Gsk3b,Rbm4b,Csnk1d,Arntl,Hlf,Impdh2,Nfya,Kcnma1,Hnrnpu,Ptn,Mtor,Setx,Gfpt1,Id2,Pdgfra,Id1,Arrb1,Cipc,Btbd9,Kat2b,Npas2,Nfil3,Fzd4,Rorc,Ppargc1a,Igf1,Esr1,Agt,Ass1,Dnm1l,Per2,Per1,Stat5a,Ntrk2,Per3,Zfhx3,Tef,Bhlhe41,Lep,Klf9,Lgr4,Rock2,Ciart,Ogt,Ccar2,Srebf1
GO:0003013	65	0.021	0.01	2.1	8.91e-09	2.3e-07	circulatory system process	Ednrb,Ednra,Npy1r,Pde3a,Ahr,Apln,Trdn,Cdh5,Gja1,Htr7,Ptger3,Akt1,Ptprm,Nos1,Angpt1,Adcy6,Cldn5,Acta2,Edn1,Adra1a,Adrb3,Heg1,Akap12,Amot,Abcg2,Scpep1,Myl2,Rps6ka2,Chd7,Avpr1a,Yap1,Ptp4a3,Smpd3,Casr,Lrp1,Atp1a2,Kcnma1,Svep1,Snta1,Tgfb1,Cbs,P2ry1,Vegfa,Pdgfb,Slc1a5,Cdc42,Kat2b,Smtnl1,Cx3cl1,Cav1,Bmp6,Agt,Prkg1,Dnm1l,Per2,Uts2r,Ramp2,Sgcd,P2rx4,Lep,Adora1,Rock2,Apoe,Smad6,Sgcg
GO:0006457	42	0.013	0.0063	2.06349	1.01e-06	1.85e-05	protein folding	Pdcl3,Dnajc5,Dnajc7,Hsph1,Dnaja4,St13,Sgta,Dnaja1,Cryab,Hsp90aa1,Trap1,Hspa1l,Hspb6,Dnajc25,Pdcl,Hspb1,Calr,Gm5160,Ppid,Ube4b,Cct4,Dnajb4,Chordc1,Dnajb6,Dnajb5,Grpel1,Fkbp4,Fkbp5,Hsp90ab1,Unc45b,Hspa8,Tbcel,Unc45a,Hspa9,Clpx,Hspa4l,Tor2a,Ahsa1,Cdc37,Ahsa2,P4hb,Pex19
GO:1902667	17	0.0054	0.0019	2.84211	3.04e-05	0.000407	regulation of axon guidance	Nrp1,Cxcl12,Tubb2b,Ryk,Sema6d,Sema4b,Mycbp2,Sema4d,Sema3c,Zswim6,Sema7a,Wnt5a,Zswim8,Sema6b,Sema5a,Vegfa,Sema3g
GO:0003014	27	0.0086	0.0038	2.26316	3.04e-05	0.000407	renal system process	Ednrb,Ednra,Kcnma1,Aqp7,Sctr,Aqp4,Aqp1,Inpp5k,Gja1,Htr7,Ptger3,Pdgfb,Akr1b3,Adcy6,Edn1,Adra1a,Gsn,Cln3,Agt,Bmp4,Uts2r,Adora1,Bcl2,Gnai2,Pkn1,Gas6,Sulf1
GO:0016049	31	0.0099	0.0048	2.0625	5.37e-05	0.000682	cell growth	Nrp1,Nrp2,Fubp1,Arih2,Slit3,Ctnnb1,Hsp90aa1,Camk2d,Tgfb1,Sec61a1,Sox9,Hdac6,Adra1a,Ang2,Emp1,Stk11,Hsp90ab1,Agt,Prkg1,Gsk3b,Zeb2,Bin3,Sema7a,Cobl,Sema5a,Cyfip2,Raph1,Mex3c,Tgfbr2,Dclk1,Ddr1
GO:0006862	9	0.0029	0.0007	4.14286	5.78e-05	0.000724	nucleotide transport	P2rx7,Gja1,Slc25a17,Slc35b2,Slc25a33,Slc19a1,Slc25a36,Slc25a4,Slc25a42
GO:0032007	16	0.0051	0.0019	2.68421	8.86e-05	0.00106	negative regulation of TOR signaling	Ddit4,Sesn1,Ubr2,Sesn3,Nprl2,Fnip1,Stk11,Rnf152,Mtm1,Gsk3b,Flcn,Gsk3a,Prkaa1,Prkaa2,Pdcd6,Arntl
GO:0042060	23	0.0073	0.0033	2.21212	0.000127	0.00145	wound healing	Col3a1,Cx3cl1,Dst,Sdc4,Cav1,Tpm1,Eppk1,Ppara,Fgf1,Fgfr1op2,Ppl,Elk3,Fgf10,Aqp1,Tgfb1,Lox,Wnt5a,Notch2,Pdgfra,Nf1,Coro1b,Eng,Plec
GO:0031065	10	0.0032	0.0009	3.55556	0.00014	0.00157	positive regulation of histone deacetylation	Akap8l,Tgfb1,Ing2,Lrrk2,Vegfa,Prkd1,Prkd2,Lpin1,Jdp2,Srebf1
GO:0014823	14	0.0045	0.0016	2.8125	0.000148	0.00164	response to activity	Smtnl1,Fndc5,Cry1,Cry2,Ppargc1a,Capn3,Srl,Agt,Myh2,Prkaa1,Gpam,Prkaa2,Prkag3,Myh4
GO:2000323	5	0.0016	0.0003	5.33333	0.000215	0.00229	negative regulation of glucocorticoid receptor signaling pathway	Per1,Cry1,Cry2,Clock,Arntl
GO:0034110	13	0.0041	0.0014	2.92857	0.000225	0.00238	regulation of homotypic cell-cell adhesion	Cd24a,Rdx,Ank3,Abat,Prkcq,F11r,Lgals1,Sh2b3,Prkg1,Zfp703,Ptger3,Pdpn,Prkca
GO:1901298	7	0.0022	0.0005	4.4	0.000301	0.00305	regulation of hydrogen peroxide-mediated programmed cell death	Trap1,Hsph1,Park7,Glrx,Endog,Hdac6,Met
GO:0014874	7	0.0022	0.0005	4.4	0.000301	0.00305	response to stimulus involved in regulation of muscle adaptation	Trim63,Fbxo32,Hdac4,Actn3,Prkag3,Srl,Agt
GO:0061031	4	0.0013	0.0002	6.5	0.000305	0.00306	endodermal digestive tract morphogenesis	Id2,Sox17,Pitx2,Fgfr2
GO:0140192	4	0.0013	0.0002	6.5	0.000305	0.00306	regulation of adenylate cyclase-activating adrenergic receptor signaling pathway involved in heart process	Atp2b4,Gnai2,Pde4b,Nos1
GO:0043488	27	0.0086	0.0043	2	0.000304	0.00306	regulation of mRNA stability	Khsrp,Hnrnpu,Ybx2,Rbm10,Zfp36l1,Mtor,Fxr1,Taf15,Pcid2,Fxr2,Angel2,Vegfa,Cirbp,Rnasel,Tbrg4,Mapkapk2,Zfp36,Fus,Mettl16,Myd88,Rbm24,Apobec1,Samd4,Ythdf3,Qk,Rock2,Carhsp1
GO:0031987	6	0.0019	0.0004	4.75	0.000311	0.00312	locomotion involved in locomotory behavior	Rcan1,Cln6,Ppp3cb,Fzd4,Rcan2,Slc25a46
GO:0015868	6	0.0019	0.0004	4.75	0.000311	0.00312	purine ribonucleotide transport	Gja1,Slc25a17,Slc35b2,Slc19a1,Slc25a4,Slc25a42
GO:2000489	6	0.0019	0.0004	4.75	0.000311	0.00312	regulation of hepatic stellate cell activation	Cygb,Acta2,Dgat1,Nr1d1,Lep,Pdgfb
GO:0019674	9	0.0029	0.0008	3.625	0.000321	0.00318	NAD metabolic process	Nadk2,Mdh1,Ldha,Ldhb,Foxk1,Pfkm,Pfkp,Nadk,Hk1
GO:0042308	8	0.0025	0.0007	3.57143	0.000441	0.00412	negative regulation of protein import into nucleus	Ppp2ca,Mdfic,Ei24,Pkia,Nf1,Angpt1,Cd36,Akap1
GO:0097479	14	0.0045	0.0017	2.64706	0.000511	0.00472	synaptic vesicle localization	Bloc1s2,Bloc1s5,Ap3s1,Synj1,Kif5b,Ctnnb1,Rab3gap1,Syn2,Ap3m2,Fgfr2,Ap3m1,Mylk2,Dtnbp1,Snca
GO:0045446	9	0.0029	0.0008	3.625	0.000515	0.00474	endothelial cell differentiation	Notch4,Pbrm1,Hey2,Sox17,Cxcr4,Ccm2,Prox1,Tmem100,Kdm6b
GO:0032376	11	0.0035	0.0012	2.91667	0.000519	0.00476	positive regulation of cholesterol transport	Abca1,Ldlrap1,Lrp1,Abcb4,Cav1,Nr1h2,Apoe,Anxa2,Pltp,Nfkbia,Acat2
GO:0061615	7	0.0022	0.0005	4.4	0.000578	0.00524	glycolytic process through fructose-6-phosphate	Galt,Mpi,Foxk1,Pfkm,Aldoa,Pfkp,Hk1
GO:2000059	16	0.0051	0.0021	2.42857	0.000615	0.00555	negative regulation of ubiquitin-dependent protein catabolic process	Pdcl3,Sgta,Hfe,Csnk2a2,Hsp90ab1,Mtm1,Bag6,Ubxn1,Rpl11,Smarcc1,Psen1,Park7,Ddrgk1,Ogt,Ccar2,Klhl40
GO:0044091	5	0.0016	0.0003	5.33333	0.000669	0.00596	membrane biogenesis	Pex11a,Pex3,Exoc4,Pex19,Pex16
GO:1901897	5	0.0016	0.0003	5.33333	0.000669	0.00596	regulation of relaxation of cardiac muscle	Camk2d,Pde4b,Akap6,Camk2g,Ttn
GO:0030049	5	0.0016	0.0003	5.33333	0.000669	0.00596	muscle filament sliding	Myl6,Tpm1,Myl6b,Myh6,Myh7
GO:0033292	5	0.0016	0.0003	5.33333	0.000669	0.00596	T-tubule organization	Csrp3,Bin1,Myof,Sypl2,Ank2
GO:0060510	5	0.0016	0.0003	5.33333	0.000669	0.00596	type II pneumocyte differentiation	Nfib,Fndc3b,Gata6,Igf1,Fgf10
GO:0051182	5	0.0016	0.0003	5.33333	0.000669	0.00596	coenzyme transport	P2rx7,Slc5a6,Slc25a26,Slc25a42,Abcg2
GO:0044539	6	0.0019	0.0004	4.75	0.000691	0.00606	long-chain fatty acid import into cell	Abcc1,Slc27a1,Acsl1,Slc27a4,Slc27a2,Cd36
GO:0051503	6	0.0019	0.0004	4.75	0.000691	0.00606	adenine nucleotide transport	Gja1,Slc25a17,Slc35b2,Slc19a1,Slc25a4,Slc25a42
GO:0045989	8	0.0025	0.0007	3.57143	0.000737	0.00641	positive regulation of striated muscle contraction	Cacna1h,Mylk2,Rgs2,Smtn,Adra1a,Atp2a1,Atp1a1,Actn3
GO:0035904	11	0.0035	0.0012	2.91667	0.000737	0.00641	aorta development	Ndst1,Lox,Lep,Snx17,Chd7,Cxcr4,Smarca4,Adamts6,Smad6,Ltbp1,Myh10
GO:0051817	22	0.007	0.0035	2	0.000754	0.0065	modulation of process of other organism involved in symbiotic interaction	Cav2,Napepld,Dag1,Bcl2l1,Sugt1,Gapdh,Mmp9,Aqp1,Inpp5k,Hspa8,Snw1,Rxra,Vapa,Nucks1,Hdac1,Gtf2b,Serpinb9,Tbc1d20,Smarca4,Apoe,Anxa2,Zfp72
GO:0010882	7	0.0022	0.0006	3.66667	0.00102	0.00853	regulation of cardiac muscle contraction by calcium ion signaling	Tmem38b,Atp1b1,Hdac4,Tmem38a,Dmd,Ank2,Casq2
GO:0097284	7	0.0022	0.0006	3.66667	0.00102	0.00853	hepatocyte apoptotic process	Gsk3b,Rb1,Krt18,Gsn,Mtch2,Bcl2l1,Bid
GO:0051957	11	0.0035	0.0013	2.69231	0.00103	0.00853	positive regulation of amino acid transport	P2rx7,Slc36a2,Arl6ip1,Slc12a2,Psen1,Avpr1a,Dtnbp1,Slc38a3,Abat,Rab3gap1,Agt
GO:0006900	13	0.0041	0.0016	2.5625	0.00104	0.00861	vesicle budding from membrane	Ap2m1,Ap1s2,Sec31a,Sec23b,P2rx7,Dnm3,Sec23a,Prkci,Trim72,Vapa,Myo18a,Anxa2,S100a10
GO:0098901	10	0.0032	0.0011	2.90909	0.00113	0.00928	regulation of cardiac muscle cell action potential	Camk2d,Dlg1,Bin1,Cav1,Slmap,Pkp2,Ank3,Rangrf,Ank2,Fgf13
GO:0000381	20	0.0064	0.0031	2.06452	0.00116	0.0095	regulation of alternative mRNA splicing, via spliceosome	Srsf5,Srsf4,Myod1,Rnps1,Srsf3,Hnrnpu,Rbm10,Rbm24,Fxr1,Rbfox1,Fxr2,Ddx17,Mbnl2,Khdrbs1,Mbnl1,Nova1,Qk,Rbm4b,Rbm7,Sf1
GO:0045603	8	0.0025	0.0008	3.125	0.00117	0.00956	positive regulation of endothelial cell differentiation	Cldn5,Bmp4,Cdh5,Atoh8,Ctnnb1,F11r,Tmem100,Bmp6
GO:0051693	12	0.0038	0.0015	2.53333	0.00122	0.00979	actin filament capping	Gsn,Rdx,Tpm1,Avil,Twf2,Sptb,Tmod1,Tmod4,Tmod3,Evl,Lmod2,Lmod3

## Sheet: hypo BP
GO Term	Study #	Study Freq.	Pop. Freq.	Enrichment	p-value	q-value	name	gene products
GO:0006457	40	0.031	0.0063	4.92063	2.46e-17	1.18e-14	protein folding	Cct6a,Hsph1,Erp44,Mkks,Pfdn5,Dnaja4,St13,Dnajc3,Dnaja1,Ppil6,Hspa1b,Hsp90b1,Cryab,Hsp90aa1,Pdia3,Zmynd10,Pdcl,Hspb1,Ppih,Calr,Ppif,Cct7,Ppid,Cct5,Pdia4,Hspd1,Dnajb4,Chordc1,H2-DMa,Aip,Dnajb11,Fkbp4,Hspa8,Tbcel,Ptges3,Dnajb12,Hspa5,Ahsa1,Ahsa2,Hspa2
GO:1905039	20	0.015	0.004	3.75	1.92e-07	1.47e-05	carboxylic acid transmembrane transport	Slc7a6,Slc7a5,Slc6a7,Slc16a1,Slc23a2,Sfxn2,Slc7a11,Lrrc8b,Slc16a12,Slc7a10,Epm2a,Abcc1,Slc25a18,Slc38a5,Slc25a12,Slc38a3,Slc1a4,Slc38a2,Slc7a2,Slc25a10
GO:0048511	34	0.026	0.011	2.36364	2.76e-06	0.000167	rhythmic process	Prokr2,Hnrnpu,Nono,Cry2,Pla2g4a,Dbp,Sfpq,Mettl3,Ptprn,Sp1,Id4,Adamts1,Creb1,Ppp1cc,Nfil3,Nr1d2,Nr1d1,Usp2,Fbxw11,Fbxl3,Usp7,Kdm5c,Tardbp,Dnm1l,Crebbp,Per2,Per1,Zfhx3,Per3,Bhlhe41,Top1,Arntl,Ciart,Ddx5
GO:0007623	22	0.017	0.0057	2.98246	4.7e-06	0.000256	circadian rhythm	Prokr2,Creb1,Ppp1cc,Nfil3,Nr1d2,Nr1d1,Hnrnpu,Nono,Usp2,Cry2,Per2,Per1,Zfhx3,Dbp,Per3,Mettl3,Bhlhe41,Id4,Top1,Arntl,Ciart,Ddx5
GO:0046942	31	0.024	0.01	2.4	1.05e-05	0.000532	carboxylic acid transport	Mfsd2a,Slc27a1,Aqp9,Slc23a2,Slco3a1,Slco1a4,Pla2g4a,Slc7a11,Plin2,Slc7a10,Crot,Slc38a5,Slc38a3,Slc1a4,Slc38a2,Slc7a2,Slc7a6,Slc7a5,Slc6a7,Slc16a1,Sfxn2,Lrrc8b,Slc16a12,Abcg2,Epm2a,Abcc1,Slc25a18,Slc25a12,Slc51a,Apoe,Slc25a10
GO:0003013	30	0.023	0.01	2.3	2.73e-05	0.00117	circulatory system process	Mfsd2a,Mkks,Npy1r,Manf,Ece1,Cdh5,Cbs,Gja5,Vegfa,Kdr,Pla2g6,Cldn5,Bbs2,Arhgap35,Edn1,Edn3,Gper1,Dnm1l,Abcg2,Bcr,Per2,Dock5,Ramp2,Sgcd,Wwtr1,P2rx4,Chd7,Apoe,Arhgap42,Tjp2
GO:0019346	4	0.0031	0.0002	15.5	4.41e-05	0.00171	transsulfuration	Tst,Cbs,Cth,Mthfd1
GO:0032329	5	0.0038	0.0004	9.5	5.31e-05	0.00197	serine transport	Sfxn2,Slc38a5,Slc1a4,Slc38a2,Slc7a10
GO:2001243	16	0.012	0.0041	2.92683	7.76e-05	0.0027	negative regulation of intrinsic apoptotic signaling pathway	Hsph1,Txndc12,Ivns1abp,Dnaja1,Nono,Bcl2l1,Bcl2l2,Creb3l1,Mif,Nol3,Cep63,Mapk8ip1,Park7,Hspb1,Ppif,Bid
GO:0000097	6	0.0046	0.0006	7.66667	9.07e-05	0.003	sulfur amino acid biosynthetic process	Mtap,Mtrr,Adi1,Cbs,Cth,Mthfd1
GO:0032328	5	0.0038	0.0004	9.5	0.000101	0.00327	alanine transport	Slc38a5,Slc38a3,Slc1a4,Slc38a2,Slc7a10
GO:1903748	5	0.0038	0.0004	9.5	0.000101	0.00327	negative regulation of establishment of protein localization to mitochondrion	Hsph1,Bag4,Dnaja1,Mapt,Nol3
GO:0043401	10	0.0076	0.0019	4	0.000112	0.00351	steroid hormone mediated signaling pathway	Ptges3,Dnaja1,Gper1,Olfr78,Trip4,Phb,Fkbp4,Sgk1,Ddx5,Pias2
GO:2000323	4	0.0031	0.0003	10.3333	0.000127	0.00379	negative regulation of glucocorticoid receptor signaling pathway	Per1,Cry2,Phb,Arntl
GO:0043153	7	0.0053	0.0009	5.88889	0.000126	0.00379	entrainment of circadian clock by photoperiod	Ppp1cc,Per2,Per1,Per3,Usp2,Cry2,Fbxl3
GO:0010810	26	0.02	0.009	2.22222	0.000136	0.00394	regulation of cell-substrate adhesion	Vit,Ccdc80,Ecm2,Ldb1,Sdc4,Braf,Itga5,Fam107a,Rell2,Kank1,Macf1,Vegfa,Kdr,Calr,Actg1,Acer2,Mmp14,Fzd7,Cspg5,Emp2,Epha3,Net1,Dock5,Dlc1,Cdh13,Ddr1
GO:0015798	3	0.0023	0.0001	23	0.000168	0.00467	myo-inositol transport	Slc2a13,Pgap1,Slc5a3
GO:0061028	8	0.0061	0.0013	4.69231	0.000165	0.00467	establishment of endothelial barrier	Marveld2,Mfsd2a,Rapgef1,Pecam1,Fasn,Cldn1,Myd88,Tjp2
GO:0008088	13	0.0099	0.0031	3.19355	0.000186	0.0051	axo-dendritic transport	Agbl4,Bloc1s1,Bloc1s3,Kif3a,Hnrnpu,Arl8b,Hspa8,Snapin,Sfpq,Ap3d1,Hspb1,Mapt,Map6
GO:2001028	6	0.0046	0.0007	6.57143	0.000204	0.00548	positive regulation of endothelial cell chemotaxis	P2rx4,Vegfa,Lgmn,Kdr,Hspb1,Prkd1
GO:0035280	4	0.0031	0.0003	10.3333	0.000282	0.00702	miRNA loading onto RISC involved in gene silencing by miRNA	Ago3,Ago1,Adar,Tarbp2
GO:0032835	5	0.0038	0.0005	7.6	0.00029	0.00716	glomerulus development	Vangl2,Wwtr1,Heyl,Cfh,Plce1
GO:2001238	11	0.0084	0.0025	3.36	0.000336	0.00814	positive regulation of extrinsic apoptotic signaling pathway	Pdia3,Ppp2r1b,Trps1,Unc5b,Gper1,Ctnna1,Htra2,Ripk1,Bid,Pak2,Cyld
GO:1903205	8	0.0061	0.0014	4.35714	0.000338	0.00818	regulation of hydrogen peroxide-induced cell death	Gpr37,Hsph1,Rnf146,Park7,Ripk1,Endog,Nol3,Hdac6
GO:0015807	10	0.0076	0.0021	3.61905	0.000343	0.00826	L-amino acid transport	Epm2a,Slc7a5,Slc25a18,Slc38a5,Slc25a12,Slc38a3,Slc7a11,Slc1a4,Slc38a2,Slc7a2
GO:9999999	10	0.0076	0.0021	3.61905	0.000343	0.00826	C1_metabolism	Mthfd1l,Mtap,Mtrr,Adi1,Amd2,Cbs,Cth,Aldh7a1,Aldh1l2,Mthfd1
GO:0038084	6	0.0046	0.0008	5.75	0.000406	0.00957	vascular endothelial growth factor signaling pathway	Nus1,Vegfa,Kdr,Hspb1,Prkd1,Pgf
GO:0002040	8	0.0061	0.0014	4.35714	0.000421	0.00986	sprouting angiogenesis	Ramp2,Flt1,Cdh13,Vegfa,Kdr,Rspo3,Nrarp,Pgf

[truncated: 4 more sheets: cereb BP, Kindney BP, rhythmic in at least 4 tissues, all tissues]
